# Supplementary material for: Nogo-A regulates myogenesis via interacting with Filamin-C
Source: Cell Death Discov. 2021 Jan 6;7:1. doi: 10.1038/s41420-020-00384-x (PMC7791112; doi:10.1038/s41420-020-00384-x)
Supplement: Supplementary file 8 — Table S1 [file 41420_2020_384_MOESM8_ESM.xlsx]

## Sheet: Supplementary Table S1
Basic information					Testing result					FPKM						Norm FPKM						Marker
					Gastrocnemius - Nogo KO/WT					Raw data						Norm Data [ log2(quantilenorm(X+1)) ]						epigenetic modification	muscle fiber classification	muscular atrophy	muscular dystrophy	Nogo related signaling	skeletal muscle cell contractility	Skeletal muscle cell development and proliferation	Skeletal muscle cell differentiation	skeletal muscle cell marker
					1.3 fold			< 0.05		WT	WT	WT	Nogo KO	Nogo KO	Nogo KO	WT	WT	WT	Nogo KO	Nogo KO	Nogo KO
index	ENSEMBLE ID	Gene name	Gene description	NCBI gene ID	FC	Pt	Pf	Pcom	DEGs	Sample 1	Sample 2	Sample 3	Sample 4	Sample 5	Sample 6	Sample 1	Sample 2	Sample 3	Sample 4	Sample 5	Sample 6	marker1	marker2	marker3	marker4	marker5	marker6	marker7	marker8	marker9
7	ENSMUSG00000000078	Klf6	Kruppel-like factor 6 [Source:MGI Symbol;Acc:MGI:1346318]	23849	0.7629	0.00384911	0.0113626	0.00279635	1	7.50432	6.47799	7.58545	13.9061	12.354	14.1132	3.08922	2.93638	3.11682	3.85212	3.71247	3.93225	0	0	0	0	0	0	0	0	0
55	ENSMUSG00000000440	Pparg	peroxisome proliferator activated receptor gamma [Source:MGI Symbol;Acc:MGI:97747]	19016	0.591444	0.0925882	0.0190076	0.0353243	1	2.75712	2.8413	2.41642	5.88348	4.69142	2.84606	1.90131	1.97916	1.795	2.72846	2.49275	1.98431	0	0	0	0	0	0	0	0	0
61	ENSMUSG00000000532	Acvr1b	activin A receptor, type 1B [Source:MGI Symbol;Acc:MGI:1338944]	11479	0.583412	0.0424894	0.0195526	0.0204442	1	12.7477	12.457	14.6331	16.0202	21.8003	19.5062	3.78583	3.7887	3.97831	4.04852	4.47564	4.37211	0	0	0	0	0	0	0	0	0
73	ENSMUSG00000000628	Hk2	hexokinase 2 [Source:MGI Symbol;Acc:MGI:1315197]	15277	0.47711	0.00543771	0.0302919	0.00763786	1	93.1824	82.2807	89.9531	127.048	141.163	123.614	6.56559	6.42707	6.50353	6.98064	7.1372	6.94624	0	0	0	0	0	0	0	0	0
102	ENSMUSG00000000916	Nsun5	NOL1/NOP2/Sun domain family, member 5 [Source:MGI Symbol;Acc:MGI:2140844]	100609	0.386964	0.065217	0.0479614	0.0499373	1	5.64035	4.29585	4.47992	7.69701	6.35212	5.54435	2.72462	2.43313	2.46184	3.06569	2.8488	2.74572	0	0	0	0	0	0	0	0	0
167	ENSMUSG00000001348	Acp5	acid phosphatase 5, tartrate resistant [Source:MGI Symbol;Acc:MGI:87883]	11433	0.752324	0.0978718	0.0116335	0.0274159	1	2.88278	4.96757	4.30816	11.7769	8.14662	4.81465	1.94972	2.60584	2.41389	3.62963	3.16622	2.57123	0	0	0	0	0	0	0	0	0
246	ENSMUSG00000001918	Slc1a5	solute carrier family 1 (neutral amino acid transporter), member 5 [Source:MGI Symbol;Acc:MGI:105305]	20514	0.596632	0.0728889	0.0186622	0.0292027	1	22.9193	22.6943	23.3577	52.3291	36.9938	27.2817	4.59483	4.61179	4.62375	5.70785	5.20842	4.82771	0	0	0	0	0	0	0	0	0
371	ENSMUSG00000002831	Plin4	perilipin 4 [Source:MGI Symbol;Acc:MGI:1929709]	57435	0.443208	0.00835684	0.0356456	0.0112535	1	38.7732	35.9449	36.4486	49.3728	58.5946	50.7507	5.32776	5.25607	5.23666	5.62244	5.86262	5.69928	0	0	0	0	0	0	0	0	0
384	ENSMUSG00000002910	Arrdc2	arrestin domain containing 2 [Source:MGI Symbol;Acc:MGI:1918057]	70807	2.78544	0.00957095	0.000450223	0.000522039	1	5.98492	8.85992	8.72465	66.7205	34.1139	102.122	2.802	3.34708	3.28921	6.07465	5.09023	6.7101	0	0	0	0	0	0	0	0	0
11852	ENSMUSG00000095762	Gm16378	predicted gene 16378 [Source:MGI Symbol;Acc:MGI:3646886]	NA	-0.974274	0.252148	0.00677702	0.0474478	-1	1.905	1.94662	0.20239	0	0.605633	0.424214	1.54391	1.58042	0.321675	NaN	0.699263	0.440018	0	0	0	0	0	0	0	0	0
397	ENSMUSG00000002997	Prkar2b	protein kinase, cAMP dependent regulatory, type II beta [Source:MGI Symbol;Acc:MGI:97760]	19088	1.16126	0.0328923	0.00477891	0.00666167	1	1.40938	1.68617	1.60066	5.72383	4.9372	2.37917	1.27449	1.45119	1.38748	2.68983	2.54874	1.79284	0	0	0	0	0	0	0	0	0
11640	ENSMUSG00000087344	Gm15627	predicted gene 15627 [Source:MGI Symbol;Acc:MGI:3783071]	NA	-0.911923	0.227138	0.00806768	0.0467697	-1	0.165652	1.1849	1.58393	0.164763	0.631964	0.165997	0.232811	1.1444	1.3747	0.23248	0.725444	0.0890176	0	0	0	0	0	0	0	0	0
11682	ENSMUSG00000089739	Gm20431	predicted gene 20431 [Source:MGI Symbol;Acc:MGI:5141896]	NA	-0.9711	0.188118	0.00686314	0.0358708	-1	4.84617	2.28568	1.56532	0.0146087	0.690569	2.48692	2.54323	1.74339	1.36189	0.0330884	0.772289	1.83829	0	0	0	0	0	0	0	0	0
399	ENSMUSG00000003032	Klf4	Kruppel-like factor 4 (gut) [Source:MGI Symbol;Acc:MGI:1342287]	16600	0.95313	0.0303348	0.00723162	0.00823527	1	7.0741	5.66571	5.5758	12.5985	8.59322	13.8902	3.01027	2.77057	2.73528	3.7237	3.22904	3.91195	0	0	0	0	0	0	0	0	0
11060	ENSMUSG00000072761	Gm6712	predicted gene 6712 [Source:MGI Symbol;Acc:MGI:3645888]	100862203	-0.844164	0.178415	0.00934975	0.040338	-1	0.275247	1.89195	1.55887	0.547539	0.393776	0.324564	0.339659	1.55467	1.3579	0.559283	0.513733	0.279149	0	0	0	0	0	0	0	0	0
457	ENSMUSG00000003477	Inmt	indolethylamine N-methyltransferase [Source:MGI Symbol;Acc:MGI:102963]	21743	0.745009	0.131639	0.0117909	0.0352341	1	9.89655	9.97911	9.88656	19.7619	17.8764	9.79966	3.45654	3.49741	3.45154	4.32809	4.20155	3.45023	0	0	0	0	0	0	0	0	0
466	ENSMUSG00000003541	Ier3	immediate early response 3 [Source:MGI Symbol;Acc:MGI:104814]	15937	0.633989	0.0422534	0.0161076	0.0178833	1	7.48862	5.2323	4.65122	8.91264	11.5986	8.72283	3.08598	2.67284	2.51019	3.26359	3.62112	3.30683	0	0	0	0	0	0	0	0	0
7161	ENSMUSG00000036594	H2-Aa	histocompatibility 2, class II antigen A, alpha [Source:MGI Symbol;Acc:MGI:95895]	14960	-0.773242	0.165244	0.0108885	0.0409441	-1	31.3493	33.0202	20.3015	26.4906	16.8847	18.0628	5.03675	5.13007	4.42593	4.7321	4.12015	4.26351	0	0	0	0	0	0	0	0	0
500	ENSMUSG00000003949	Hlf	hepatic leukemia factor [Source:MGI Symbol;Acc:MGI:96108]	217082	0.937774	0.00421938	0.00758453	0.00216207	1	2.51833	2.11087	1.95781	4.71068	5.86161	4.91174	1.80876	1.66169	1.58723	2.46157	2.75374	2.59946	0	0	0	0	0	0	0	0	0
10356	ENSMUSG00000060586	H2-Eb1	histocompatibility 2, class II antigen E beta [Source:MGI Symbol;Acc:MGI:95901]	14969	-0.697197	0.16464	0.0129807	0.0449784	-1	26.2291	22.4289	16.2521	20.7977	13.3536	13.7852	4.77198	4.598	4.12158	4.40263	3.81496	3.9008	0	0	0	0	0	0	0	0	0
622	ENSMUSG00000005360	Slc1a3	solute carrier family 1 (glial high affinity glutamate transporter), member 3 [Source:MGI Symbol;Acc:MGI:99917]	20512	0.556512	0.102321	0.0217367	0.0413478	1	1.09611	1.26572	1.47574	3.70907	2.4155	1.45377	1.06233	1.20436	1.31516	2.16663	1.76087	1.3151	0	0	0	0	0	0	0	0	0
12233	ENSMUSG00000110656	Gm20735	predicted gene, 20735 [Source:MGI Symbol;Acc:MGI:5434091]	NA	-0.728446	0.151218	0.0120962	0.0401988	-1	1.45853	0.545077	1.59132	0.582218	0.418648	0.828307	1.3036	0.670436	1.38044	0.575154	0.533707	0.893362	0	0	0	0	0	0	0	0	0
642	ENSMUSG00000005514	Por	P450 (cytochrome) oxidoreductase [Source:MGI Symbol;Acc:MGI:97744]	18984	0.674947	0.00539594	0.0141776	0.00412751	1	7.07049	8.27079	7.85315	14.1335	13.531	11.7641	3.0099	3.25393	3.1566	3.87272	3.83155	3.69317	0	0	0	0	0	0	0	0	0
658	ENSMUSG00000005672	Kit	KIT proto-oncogene receptor tyrosine kinase [Source:MGI Symbol;Acc:MGI:96677]	16590	0.509727	0.0337489	0.0260103	0.0212577	1	0.593017	0.518285	0.784273	1.36397	0.92209	1.44729	0.669456	0.651753	0.862518	1.17918	0.955517	1.31081	0	0	0	0	0	0	0	0	0
709	ENSMUSG00000006154	Eps8l1	EPS8-like 1 [Source:MGI Symbol;Acc:MGI:1914675]	67425	-1.26088	0.145923	0.00385884	0.0206558	-1	2.00002	1.57613	2.79739	0.257959	0.196355	2.11389	1.58494	1.39559	1.94239	0.303484	0.324058	1.67132	0	0	0	0	0	0	0	0	0
10766	ENSMUSG00000067279	Ppp1r3c	protein phosphatase 1, regulatory subunit 3C [Source:MGI Symbol;Acc:MGI:1858229]	53412	-0.910799	0.139738	0.00811536	0.0300036	-1	169.221	191.39	193.855	105.102	82.0684	187.608	7.42477	7.61343	7.60164	6.69084	6.34724	7.56005	0	0	0	0	0	0	0	0	0
8785	ENSMUSG00000044199	S1pr4	sphingosine-1-phosphate receptor 4 [Source:MGI Symbol;Acc:MGI:1333809]	13611	-0.60654	0.137276	0.0177325	0.0461066	-1	1.39562	0.992076	1.33445	0.633709	1.18639	0.364831	1.26508	1.01586	1.23603	0.629487	1.14438	0.320738	0	0	0	0	0	0	0	0	0
745	ENSMUSG00000006442	Srm	spermidine synthase [Source:MGI Symbol;Acc:MGI:102690]	20810	0.624607	0.0138054	0.0165994	0.0085268	1	8.74158	7.62409	6.20785	13.337	12.9002	11.3282	3.28814	3.14502	2.86953	3.79749	3.76962	3.6424	0	0	0	0	0	0	0	0	0
11453	ENSMUSG00000080727	C920021L13Rik	RIKEN cDNA C920021L13 gene [Source:MGI Symbol;Acc:MGI:1923991]	NA	-0.829094	0.126185	0.00966795	0.0303437	-1	2.02157	1.9545	1.38144	0.774319	0.455143	1.66932	1.59391	1.58502	1.26345	0.755929	0.564941	1.4404	0	0	0	0	0	0	0	0	0
747	ENSMUSG00000006456	Rbm14	RNA binding motif protein 14 [Source:MGI Symbol;Acc:MGI:1929092]	56275	0.404503	0.0511432	0.0439874	0.0402138	1	3.16905	2.48961	3.01641	3.5676	4.42396	4.22498	2.05427	1.83195	2.02023	2.12286	2.43262	2.42474	0	0	0	0	0	0	0	0	0
766	ENSMUSG00000006641	Slc5a6	solute carrier family 5 (sodium-dependent vitamin transporter), member 6 [Source:MGI Symbol;Acc:MGI:2660847]	330064	0.498729	0.0644611	0.0273776	0.0341868	1	1.77504	2.34265	2.07367	3.64169	3.63789	2.34891	1.48158	1.76734	1.6467	2.14543	2.20023	1.78023	0	0	0	0	0	0	0	0	0
2118	ENSMUSG00000021127	Zfp36l1	zinc finger protein 36, C3H type-like 1 [Source:MGI Symbol;Acc:MGI:107946]	12192	-0.616615	0.118966	0.0170618	0.0402049	-1	14.938	14.0027	12.0147	9.41557	13.6543	8.38403	4.0024	3.94726	3.71468	3.33065	3.84375	3.25631	0	0	0	0	0	0	0	0	0
12244	ENSMUSG00000111399	Gm47328	predicted gene, 47328 [Source:MGI Symbol;Acc:MGI:6096215]	NA	-0.513782	0.113642	0.0254861	0.0492703	-1	1.08045	0.552027	0.929788	0.21493	0.721335	0.433078	1.0479	0.677041	0.968183	0.259818	0.793861	0.4544	0	0	0	0	0	0	0	0	0
811	ENSMUSG00000007476	Lrrc8a	leucine rich repeat containing 8A [Source:MGI Symbol;Acc:MGI:2652847]	241296	0.396094	0.00429386	0.0459629	0.0094801	1	4.5583	4.2185	4.61471	6.62687	5.8981	6.07745	2.46118	2.41023	2.49783	2.87278	2.759	2.85727	0	0	0	0	0	0	0	0	0
822	ENSMUSG00000007659	Bcl2l1	BCL2-like 1 [Source:MGI Symbol;Acc:MGI:88139]	12048	0.672345	0.0242346	0.0142805	0.0111642	1	7.75256	6.4944	6.597	10.1453	11.545	14.5735	3.13297	2.94149	2.94305	3.42687	3.61539	3.97905	0	0	0	0	0	0	0	0	0
1463	ENSMUSG00000018920	Cxcl16	chemokine (C-X-C motif) ligand 16 [Source:MGI Symbol;Acc:MGI:1932682]	66102	-0.509621	0.109785	0.0258954	0.0484749	-1	2.12691	1.96029	1.61449	1.06996	1.09116	1.74817	1.64075	1.58793	1.39514	0.989696	1.0783	1.48807	0	0	0	0	0	0	0	0	0
5690	ENSMUSG00000031070	Mrgprf	MAS-related GPR, member F [Source:MGI Symbol;Acc:MGI:2384823]	211577	-0.507546	0.107133	0.0260841	0.047809	-1	2.63629	2.59364	1.59197	1.85348	1.54406	1.18178	1.85824	1.87689	1.38174	1.44992	1.3507	1.14217	0	0	0	0	0	0	0	0	0
828	ENSMUSG00000007805	Twist2	twist basic helix-loop-helix transcription factor 2 [Source:MGI Symbol;Acc:MGI:104685]	13345	0.492026	0.00424885	0.0282221	0.00622466	1	0.544695	0.556596	0.416659	1.35443	1.14291	1.03707	0.620651	0.685642	0.535593	1.17105	1.11268	1.04085	0	0	0	0	0	0	0	0	0
168	ENSMUSG00000001349	Cnn1	calponin 1 [Source:MGI Symbol;Acc:MGI:104979]	12797	-0.717857	0.103207	0.0124458	0.0297842	-1	1.73973	3.14975	3.82361	1.70918	1.94281	1.03857	1.45905	2.09169	2.28157	1.37383	1.55009	1.04246	0	0	0	0	0	0	0	0	0
838	ENSMUSG00000007872	Id3	inhibitor of DNA binding 3 [Source:MGI Symbol;Acc:MGI:96398]	15903	0.567291	0.0420575	0.0208155	0.0211749	1	21.678	16.5582	15.3719	26.7417	28.6985	23.1393	4.51238	4.17994	4.04609	4.74723	4.85864	4.60517	0	0	0	0	0	0	0	0	0
839	ENSMUSG00000007877	Tcap	titin-cap [Source:MGI Symbol;Acc:MGI:1330233]	21393	0.56232	0.00383324	0.0212743	0.00463076	1	1581.13	1569.79	1545.35	2262.12	2285.75	2267.81	10.6191	10.674	10.5615	11.1814	11.2575	11.0824	0	0	0	0	0	1	0	0	0
846	ENSMUSG00000008035	Mid1ip1	Mid1 interacting protein 1 (gastrulation specific G12-like (zebrafish)) [Source:MGI Symbol;Acc:MGI:1915291]	68041	1.11469	0.00714741	0.00526368	0.00234247	1	12.5473	12.6732	13.805	23.4564	30.4779	32.3174	3.76708	3.8156	3.90122	4.5544	4.93028	5.071	0	0	0	0	0	0	0	0	0
863	ENSMUSG00000008384	Sertad1	SERTA domain containing 1 [Source:MGI Symbol;Acc:MGI:1913438]	55942	0.486894	0.0261938	0.0287823	0.0193499	1	7.98462	7.0792	9.54338	12.0294	11.367	13.1785	3.17261	3.05123	3.41502	3.6595	3.59491	3.84231	0	0	0	0	0	0	0	0	0
12246	ENSMUSG00000111531	Gm32688	predicted gene, 32688 [Source:MGI Symbol;Acc:MGI:5591847]	NA	-0.666286	0.100549	0.0142933	0.0316825	-1	1.60867	0.885131	1.30153	0.492317	1.06219	0.496004	1.38911	0.943331	1.21623	0.506	1.05921	0.549946	0	0	0	0	0	0	0	0	0
904	ENSMUSG00000009350	Mpo	myeloperoxidase [Source:MGI Symbol;Acc:MGI:97137]	17523	0.920922	0.00186708	0.00799275	0.00133117	1	0.113109	0.0614117	0	0	1.05108	0	0.180709	0.0817519	NaN	NaN	1.05215	NaN	0	0	0	0	0	0	0	0	0
11988	ENSMUSG00000098900	Gm18190	predicted gene, 18190 [Source:MGI Symbol;Acc:MGI:5010375]	NA	-0.620869	0.0941517	0.0167236	0.0330911	-1	3.7356	2.94611	2.23597	1.55877	1.64337	2.41523	2.23438	2.01885	1.71103	1.29054	1.39798	1.80679	0	0	0	0	0	0	0	0	0
905	ENSMUSG00000009376	Met	met proto-oncogene [Source:MGI Symbol;Acc:MGI:96969]	17295	0.550202	0.0231573	0.0221702	0.0147944	1	2.1437	2.1619	2.39908	3.05803	3.74161	3.81688	1.64962	1.68467	1.78743	1.94969	2.23487	2.30884	0	0	0	0	0	0	0	0	0
11769	ENSMUSG00000091478	Gm10039	predicted pseudogene 10039 [Source:MGI Symbol;Acc:MGI:3704382]	NA	-0.56116	0.0928027	0.0212227	0.037862	-1	2.64197	2.87967	2.35778	1.57667	2.51978	1.41198	1.86147	1.98992	1.76776	1.30031	1.80316	1.28683	0	0	0	0	0	0	0	0	0
919	ENSMUSG00000009621	Vav2	vav 2 oncogene [Source:MGI Symbol;Acc:MGI:102718]	22325	0.435235	0.00742799	0.0371103	0.0108469	1	1.35879	1.14403	1.34781	2.0284	2.29438	2.11967	1.24018	1.11862	1.24561	1.52796	1.70687	1.67542	0	0	0	0	0	0	0	0	0
2191	ENSMUSG00000021294	Kif26a	kinesin family member 26A [Source:MGI Symbol;Acc:MGI:2447072]	668303	-0.526798	0.0916616	0.0242947	0.0407795	-1	2.55322	1.79636	1.97107	1.17525	1.9062	0.87032	1.82312	1.50778	1.59209	1.06529	1.53143	0.926636	0	0	0	0	0	0	0	0	0
955	ENSMUSG00000010307	Tmem86a	transmembrane protein 86A [Source:MGI Symbol;Acc:MGI:1915143]	67893	0.84234	0.0011989	0.00961978	0.00117601	1	4.03265	3.87838	4.02942	8.17586	8.14478	7.84437	2.32259	2.31245	2.34345	3.14994	3.16493	3.16844	0	0	0	0	0	0	0	0	0
1013	ENSMUSG00000012483	Rpa3	replication protein A3 [Source:MGI Symbol;Acc:MGI:1915490]	68240	0.403773	0.0204624	0.0441249	0.0227525	1	3.99121	3.74065	4.12376	4.94123	6.07534	5.41113	2.31056	2.27486	2.36771	2.51754	2.79727	2.71433	0	0	0	0	0	0	0	0	0
1034	ENSMUSG00000013584	Aldh1a2	aldehyde dehydrogenase family 1, subfamily A2 [Source:MGI Symbol;Acc:MGI:107928]	19378	0.441132	0.0733545	0.0359977	0.0446825	1	2.39808	1.73167	1.92611	5.02483	3.08006	2.59531	1.76147	1.47134	1.5725	2.53322	2.01363	1.87998	0	0	0	0	0	0	0	0	0
3993	ENSMUSG00000026628	Atf3	activating transcription factor 3 [Source:MGI Symbol;Acc:MGI:109384]	11910	-0.451332	0.0883638	0.034203	0.0491998	-1	5.87439	7.13637	9.85037	5.98807	4.82176	4.95028	2.7806	3.06258	3.44762	2.74745	2.52064	2.61125	0	0	0	0	0	0	0	0	0
858	ENSMUSG00000008307	1700109H08Rik	RIKEN cDNA 1700109H08 gene [Source:MGI Symbol;Acc:MGI:1924286]	77036	-0.455345	0.0866696	0.0335659	0.0479604	-1	3.06715	2.1163	3.35274	2.03241	2.22634	1.8858	2.01757	1.66381	2.13454	1.5322	1.6841	1.56223	0	0	0	0	0	0	0	0	0
9604	ENSMUSG00000051726	Kcnf1	potassium voltage-gated channel, subfamily F, member 1 [Source:MGI Symbol;Acc:MGI:2687399]	382571	-0.477781	0.0860521	0.0301263	0.0445649	-1	2.43366	3.42905	3.36765	2.45066	1.18218	2.09033	1.77509	2.18794	2.13998	1.72188	1.14011	1.6622	0	0	0	0	0	0	0	0	0
1176	ENSMUSG00000015647	Lama5	laminin, alpha 5 [Source:MGI Symbol;Acc:MGI:105382]	16776	0.499231	0.0152802	0.0273437	0.0132186	1	9.0825	7.54989	9.2832	13.8194	11.8314	14.2217	3.34058	3.13521	3.37438	3.83981	3.64765	3.94097	0	0	0	0	0	0	0	0	0
1179	ENSMUSG00000015665	Awat1	acyl-CoA wax alcohol acyltransferase 1 [Source:MGI Symbol;Acc:MGI:3588200]	245533	1.16842	0.00159152	0.00459256	0.000768579	1	0.0520791	0.159651	0	0	0	1.46125	0.102459	0.201615	NaN	NaN	NaN	1.32045	0	0	0	0	0	0	0	0	0
1203	ENSMUSG00000015839	Nfe2l2	nuclear factor, erythroid derived 2, like 2 [Source:MGI Symbol;Acc:MGI:108420]	18024	0.567619	0.00300866	0.0207381	0.00391899	1	14.5079	13.4198	13.0724	21.5532	20.2489	21.0744	3.96253	3.88715	3.82437	4.45477	4.37939	4.47242	0	0	0	0	0	0	0	0	0
1206	ENSMUSG00000015850	Adamtsl4	ADAMTS-like 4 [Source:MGI Symbol;Acc:MGI:2389008]	229595	0.693362	0.0136506	0.0132637	0.00717465	1	9.20244	6.6517	7.39823	13.1934	13.2927	11.3627	3.35987	2.97629	3.08892	3.78228	3.80938	3.64639	0	0	0	0	0	0	0	0	0
1331	ENSMUSG00000017765	Slc12a4	solute carrier family 12, member 4 [Source:MGI Symbol;Acc:MGI:1309465]	20498	0.447157	0.00785995	0.0349961	0.0106915	1	7.25204	7.19002	6.92395	10.5815	10.9417	8.93149	3.04181	3.07041	3.00327	3.48897	3.54941	3.3307	0	0	0	0	0	0	0	0	0
1350	ENSMUSG00000018012	Rac3	Rac family small GTPase 3 [Source:MGI Symbol;Acc:MGI:2180784]	170758	0.502888	0.0120296	0.0268539	0.0112278	1	0.87008	0.496254	0.864099	1.70999	1.62814	2.06336	0.887451	0.631262	0.924684	1.37521	1.39034	1.64962	0	0	0	0	0	0	0	0	0
1360	ENSMUSG00000018167	Stard3	START domain containing 3 [Source:MGI Symbol;Acc:MGI:1929618]	59045	0.633603	0.00378402	0.016143	0.0036666	1	9.33032	8.2657	7.78048	14.2756	13.952	13.9511	3.37741	3.25338	3.14587	3.88698	3.87346	3.91772	0	0	0	0	0	0	0	0	0
1378	ENSMUSG00000018362	Kpna2	karyopherin (importin) alpha 2 [Source:MGI Symbol;Acc:MGI:103561]	16647	0.478504	0.00483753	0.0300569	0.00708195	1	4.22921	4.66194	4.54935	7.01115	7.79641	6.60424	2.37739	2.53393	2.48069	2.94692	3.10264	2.95919	0	0	0	0	0	0	0	0	0
1410	ENSMUSG00000018554	Ybx2	Y box protein 2 [Source:MGI Symbol;Acc:MGI:1096372]	53422	0.488491	0.0564007	0.0286036	0.0320788	1	9.11957	6.80008	6.37907	10.0832	10.4862	10.0977	3.34946	3.00025	2.90273	3.42099	3.48874	3.49244	0	0	0	0	0	0	0	0	0
1422	ENSMUSG00000018648	Dusp14	dual specificity phosphatase 14 [Source:MGI Symbol;Acc:MGI:1927168]	56405	0.479778	0.011672	0.0298745	0.0119678	1	6.77371	7.92099	6.79271	10.3225	10.4971	9.57516	2.9558	3.1937	2.97493	3.4547	3.49136	3.41447	0	0	0	0	0	0	0	0	0
7661	ENSMUSG00000038530	Rgs4	regulator of G-protein signaling 4 [Source:MGI Symbol;Acc:MGI:108409]	19736	-0.62577	0.0798319	0.0163572	0.028782	-1	7.23106	6.6227	6.01771	3.70249	6.26827	3.93856	3.03773	2.97123	2.83137	2.16462	2.83059	2.34546	0	0	0	0	0	0	0	0	0
1505	ENSMUSG00000019359	Gdpd2	glycerophosphodiester phosphodiesterase domain containing 2 [Source:MGI Symbol;Acc:MGI:1918834]	71584	0.672772	0.148801	0.0142359	0.0434627	1	0.0509427	0	0.0487102	0	0.242934	1.19044	0.0991585	NaN	0.107213	NaN	0.403147	1.14877	0	0	0	0	0	0	0	0	0
1528	ENSMUSG00000019590	Cyb561	cytochrome b-561 [Source:MGI Symbol;Acc:MGI:103253]	13056	0.582643	0.00280353	0.0195886	0.00358153	1	3.00201	2.68706	2.65335	4.56004	4.69485	4.64516	1.99465	1.91126	1.89503	2.41492	2.49391	2.53165	0	0	0	0	0	0	0	0	0
12301	ENSMUSG00000114470	Gm49395	predicted gene, 49395 [Source:MGI Symbol;Acc:MGI:6121627]	NA	-1.32286	0.0759872	0.003383	0.0106314	-1	2.39265	2.21288	0.789476	0.38414	0.964324	0.192717	1.75975	1.71405	0.866546	0.391189	0.986465	0.144694	0	0	0	0	0	0	0	0	0
12283	ENSMUSG00000113722	Snhg10	small nucleolar RNA host gene 10 [Source:MGI Symbol;Acc:MGI:1916684]	NA	-0.43478	0.0755489	0.0370467	0.0464524	-1	1.92307	2.55137	1.66418	1.77613	1.13259	1.14855	1.55163	1.85917	1.42227	1.40814	1.10526	1.11685	0	0	0	0	0	0	0	0	0
2185	ENSMUSG00000021281	Tnfaip2	tumor necrosis factor, alpha-induced protein 2 [Source:MGI Symbol;Acc:MGI:104960]	21928	-0.46106	0.0752023	0.0328022	0.042798	-1	19.0755	21.8867	24.0482	19.8117	13.2948	15.9407	4.34091	4.56125	4.66432	4.33369	3.80963	4.10019	0	0	0	0	0	0	0	0	0
1614	ENSMUSG00000019970	Sgk1	serum/glucocorticoid regulated kinase 1 [Source:MGI Symbol;Acc:MGI:1340062]	20393	0.809614	0.165309	0.0102732	0.0396663	1	45.7702	53.107	52.7529	96.2489	49.606	102.726	5.56867	5.79313	5.75596	6.56558	5.62437	6.72577	0	0	0	0	0	0	0	0	0
1625	ENSMUSG00000019997	Ctgf	connective tissue growth factor [Source:MGI Symbol;Acc:MGI:95537]	14219	1.12413	0.0240625	0.00516767	0.00553195	1	13.1974	13.4664	15.0975	35.7176	20.3414	31.1839	3.83473	3.89156	4.02067	5.14992	4.38298	5.0157	0	0	0	0	0	0	0	0	0
1637	ENSMUSG00000020027	Socs2	suppressor of cytokine signaling 2 [Source:MGI Symbol;Acc:MGI:1201787]	216233	0.441917	0.0577013	0.0358556	0.0378837	1	8.96455	9.5843	9.19747	21.952	12.9266	12.8281	3.32032	3.44517	3.36377	4.47796	3.77199	3.80568	0	0	0	0	0	0	0	0	0
9776	ENSMUSG00000053560	Ier2	immediate early response 2 [Source:MGI Symbol;Acc:MGI:104815]	15936	-0.434195	0.0725521	0.0371748	0.0452882	-1	8.98929	9.57452	11.1876	9.41411	6.84978	6.86324	3.3244	3.4432	3.61838	3.33026	2.94273	3.00901	0	0	0	0	0	0	0	0	0
1642	ENSMUSG00000020044	Timp3	tissue inhibitor of metalloproteinase 3 [Source:MGI Symbol;Acc:MGI:98754]	21859	0.719796	0.00349713	0.0124621	0.00283314	1	21.7515	24.2865	25.1605	45.9804	41.3025	41.6871	4.51789	4.70944	4.72511	5.51552	5.36399	5.42923	0	0	0	0	0	0	0	0	0
12195	ENSMUSG00000109510	Gm42417	predicted gene, 42417 [Source:MGI Symbol;Acc:MGI:5649003]	NA	-0.868419	0.0723546	0.00882346	0.0182165	-1	1.31308	0.342212	1.60962	0.314857	2.16425e-05	0.403273	1.20887	0.467743	1.39262	0.340448	0.0234013	0.403086	0	0	0	0	0	0	0	0	0
1665	ENSMUSG00000020092	Pald1	phosphatase domain containing, paladin 1 [Source:MGI Symbol;Acc:MGI:1351623]	27355	0.389617	0.0144179	0.047329	0.0194883	1	4.36166	3.8218	4.66029	6.37784	6.10649	5.26794	2.41403	2.29755	2.51373	2.82158	2.80365	2.68299	0	0	0	0	0	0	0	0	0
12111	ENSMUSG00000105338	Gm43802	predicted gene 43802 [Source:MGI Symbol;Acc:MGI:5663939]	NA	-1.25384	0.0721101	0.00392907	0.0111153	-1	1.82066	2.7141	1.98707	0.326776	1.68783	0.27961	1.5025	1.92669	1.6001	0.346258	1.42255	0.195026	0	0	0	0	0	0	0	0	0
2592	ENSMUSG00000022362	Gm29394	predicted gene 29394 [Source:MGI Symbol;Acc:MGI:5580100]	NA	-0.457368	0.0715896	0.033281	0.0417545	-1	1.87179	2.16084	2.19086	1.44628	1.22598	1.84683	1.52715	1.68365	1.69272	1.22628	1.16726	1.54193	0	0	0	0	0	0	0	0	0
1672	ENSMUSG00000020108	Ddit4	DNA-damage-inducible transcript 4 [Source:MGI Symbol;Acc:MGI:1921997]	74747	2.53908	0.0415917	0.000692039	0.00240183	1	4.24853	5.94302	6.07379	41.5188	12.3528	79.4847	2.38426	2.82879	2.84033	5.36787	3.71208	6.33643	0	0	0	0	0	0	0	0	0
6016	ENSMUSG00000031910	Has3	hyaluronan synthase 3 [Source:MGI Symbol;Acc:MGI:109599]	15118	-0.412313	0.0710396	0.0419187	0.0483085	-1	0.967322	0.987856	1.05372	0.599018	0.817481	0.348172	0.961639	1.01221	1.05286	0.599901	0.865612	0.294241	0	0	0	0	0	0	0	0	0
1769	ENSMUSG00000020325	Fstl3	follistatin-like 3 [Source:MGI Symbol;Acc:MGI:1890391]	83554	0.45423	0.0435957	0.0339255	0.0302906	1	0.895642	0.954394	0.566511	1.68739	1.8916	1.14639	0.907767	0.988126	0.655853	1.362	1.52741	1.11352	0	0	0	0	0	0	0	0	0
1791	ENSMUSG00000020377	Ltc4s	leukotriene C4 synthase [Source:MGI Symbol;Acc:MGI:107498]	17001	0.675822	0.163389	0.0141298	0.0468405	1	1.45751	2.48464	1.25806	3.31588	2.9787	1.90467	1.30287	1.8288	1.18896	2.03948	1.97869	1.57115	0	0	0	0	0	0	0	0	0
1796	ENSMUSG00000020387	Jade2	jade family PHD finger 2 [Source:MGI Symbol;Acc:MGI:1924151]	76901	0.393777	0.0149549	0.0463298	0.0195821	1	1.32933	1.35839	1.20298	2.21177	1.69802	2.07	1.21898	1.26129	1.15306	1.61276	1.42923	1.65402	0	0	0	0	0	0	0	0	0
1811	ENSMUSG00000020424	Castor1	cytosolic arginine sensor for mTORC1 subunit 1 [Source:MGI Symbol;Acc:MGI:1919212]	71962	0.576877	0.00340063	0.0199747	0.00408926	1	2.5755	2.39679	2.11083	4.39145	4.0355	4.28607	1.82979	1.79329	1.66157	2.37017	2.32458	2.43994	0	0	0	0	0	0	0	0	0
1922	ENSMUSG00000020676	Ccl11	chemokine (C-C motif) ligand 11 [Source:MGI Symbol;Acc:MGI:103576]	20292	0.941702	0.00461977	0.00750458	0.00227663	1	12.0427	11.8273	13.1782	27.0172	25.0134	20.4481	3.71077	3.71999	3.83488	4.76277	4.66169	4.4317	0	0	0	0	0	0	0	0	0
1993	ENSMUSG00000020823	Sec14l1	SEC14-like lipid binding 1 [Source:MGI Symbol;Acc:MGI:1921386]	74136	0.383241	0.0556017	0.0488469	0.0456086	1	18.0654	17.3328	17.4093	24.7644	19.4138	23.3132	4.26247	4.23552	4.21578	4.63101	4.32198	4.61876	0	0	0	0	0	0	0	0	0
9079	ENSMUSG00000046822	Slc39a3	solute carrier family 39 (zinc transporter), member 3 [Source:MGI Symbol;Acc:MGI:2147269]	106947	-0.40009	0.0695685	0.0448682	0.0498321	-1	10.0255	7.86659	10.2539	7.72824	6.99918	8.00429	3.47203	3.18408	3.49666	3.07194	2.97087	3.19553	0	0	0	0	0	0	0	0	0
274	ENSMUSG00000002083	Bbc3	BCL2 binding component 3 [Source:MGI Symbol;Acc:MGI:2181667]	170770	-0.590471	0.0685607	0.0189428	0.0281825	-1	2.28877	2.59707	1.4882	0.972942	1.4844	1.1597	1.71577	1.87749	1.32138	0.908996	1.31794	1.1253	0	0	0	0	0	0	0	0	0
2025	ENSMUSG00000020893	Per1	period circadian clock 1 [Source:MGI Symbol;Acc:MGI:1098283]	18626	3.31799	0.00304655	0.000139154	9.27423e-05	1	2.08618	2.0214	1.91938	30.4897	18.3122	35.5952	1.62162	1.61562	1.56822	4.93361	4.23611	5.20423	0	0	0	0	0	0	0	0	0
11540	ENSMUSG00000085412	Halr1	Hoxa adjacent long noncoding RNA 1 [Source:MGI Symbol;Acc:MGI:3705267]	NA	-0.710645	0.0677123	0.0126262	0.0216102	-1	1.9065	2.57624	1.24143	0.869818	1.20775	0.50528	1.54417	1.86934	1.17694	0.833528	1.1556	0.55811	0	0	0	0	0	0	0	0	0
9391	ENSMUSG00000049641	Vgll2	vestigial like family member 2 [Source:MGI Symbol;Acc:MGI:2447460]	215031	-0.413204	0.06737	0.0417877	0.0465317	-1	63.4679	53.8977	53.1079	37.0319	51.7167	40.9944	6.02181	5.81662	5.76328	5.19432	5.70453	5.40341	0	0	0	0	0	0	0	0	0
2076	ENSMUSG00000021025	Nfkbia	nuclear factor of kappa light polypeptide gene enhancer in B cells inhibitor, alpha [Source:MGI Symbol;Acc:MGI:104741]	18035	0.743561	0.0842239	0.0118206	0.024566	1	16.2396	16.5475	16.3663	29.3465	18.6395	35.0737	4.11294	4.17836	4.13148	4.87504	4.26663	5.18337	0	0	0	0	0	0	0	0	0
2171	ENSMUSG00000021260	Hhipl1	hedgehog interacting protein-like 1 [Source:MGI Symbol;Acc:MGI:1919265]	214305	0.41565	0.00612709	0.0411897	0.0105713	1	0.433724	0.328827	0.280937	0.894857	1.0273	0.799153	0.511266	0.452451	0.403715	0.850151	1.03672	0.868101	0	0	0	0	0	0	0	0	0
1698	ENSMUSG00000020169	Best3	bestrophin 3 [Source:MGI Symbol;Acc:MGI:3580298]	382427	-0.417195	0.066136	0.0406769	0.0451469	-1	4.65916	4.32567	4.0222	2.38328	3.78348	2.93471	2.48896	2.4392	2.33984	1.69019	2.24697	2.02201	0	0	0	0	0	0	0	0	0
9159	ENSMUSG00000047485	Klhl34	kelch-like 34 [Source:MGI Symbol;Acc:MGI:2685234]	245683	-0.400399	0.0655993	0.0447822	0.0478758	-1	12.3456	12.3477	11.9834	8.11179	11.6676	8.99729	3.74042	3.77735	3.70965	3.13726	3.62654	3.34002	0	0	0	0	0	0	0	0	0
3568	ENSMUSG00000025432	Avil	advillin [Source:MGI Symbol;Acc:MGI:1333798]	11567	-0.420434	0.0652732	0.0399312	0.044206	-1	5.50496	5.01438	4.10663	4.23786	3.62614	2.69347	2.69425	2.61854	2.36201	2.32832	2.19811	1.92474	0	0	0	0	0	0	0	0	0
2231	ENSMUSG00000021453	Gadd45g	growth arrest and DNA-damage-inducible 45 gamma [Source:MGI Symbol;Acc:MGI:1346325]	23882	1.91791	0.00730381	0.00132002	0.000882164	1	30.3981	43.113	50.9866	173.795	125.79	220.448	4.98872	5.50513	5.70149	7.42304	6.9771	7.76485	0	0	0	0	0	0	0	0	0
2346	ENSMUSG00000021750	Fam107a	family with sequence similarity 107, member A [Source:MGI Symbol;Acc:MGI:3041256]	268709	0.549489	0.0205328	0.0222228	0.013696	1	1.24057	1.04259	0.658998	2.1056	2.03774	2.78936	1.16024	1.04871	0.753291	1.56342	1.5982	1.95832	0	0	0	0	0	0	0	0	0
2361	ENSMUSG00000021775	Nr1d2	nuclear receptor subfamily 1, group D, member 2 [Source:MGI Symbol;Acc:MGI:2449205]	353187	0.864333	0.00213503	0.00906787	0.00160565	1	24.9181	21.6878	23.4749	45.055	48.9841	43.6977	4.69886	4.54832	4.63155	5.47969	5.60001	5.49588	0	0	0	0	0	0	0	0	0
3309	ENSMUSG00000024803	Ankrd1	ankyrin repeat domain 1 (cardiac muscle) [Source:MGI Symbol;Acc:MGI:1097717]	107765	-0.875916	0.0645913	0.00866938	0.0164742	-1	5.24981	7.08284	9.45123	3.50828	3.55968	5.05524	2.64043	3.05212	3.40142	2.09766	2.17621	2.63603	0	0	0	0	0	0	0	0	0
2419	ENSMUSG00000021932	Rnaseh2b	ribonuclease H2, subunit B [Source:MGI Symbol;Acc:MGI:1914403]	67153	0.490822	0.00297612	0.0283692	0.00507392	1	2.83836	2.75116	2.68051	4.18462	4.39794	4.2302	1.93471	1.94609	1.90453	2.30999	2.42553	2.42781	0	0	0	0	0	0	0	0	0
11794	ENSMUSG00000092187	Gm20457	predicted gene 20457 [Source:MGI Symbol;Acc:MGI:5141922]	NA	-0.445342	0.0641371	0.0351686	0.0401589	-1	1.59215	1.41002	1.52238	0.950165	0.20247	1.06365	1.37948	1.29732	1.33546	0.890122	0.342019	1.05827	0	0	0	0	0	0	0	0	0
2450	ENSMUSG00000022003	Slc25a30	solute carrier family 25, member 30 [Source:MGI Symbol;Acc:MGI:1914804]	67554	0.447114	0.0262178	0.0350115	0.0223215	1	3.71231	4.51499	4.27115	6.43679	6.36927	8.48747	2.22617	2.49711	2.40562	2.83424	2.85273	3.27092	0	0	0	0	0	0	0	0	0
2426	ENSMUSG00000021948	Prkcd	protein kinase C, delta [Source:MGI Symbol;Acc:MGI:97598]	18753	-0.428592	0.0633895	0.0381867	0.0420796	-1	7.47009	8.19889	7.47252	7.47622	5.30137	5.21389	3.08163	3.23978	3.09895	3.03126	2.63192	2.67036	0	0	0	0	0	0	0	0	0
2496	ENSMUSG00000022122	Ednrb	endothelin receptor type B [Source:MGI Symbol;Acc:MGI:102720]	13618	0.637942	0.00808128	0.015981	0.00585883	1	2.27529	2.30095	1.83932	4.65423	3.51741	3.95239	1.71116	1.74959	1.52035	2.44391	2.16353	2.34911	0	0	0	0	0	0	0	0	0
6022	ENSMUSG00000031922	Cep57	centrosomal protein 57 [Source:MGI Symbol;Acc:MGI:1915551]	74360	-0.440311	0.0626677	0.0361082	0.0402318	-1	3.91721	4.21121	4.28284	3.91011	2.40352	2.80412	2.28833	2.40733	2.40742	2.23179	1.75353	1.96702	0	0	0	0	0	0	0	0	0
4569	ENSMUSG00000028121	Bcar3	breast cancer anti-estrogen resistance 3 [Source:MGI Symbol;Acc:MGI:1352501]	29815	-0.464053	0.0625667	0.0322902	0.0373206	-1	2.40911	2.9605	3.06193	2.57438	1.72595	1.88249	1.7651	2.02424	2.03495	1.77392	1.44537	1.56018	0	0	0	0	0	0	0	0	0
11159	ENSMUSG00000074151	Nlrc5	NLR family, CARD domain containing 5 [Source:MGI Symbol;Acc:MGI:3612191]	434341	-0.408645	0.0619462	0.0429037	0.0447976	-1	1.42778	1.84066	1.89858	1.56692	1.1564	1.1343	1.28513	1.53146	1.55459	1.29582	1.12281	1.10684	0	0	0	0	0	0	0	0	0
10918	ENSMUSG00000070372	Capza1	capping protein (actin filament) muscle Z-line, alpha 1 [Source:MGI Symbol;Acc:MGI:106227]	12340	-0.4631	0.0606326	0.0325271	0.0367073	-1	5.63074	6.59341	7.66759	4.87135	5.63926	4.11207	2.72275	2.96291	3.1286	2.49981	2.70802	2.39411	0	0	0	0	0	0	0	0	0
2515	ENSMUSG00000022180	Slc7a8	solute carrier family 7 (cationic amino acid transporter, y+ system), member 8 [Source:MGI Symbol;Acc:MGI:1355323]	50934	0.652786	0.00535967	0.0151944	0.00434047	1	3.92235	3.17549	3.32571	6.13643	6.9404	5.56154	2.29025	2.10316	2.12498	2.77777	2.96037	2.74936	0	0	0	0	0	0	0	0	0
4224	ENSMUSG00000027230	Creb3l1	cAMP responsive element binding protein 3-like 1 [Source:MGI Symbol;Acc:MGI:1347062]	26427	-0.470006	0.0590394	0.0312259	0.0350839	-1	3.89343	3.72274	4.22804	3.78955	2.33412	2.42452	2.28026	2.26768	2.39057	2.19011	1.72749	1.81025	0	0	0	0	0	0	0	0	0
2582	ENSMUSG00000022346	Myc	myelocytomatosis oncogene [Source:MGI Symbol;Acc:MGI:97250]	17869	0.426753	0.018375	0.0388711	0.0193508	1	1.80066	2.25766	2.08832	3.08034	3.78226	3.11459	1.49225	1.73141	1.65112	1.9579	2.24603	2.07787	0	0	0	0	0	0	0	0	0
2446	ENSMUSG00000021994	Wnt5a	wingless-type MMTV integration site family, member 5A [Source:MGI Symbol;Acc:MGI:98958]	22418	-0.564617	0.0587129	0.0209141	0.0268528	-1	3.19303	2.17978	3.29267	1.9676	2.23432	1.60562	2.06326	1.69638	2.11546	1.49865	1.68887	1.40306	0	0	0	0	0	0	0	0	0
2603	ENSMUSG00000022389	Tef	thyrotroph embryonic factor [Source:MGI Symbol;Acc:MGI:98663]	21685	0.596537	0.00298907	0.0186782	0.00357791	1	75.3956	75.0422	80.8691	119.892	129.883	115.273	6.27214	6.30251	6.35792	6.89905	7.02338	6.86109	0	0	0	0	0	0	0	0	0
2655	ENSMUSG00000022507	1810013L24Rik	RIKEN cDNA 1810013L24 gene [Source:MGI Symbol;Acc:MGI:1916303]	69053	0.550069	0.00177997	0.0222064	0.00304397	1	19.0792	18.3799	18.2977	29.187	29.2258	26.7851	4.34148	4.31782	4.2866	4.86789	4.87836	4.80577	0	0	0	0	0	0	0	0	0
2685	ENSMUSG00000022558	Mroh1	maestro heat-like repeat family member 1 [Source:MGI Symbol;Acc:MGI:2442558]	223658	0.379338	0.0294435	0.0501012	0.0312225	1	8.47561	7.59328	7.56537	11.5639	9.36119	10.2726	3.24989	3.14204	3.11145	3.60949	3.33863	3.52138	0	0	0	0	0	0	0	0	0
7401	ENSMUSG00000037617	Spag1	sperm associated antigen 1 [Source:MGI Symbol;Acc:MGI:1349387]	26942	-0.382773	0.0577252	0.0490498	0.0468522	-1	1.47797	1.88363	1.44939	1.00608	1.33021	0.809861	1.31547	1.55047	1.30201	0.932693	1.23124	0.878293	0	0	0	0	0	0	0	0	0
2697	ENSMUSG00000022579	Gpihbp1	GPI-anchored HDL-binding protein 1 [Source:MGI Symbol;Acc:MGI:1915703]	68453	0.709681	0.0109552	0.0128195	0.0060443	1	38.6851	35.5295	36.6813	65.5299	50.9461	61.5439	5.3222	5.23665	5.24497	6.0447	5.6683	5.95466	0	0	0	0	0	0	0	0	0
2747	ENSMUSG00000022722	Arl6	ADP-ribosylation factor-like 6 [Source:MGI Symbol;Acc:MGI:1927136]	56297	0.458084	0.0339378	0.0332626	0.0253721	1	0.896358	1.11307	1.16788	2.15887	1.95503	1.3687	0.908495	1.09992	1.12786	1.58732	1.55801	1.26149	0	0	0	0	0	0	0	0	0
2777	ENSMUSG00000022793	B4galt4	UDP-Gal:betaGlcNAc beta 1,4-galactosyltransferase, polypeptide 4 [Source:MGI Symbol;Acc:MGI:1928387]	56375	0.467578	0.0052962	0.0316692	0.00780141	1	3.13885	2.79247	3.12721	5.18723	4.24672	4.53543	2.04068	1.95942	2.05761	2.57372	2.38543	2.50826	0	0	0	0	0	0	0	0	0
2800	ENSMUSG00000022843	Clcn2	chloride channel, voltage-sensitive 2 [Source:MGI Symbol;Acc:MGI:105061]	12724	0.392692	0.0129196	0.0465517	0.0180313	1	1.65246	1.50908	1.4585	2.75594	2.39867	1.96574	1.41312	1.35891	1.30702	1.83978	1.7516	1.60558	0	0	0	0	0	0	0	0	0
2821	ENSMUSG00000022893	Adamts1	a disintegrin-like and metallopeptidase (reprolysin type) with thrombospondin type 1 motif, 1 [Source:MGI Symbol;Acc:MGI:109249]	11504	0.397552	0.0273637	0.0455659	0.0278279	1	7.68797	7.16924	7.71458	10.8548	10.7723	8.43634	3.12243	3.06706	3.13577	3.51999	3.52592	3.26282	0	0	0	0	0	0	0	0	0
2878	ENSMUSG00000023032	Slc4a8	solute carrier family 4 (anion exchanger), member 8 [Source:MGI Symbol;Acc:MGI:1928745]	59033	0.594082	0.00452182	0.018868	0.00464271	1	0.57082	0.369621	0.601239	1.26118	1.39402	1.34842	0.653137	0.518359	0.70266	1.12192	1.26573	1.24722	0	0	0	0	0	0	0	0	0
2014	ENSMUSG00000020866	Cacna1g	calcium channel, voltage-dependent, T type, alpha 1G subunit [Source:MGI Symbol;Acc:MGI:1201678]	12291	-0.918894	0.0559173	0.00791782	0.013904	-1	3.38518	1.66235	3.18792	1.75442	0.936225	1.21458	2.12501	1.44338	2.08359	1.39749	0.967484	1.16469	0	0	0	0	0	0	0	0	0
2879	ENSMUSG00000023034	Nr4a1	nuclear receptor subfamily 4, group A, member 1 [Source:MGI Symbol;Acc:MGI:1352454]	15370	1.24486	0.0332737	0.00402589	0.00601195	1	49.2604	54.4489	70.4518	137.962	88.2848	174.229	5.66427	5.83134	6.16238	7.0762	6.45345	7.43857	0	0	0	0	0	0	0	0	0
2896	ENSMUSG00000023087	Noct	nocturnin [Source:MGI Symbol;Acc:MGI:109382]	12457	1.19584	0.0153419	0.00434686	0.00352121	1	6.83461	6.1498	6.9109	11.0306	17.4008	17.877	2.96751	2.87313	3.00045	3.54512	4.16335	4.25251	0	0	0	0	0	0	0	0	0
647	ENSMUSG00000005580	Adcy9	adenylate cyclase 9 [Source:MGI Symbol;Acc:MGI:108450]	11515	-0.381785	0.0557877	0.0494285	0.0460795	-1	5.79772	6.86912	6.52368	4.396	4.9335	5.46318	2.76255	3.01386	2.93003	2.37128	2.54825	2.72635	0	0	0	0	0	0	0	0	0
2947	ENSMUSG00000023755	Rhebl1	Ras homolog enriched in brain like 1 [Source:MGI Symbol;Acc:MGI:1916409]	69159	0.504988	0.0554649	0.0265678	0.0301945	1	1.70994	1.4559	1.37498	2.72153	3.21889	1.81119	1.44162	1.32313	1.25824	1.82812	2.06019	1.52247	0	0	0	0	0	0	0	0	0
2957	ENSMUSG00000023832	Acat2	acetyl-Coenzyme A acetyltransferase 2 [Source:MGI Symbol;Acc:MGI:87871]	110460	0.683135	0.00746394	0.0139381	0.0050117	1	1.6459	1.95326	2.38476	4.23815	3.77217	3.69469	1.40975	1.58356	1.77823	2.3292	2.24294	2.2667	0	0	0	0	0	0	0	0	0
2971	ENSMUSG00000023915	Tnfrsf21	tumor necrosis factor receptor superfamily, member 21 [Source:MGI Symbol;Acc:MGI:2151075]	94185	0.459013	0.00408354	0.0331003	0.00695389	1	9.44044	9.01791	8.73579	12.6746	13.9624	13.0813	3.39333	3.37176	3.2934	3.73119	3.87427	3.83078	0	0	0	0	0	0	0	0	0
3023	ENSMUSG00000024055	Cyp4f13	cytochrome P450, family 4, subfamily f, polypeptide 13 [Source:MGI Symbol;Acc:MGI:2158641]	170716	0.477647	0.0204915	0.0302287	0.0171444	1	4.37336	3.60366	4.91589	7.07546	6.6176	5.66019	2.41859	2.23639	2.5787	2.95891	2.89623	2.77231	0	0	0	0	0	0	0	0	0
3211	ENSMUSG00000024526	Cidea	cell death-inducing DNA fragmentation factor, alpha subunit-like effector A [Source:MGI Symbol;Acc:MGI:1270845]	12683	1.1835	0.0154505	0.00449979	0.00362533	1	0.746288	1.90649	0.951444	3.71141	4.03339	3.30297	0.789967	1.56288	0.98418	2.16768	2.32334	2.13917	0	0	0	0	0	0	0	0	0
3255	ENSMUSG00000024640	Psat1	phosphoserine aminotransferase 1 [Source:MGI Symbol;Acc:MGI:2183441]	107272	0.461614	0.0521711	0.0327983	0.0333484	1	1.67859	1.95212	2.44718	3.33161	2.62846	3.2712	1.42647	1.58276	1.80758	2.04437	1.84468	2.12845	0	0	0	0	0	0	0	0	0
3306	ENSMUSG00000024797	Vps51	VPS51 GARP complex subunit [Source:MGI Symbol;Acc:MGI:1915755]	NA	0.578248	0.00624868	0.0198547	0.00590436	1	4.41695	5.18595	4.79264	7.57575	7.9298	8.22161	2.42767	2.66346	2.54678	3.04817	3.12502	3.23254	0	0	0	0	0	0	0	0	0
4538	ENSMUSG00000028059	Arhgef2	rho/rac guanine nucleotide exchange factor (GEF) 2 [Source:MGI Symbol;Acc:MGI:103264]	16800	-0.514686	0.0538459	0.0254053	0.0287164	-1	14.1694	14.3788	12.766	12.6439	9.90622	8.17056	3.92962	3.98613	3.79401	3.7285	3.41493	3.22549	0	0	0	0	0	0	0	0	0
3331	ENSMUSG00000024851	Pitpnm1	phosphatidylinositol transfer protein, membrane-associated 1 [Source:MGI Symbol;Acc:MGI:1197524]	18739	0.525205	0.0188244	0.0245634	0.0139316	1	2.20891	2.0268	2.33085	4.04813	3.66037	2.75936	1.68239	1.61981	1.75642	2.27645	2.20759	1.9474	0	0	0	0	0	0	0	0	0
11158	ENSMUSG00000074141	Il4i1	interleukin 4 induced 1 [Source:MGI Symbol;Acc:MGI:109552]	14204	-0.402995	0.053367	0.0442441	0.0415013	-1	1.31051	1.83238	1.9354	1.26273	0.951355	1.1721	1.2072	1.52537	1.57569	1.12237	0.97865	1.13308	0	0	0	0	0	0	0	0	0
3386	ENSMUSG00000024972	Lgals12	lectin, galactose binding, soluble 12 [Source:MGI Symbol;Acc:MGI:1929094]	56072	0.614732	0.119417	0.0173042	0.040662	1	0.709152	1.88672	1.5693	4.52722	2.97933	1.71637	0.7644	1.55187	1.36435	2.40939	1.97908	1.46769	0	0	0	0	0	0	0	0	0
3388	ENSMUSG00000024975	Pdcd4	programmed cell death 4 [Source:MGI Symbol;Acc:MGI:107490]	18569	0.409538	0.00508314	0.0427481	0.00980039	1	5.69792	4.98305	5.86957	8.39571	8.06889	7.68746	2.73939	2.60801	2.79913	3.18807	3.14892	3.14825	0	0	0	0	0	0	0	0	0
3404	ENSMUSG00000025008	Tctn3	tectonic family member 3 [Source:MGI Symbol;Acc:MGI:1914840]	67590	0.462269	0.00952756	0.0327513	0.0113716	1	1.27798	1.48321	1.23875	2.0994	2.34084	2.06277	1.18656	1.34424	1.17578	1.56087	1.73094	1.64883	0	0	0	0	0	0	0	0	0
3498	ENSMUSG00000025236	Adpgk	ADP-dependent glucokinase [Source:MGI Symbol;Acc:MGI:1919391]	72141	0.484588	0.0129444	0.0290976	0.0124985	1	5.3275	5.26466	5.27877	8.20458	6.77421	8.04996	2.65593	2.68124	2.66842	3.153	2.92646	3.20382	0	0	0	0	0	0	0	0	0
3515	ENSMUSG00000025271	Pfkfb1	6-phosphofructo-2-kinase/fructose-2,6-biphosphatase 1 [Source:MGI Symbol;Acc:MGI:107816]	18639	0.613278	0.0165582	0.017392	0.00994539	1	25.2907	30.0326	35.1675	50.7056	49.5565	45.0118	4.71825	5.00849	5.18375	5.65367	5.62177	5.52773	0	0	0	0	0	0	0	0	0
11564	ENSMUSG00000085945	2310014F06Rik	RIKEN cDNA 2310014F06 gene [Source:MGI Symbol;Acc:MGI:1916875]	NA	-0.388324	0.0519377	0.0476346	0.0429106	-1	5.92817	5.96317	5.75706	5.66614	4.32866	3.71289	2.79166	2.8323	2.77105	2.67723	2.40334	2.27335	0	0	0	0	0	0	0	0	0
10867	ENSMUSG00000069171	Nr2f1	nuclear receptor subfamily 2, group F, member 1 [Source:MGI Symbol;Acc:MGI:1352451]	13865	-0.474795	0.0518742	0.030562	0.0316749	-1	1.02982	0.361227	0.718932	0.301716	0.236814	0.359264	1.01366	0.505312	0.807875	0.33308	0.389408	0.311193	0	0	0	0	0	0	0	0	0
3580	ENSMUSG00000025479	Cyp2e1	cytochrome P450, family 2, subfamily e, polypeptide 1 [Source:MGI Symbol;Acc:MGI:88607]	13106	0.76692	0.0497793	0.011228	0.0159004	1	9.68545	13.1159	14.4925	44.8927	24.261	19.8679	3.42826	3.85977	3.96558	5.4762	4.62669	4.39336	0	0	0	0	0	0	0	0	0
8554	ENSMUSG00000042436	Mfap4	microfibrillar-associated protein 4 [Source:MGI Symbol;Acc:MGI:1342276]	76293	-0.419435	0.0513082	0.0402533	0.0379143	-1	12.8112	11.5755	10.9061	11.0028	8.9009	7.96178	3.7931	3.69355	3.58058	3.54022	3.27411	3.18874	0	0	0	0	0	0	0	0	0
3599	ENSMUSG00000025511	Tspan4	tetraspanin 4 [Source:MGI Symbol;Acc:MGI:1928097]	64540	1.08545	0.00431328	0.00547971	0.00170973	1	7.4653	7.1312	7.27785	21.5411	15.4331	16.5652	3.08045	3.06209	3.06849	4.45407	4.00182	4.15394	0	0	0	0	0	0	0	0	0
10045	ENSMUSG00000056749	Nfil3	nuclear factor, interleukin 3, regulated [Source:MGI Symbol;Acc:MGI:109495]	18030	-0.596001	0.0508905	0.0185605	0.0224264	-1	16.436	17.5984	16.9457	11.3368	10.8027	15.1455	4.12676	4.25755	4.178	3.582	3.52844	4.02889	0	0	0	0	0	0	0	0	0
3608	ENSMUSG00000025538	Sumf2	sulfatase modifying factor 2 [Source:MGI Symbol;Acc:MGI:1915152]	67902	0.420169	0.0334196	0.0401845	0.0287558	1	3.94175	4.75425	4.34602	6.49196	5.54333	6.95663	2.2942	2.56096	2.42531	2.84548	2.68798	3.0296	0	0	0	0	0	0	0	0	0
3638	ENSMUSG00000025648	Pfkfb4	6-phosphofructo-2-kinase/fructose-2,6-biphosphatase 4 [Source:MGI Symbol;Acc:MGI:2687284]	270198	0.569886	0.00458593	0.020528	0.00501421	1	26.5306	25.175	25.3204	40.1709	43.3016	35.5155	4.79152	4.75418	4.73503	5.32407	5.42988	5.20155	0	0	0	0	0	0	0	0	0
3645	ENSMUSG00000025723	Nmb	neuromedin B [Source:MGI Symbol;Acc:MGI:1915289]	68039	0.489007	0.0159903	0.0285512	0.0140522	1	3.87211	3.43541	2.60093	5.45477	5.79571	5.24769	2.27437	2.19084	1.87382	2.63192	2.73805	2.67985	0	0	0	0	0	0	0	0	0
3730	ENSMUSG00000025950	Idh1	isocitrate dehydrogenase 1 (NADP+), soluble [Source:MGI Symbol;Acc:MGI:96413]	15926	0.482928	0.0406638	0.0293212	0.0261536	1	10.8002	9.69144	10.0486	15.8898	14.8437	11.4506	3.5658	3.45884	3.47185	4.03733	3.95478	3.65507	0	0	0	0	0	0	0	0	0
11834	ENSMUSG00000094786	Gm14403	predicted gene 14403 [Source:MGI Symbol;Acc:MGI:3649813]	NA	-0.463846	0.0493506	0.0323257	0.0318157	-1	3.37168	2.74576	3.33414	2.97087	2.04035	2.07493	2.12014	1.94202	2.12831	1.91752	1.60081	1.6563	0	0	0	0	0	0	0	0	0
9447	ENSMUSG00000050105	Grrp1	glycine/arginine rich protein 1 [Source:MGI Symbol;Acc:MGI:1919940]	72690	-0.689496	0.0486203	0.013343	0.0174783	-1	5.47257	4.70625	5.30681	3.17136	4.39257	2.36681	2.6874	2.54971	2.67777	1.98828	2.42413	1.78651	0	0	0	0	0	0	0	0	0
12069	ENSMUSG00000102805	Gm37240	predicted gene, 37240 [Source:MGI Symbol;Acc:MGI:5610468]	99889	-0.788437	0.048442	0.0105994	0.0150102	-1	4.36586	2.173	2.50302	1.93638	1.0057	1.0412	2.41629	1.68908	1.83193	1.48414	1.01878	1.04349	0	0	0	0	0	0	0	0	0
10778	ENSMUSG00000067586	S1pr3	sphingosine-1-phosphate receptor 3 [Source:MGI Symbol;Acc:MGI:1339365]	13610	-0.430357	0.0483962	0.0377954	0.0349484	-1	4.55783	4.83973	5.28864	4.09777	3.46525	2.29178	2.46081	2.57699	2.67138	2.2891	2.14664	1.75612	0	0	0	0	0	0	0	0	0
3742	ENSMUSG00000025981	Coq10b	coenzyme Q10B [Source:MGI Symbol;Acc:MGI:1915126]	67876	1.68283	0.00343965	0.00179181	0.00063207	1	5.95192	6.01257	6.28901	22.8677	18.3606	27.029	2.79571	2.84403	2.88708	4.52686	4.24081	4.81672	0	0	0	0	0	0	0	0	0
3772	ENSMUSG00000026049	Tex30	testis expressed 30 [Source:MGI Symbol;Acc:MGI:1922873]	75623	0.661535	0.0344663	0.0146525	0.0145252	1	1.60165	2.51568	1.61246	3.36526	3.06074	3.2962	1.38431	1.8429	1.39447	2.056	2.00705	2.13634	0	0	0	0	0	0	0	0	0
3806	ENSMUSG00000026147	Col9a1	collagen, type IX, alpha 1 [Source:MGI Symbol;Acc:MGI:88465]	12839	0.485761	0.0530506	0.0289427	0.031006	1	1.43916	1.64751	1.7537	2.98336	1.93386	2.7459	1.29353	1.43502	1.47339	1.92078	1.54407	1.94328	0	0	0	0	0	0	0	0	0
1629	ENSMUSG00000020015	Cdk17	cyclin-dependent kinase 17 [Source:MGI Symbol;Acc:MGI:97517]	237459	-0.435866	0.0464898	0.0367974	0.0334192	-1	3.03604	4.04539	3.58623	2.5751	2.37687	2.78273	2.00678	2.36018	2.21048	1.77461	1.74461	1.95629	0	0	0	0	0	0	0	0	0
3814	ENSMUSG00000026170	Cyp27a1	cytochrome P450, family 27, subfamily a, polypeptide 1 [Source:MGI Symbol;Acc:MGI:88594]	104086	0.479866	0.0552285	0.0298234	0.0325133	1	53.827	49.8684	51.069	72.8311	76.8988	56.5731	5.78861	5.70653	5.7047	6.18639	6.24853	5.84599	0	0	0	0	0	0	0	0	0
9093	ENSMUSG00000046916	Myct1	myc target 1 [Source:MGI Symbol;Acc:MGI:1915882]	68632	-0.611779	0.0455774	0.0173114	0.0198002	-1	6.36116	5.72013	5.40116	3.72028	4.95065	2.75374	2.87623	2.78233	2.69542	2.17055	2.55326	1.94533	0	0	0	0	0	0	0	0	0
8663	ENSMUSG00000043008	Klhl6	kelch-like 6 [Source:MGI Symbol;Acc:MGI:2686922]	239743	-0.686862	0.045422	0.0134587	0.0167248	-1	1.60597	1.64107	1.55023	1.3585	0.6069	0.487042	1.38806	1.43104	1.35181	1.17425	0.701202	0.533503	0	0	0	0	0	0	0	0	0
1024	ENSMUSG00000013150	Gfod2	glucose-fructose oxidoreductase domain containing 2 [Source:MGI Symbol;Acc:MGI:1917825]	70575	-0.471669	0.0452212	0.0310007	0.0291676	-1	5.22441	5.54373	6.03297	3.91387	3.85235	4.83753	2.6343	2.74052	2.83444	2.23426	2.26885	2.57781	0	0	0	0	0	0	0	0	0
2245	ENSMUSG00000021483	Cdk20	cyclin-dependent kinase 20 [Source:MGI Symbol;Acc:MGI:2145349]	105278	-0.379847	0.0451121	0.0499772	0.0405827	-1	2.82801	3.34471	2.26048	2.1467	1.94372	1.79591	1.93056	2.16089	1.72399	1.58283	1.55071	1.51393	0	0	0	0	0	0	0	0	0
3891	ENSMUSG00000026380	Tfcp2l1	transcription factor CP2-like 1 [Source:MGI Symbol;Acc:MGI:2444691]	81879	0.609623	0.00696268	0.0175785	0.00573929	1	1.2881	1.59611	1.62795	2.94217	3.61262	2.91173	1.19509	1.40699	1.40201	1.90933	2.19233	2.01163	0	0	0	0	0	0	0	0	0
3931	ENSMUSG00000026473	Glul	glutamate-ammonia ligase (glutamine synthetase) [Source:MGI Symbol;Acc:MGI:95739]	14645	1.34934	0.00239666	0.00322276	0.000764985	1	55.5724	54.964	54.9358	120.885	146.85	148.41	5.83378	5.84535	5.8122	6.91564	7.18313	7.21534	0	0	0	0	0	0	0	0	0
6504	ENSMUSG00000033458	Fan1	FANCD2/FANCI-associated nuclease 1 [Source:MGI Symbol;Acc:MGI:3045266]	330554	-0.521094	0.0443758	0.0248602	0.0247771	-1	1.86161	1.77257	2.59865	1.08106	0.953459	1.50313	1.52146	1.49497	1.87245	1.00037	0.979733	1.34549	0	0	0	0	0	0	0	0	0
8318	ENSMUSG00000041235	Chd7	chromodomain helicase DNA binding protein 7 [Source:MGI Symbol;Acc:MGI:2444748]	320790	-0.440831	0.0443031	0.0359721	0.0318781	-1	6.30448	6.57747	5.82722	3.45236	4.39811	4.94524	2.86677	2.95918	2.78869	2.08214	2.42594	2.61071	0	0	0	0	0	0	0	0	0
7330	ENSMUSG00000037321	Tap1	transporter 1, ATP-binding cassette, sub-family B (MDR/TAP) [Source:MGI Symbol;Acc:MGI:98483]	21354	-0.505706	0.0442204	0.0263768	0.0257325	-1	3.05866	4.00417	3.80072	2.56529	2.92008	2.025	2.01308	2.34693	2.27551	1.7698	1.9574	1.63278	0	0	0	0	0	0	0	0	0
4018	ENSMUSG00000026687	Aldh9a1	aldehyde dehydrogenase 9, subfamily A1 [Source:MGI Symbol;Acc:MGI:1861622]	56752	0.592919	0.054319	0.0189557	0.0238223	1	3.43045	3.77119	3.44703	11.2646	5.5571	5.60259	2.14113	2.28351	2.16486	3.57268	2.69281	2.75778	0	0	0	0	0	0	0	0	0
4072	ENSMUSG00000026819	Slc25a25	solute carrier family 25 (mitochondrial carrier, phosphate carrier), member 25 [Source:MGI Symbol;Acc:MGI:1915913]	227731	2.87752	0.0402435	0.000396378	0.0016623	1	5.74812	6.25442	8.6004	54.6896	14.7352	84.4061	2.74775	2.89069	3.27015	5.7682	3.94637	6.41536	0	0	0	0	0	0	0	0	0
4162	ENSMUSG00000027074	Slc43a3	solute carrier family 43, member 3 [Source:MGI Symbol;Acc:MGI:1931054]	58207	0.583484	0.0155917	0.019518	0.0104074	1	11.6395	10.5082	9.57332	17.2641	18.2005	13.8802	3.66686	3.56206	3.41942	4.14555	4.22705	3.91022	0	0	0	0	0	0	0	0	0
4256	ENSMUSG00000027313	Chac1	ChaC, cation transport regulator 1 [Source:MGI Symbol;Acc:MGI:1916315]	69065	2.1107	0.010866	0.00111177	0.0010635	1	6.72161	8.67597	12.093	55.5955	43.2304	25.8346	2.94553	3.31597	3.72009	5.78525	5.42667	4.7608	0	0	0	0	0	0	0	0	0
10884	ENSMUSG00000069662	Marcks	myristoylated alanine rich protein kinase C substrate [Source:MGI Symbol;Acc:MGI:96907]	17118	-0.417043	0.0428265	0.0407156	0.0339945	-1	17.4358	14.1986	12.9954	12.522	10.6429	10.537	4.21243	3.96723	3.81673	3.71369	3.50862	3.55019	0	0	0	0	0	0	0	0	0
4496	ENSMUSG00000027954	Efna1	ephrin A1 [Source:MGI Symbol;Acc:MGI:103236]	13636	-0.757773	0.0425856	0.0113303	0.0142474	-1	12.9617	13.7947	15.1039	8.27044	11.1027	5.5876	3.80719	3.9245	4.02191	3.16673	3.56654	2.75472	0	0	0	0	0	0	0	0	0
10737	ENSMUSG00000066687	Zbtb16	zinc finger and BTB domain containing 16 [Source:MGI Symbol;Acc:MGI:103222]	235320	-0.931408	0.0424958	0.0076173	0.0109795	-1	12.5264	12.8812	12.0036	6.42376	10.6046	5.7939	3.76431	3.83867	3.71154	2.8329	3.50539	2.79998	0	0	0	0	0	0	0	0	0
4261	ENSMUSG00000027327	1700037H04Rik	RIKEN cDNA 1700037H04 gene [Source:MGI Symbol;Acc:MGI:1914576]	67326	0.530863	0.0163576	0.0239291	0.0124873	1	4.38672	5.39811	4.40627	7.96156	7.02491	6.42378	2.42079	2.70957	2.44597	3.11126	2.97684	2.93123	0	0	0	0	0	0	0	0	0
4338	ENSMUSG00000027513	Pck1	phosphoenolpyruvate carboxykinase 1, cytosolic [Source:MGI Symbol;Acc:MGI:97501]	18534	0.686341	0.0829658	0.0136862	0.0265546	1	3.00889	7.51883	7.15897	27.753	12.4827	10.0596	1.99607	3.12734	3.04232	4.80153	3.72866	3.48824	0	0	0	0	0	0	0	0	0
4372	ENSMUSG00000027611	Procr	protein C receptor, endothelial [Source:MGI Symbol;Acc:MGI:104596]	19124	0.650497	0.0341773	0.0152988	0.0148691	1	6.74708	6.01893	5.56731	10.6305	11.018	7.34977	2.94992	2.84601	2.73308	3.49651	3.55873	3.09144	0	0	0	0	0	0	0	0	0
4479	ENSMUSG00000027912	Lce1m	late cornified envelope 1M [Source:MGI Symbol;Acc:MGI:1913453]	66203	2.14712	0.353264	0.00104382	0.0285057	1	0	0.59245	0.237589	0	0.552969	24.9797	NaN	0.711228	0.360764	NaN	0.653784	4.71245	0	0	0	0	0	0	0	0	0
7201	ENSMUSG00000036782	Klhl13	kelch-like 13 [Source:MGI Symbol;Acc:MGI:1914705]	67455	-0.379062	0.0416435	0.0502709	0.0387601	-1	2.73895	2.49652	2.21929	1.84262	2.18924	1.69368	1.8951	1.83464	1.70614	1.44123	1.66907	1.45558	0	0	0	0	0	0	0	0	0
6529	ENSMUSG00000033581	Igf2bp2	insulin-like growth factor 2 mRNA binding protein 2 [Source:MGI Symbol;Acc:MGI:1890358]	319765	-0.698889	0.0416088	0.0129467	0.0152961	-1	1.28154	2.83983	1.69488	0.666253	0.652591	0.846779	1.18937	1.97851	1.43983	0.660057	0.74094	0.907526	0	0	0	0	0	0	0	0	0
4480	ENSMUSG00000027913	Crct1	cysteine-rich C-terminal 1 [Source:MGI Symbol;Acc:MGI:1921425]	74175	1.59769	0.329259	0.00194718	0.0348263	1	0	0.228031	0.0964033	0	0.288477	8.68871	NaN	0.354934	0.188932	NaN	0.438686	3.30056	0	0	0	0	0	0	0	0	0
7258	ENSMUSG00000037010	Apln	apelin [Source:MGI Symbol;Acc:MGI:1353624]	30878	-0.525059	0.0414029	0.0244635	0.0233766	-1	2.66664	2.48999	2.11016	2.1493	1.46898	1.22091	1.87052	1.83234	1.66131	1.58426	1.30728	1.1683	0	0	0	0	0	0	0	0	0
8753	ENSMUSG00000043953	Ccrl2	chemokine (C-C motif) receptor-like 2 [Source:MGI Symbol;Acc:MGI:1920904]	54199	-0.41627	0.0411408	0.0408817	0.0332248	-1	4.71591	5.754	5.85865	4.3987	3.62414	4.19346	2.50755	2.78964	2.79587	2.37337	2.19699	2.41855	0	0	0	0	0	0	0	0	0
4482	ENSMUSG00000027923	Lce1b	late cornified envelope 1B [Source:MGI Symbol;Acc:MGI:1915970]	68720	2.87838	0.0011989	0.000346263	8.68583e-05	1	0	0.342991	0	0	0	9.08159	NaN	0.470938	NaN	NaN	NaN	3.34932	0	0	0	0	0	0	0	0	0
8927	ENSMUSG00000045414	1190002N15Rik	RIKEN cDNA 1190002N15 gene [Source:MGI Symbol;Acc:MGI:1916111]	68861	-0.537427	0.0410778	0.023065	0.0223365	-1	2.8956	2.94014	2.5409	1.69522	2.42958	1.63446	1.95633	2.01632	1.8497	1.36572	1.76519	1.41891	0	0	0	0	0	0	0	0	0
4619	ENSMUSG00000028236	Sdr16c5	short chain dehydrogenase/reductase family 16C, member 5 [Source:MGI Symbol;Acc:MGI:2668443]	242285	1.51597	0.0011989	0.00222662	0.000358727	1	0	0.106823	0	0	0	2.03139	NaN	0.119708	NaN	NaN	NaN	1.63568	0	0	0	0	0	0	0	0	0
4827	ENSMUSG00000028744	Pqlc2	PQ loop repeat containing 2 [Source:MGI Symbol;Acc:MGI:2384837]	212555	0.520685	0.0468652	0.0250237	0.0258338	1	3.70474	3.81808	3.84221	4.70745	6.12741	6.89731	2.2252	2.29611	2.28637	2.46081	2.80705	3.01745	0	0	0	0	0	0	0	0	0
4861	ENSMUSG00000028826	Maco1	macoilin 1 [Source:MGI Symbol;Acc:MGI:1913396]	66146	0.465526	0.00463774	0.0320351	0.00728585	1	8.84219	8.97364	8.58865	12.4826	14.023	12.4866	3.30244	3.36513	3.26817	3.70691	3.87948	3.76797	0	0	0	0	0	0	0	0	0
4882	ENSMUSG00000028862	Map3k6	mitogen-activated protein kinase kinase kinase 6 [Source:MGI Symbol;Acc:MGI:1855691]	53608	1.56291	0.00393362	0.00205487	0.000769666	1	1.28045	1.53358	1.66274	6.07603	6.81883	9.01828	1.1887	1.37243	1.42095	2.76564	2.93533	3.34203	0	0	0	0	0	0	0	0	0
5834	ENSMUSG00000031503	Col4a2	collagen, type IV, alpha 2 [Source:MGI Symbol;Acc:MGI:88455]	12827	-0.392417	0.0380359	0.0466263	0.0347078	-1	43.1658	37.3184	40.6449	37.9431	31.8664	30.2245	5.48489	5.30596	5.388	5.23732	4.99559	4.96364	0	0	0	0	0	0	0	0	0
2325	ENSMUSG00000021701	Plk2	polo like kinase 2 [Source:MGI Symbol;Acc:MGI:1099790]	20620	-0.444491	0.0380074	0.0352766	0.0284602	-1	6.80397	5.60118	5.45999	4.19162	4.38332	2.55175	2.96172	2.75691	2.70967	2.31242	2.42094	1.86173	0	0	0	0	0	0	0	0	0
4886	ENSMUSG00000028878	Fam76a	family with sequence similarity 76, member A [Source:MGI Symbol;Acc:MGI:2385211]	230789	0.387824	0.00653234	0.0477499	0.012416	1	11.7607	11.9045	11.6761	15.4281	17.6666	15.5868	3.68001	3.72966	3.67466	3.99586	4.18672	4.06784	0	0	0	0	0	0	0	0	0
7575	ENSMUSG00000038253	Hoxa5	homeobox A5 [Source:MGI Symbol;Acc:MGI:96177]	15402	-0.434765	0.0375374	0.0370649	0.0292341	-1	2.73825	1.69461	2.06509	1.41931	1.47133	1.12077	1.89454	1.45671	1.64284	1.20808	1.30913	1.1001	0	0	0	0	0	0	0	0	0
4924	ENSMUSG00000028957	Per3	period circadian clock 3 [Source:MGI Symbol;Acc:MGI:1277134]	18628	1.9237	0.00168833	0.00130396	0.000300599	1	2.88466	2.79981	3.04687	14.274	16.8115	13.0931	1.95159	1.963	2.02926	3.8867	4.11323	3.83234	0	0	0	0	0	0	0	0	0
4931	ENSMUSG00000028967	Errfi1	ERBB receptor feedback inhibitor 1 [Source:MGI Symbol;Acc:MGI:1921405]	74155	0.968461	0.123037	0.00703992	0.0247667	1	8.25757	10.0562	11.3965	23.0081	10.5316	21.1295	3.21623	3.50663	3.64546	4.53355	3.49431	4.47509	0	0	0	0	0	0	0	0	0
4940	ENSMUSG00000028982	Slc25a33	solute carrier family 25, member 33 [Source:MGI Symbol;Acc:MGI:1917806]	70556	0.589108	0.0269062	0.0192102	0.0147648	1	10.588	7.68333	8.73014	12.4009	14.0499	14.9925	3.54025	3.15555	3.29244	3.70023	3.88155	4.01512	0	0	0	0	0	0	0	0	0
4943	ENSMUSG00000028989	Angptl7	angiopoietin-like 7 [Source:MGI Symbol;Acc:MGI:3605801]	654812	1.4861	0.00969708	0.00249747	0.00170571	1	4.42998	5.58988	3.91495	19.1603	14.4038	10.3918	2.4306	2.75403	2.3126	4.28823	3.9167	3.53529	0	0	0	0	0	0	0	0	0
11132	ENSMUSG00000073752	Gm10570	predicted gene 10570 [Source:MGI Symbol;Acc:MGI:3642427]	NA	-0.451516	0.0364559	0.0341863	0.0270958	-1	0.987777	1.15355	0.809562	0.701768	0.403755	0.282809	0.973712	1.12436	0.884004	0.693292	0.522196	0.214405	0	0	0	0	0	0	0	0	0
8727	ENSMUSG00000043639	Rbm20	RNA binding motif protein 20 [Source:MGI Symbol;Acc:MGI:1920963]	73713	-0.421134	0.0364143	0.0397857	0.0301486	-1	16.5407	15.8234	16.1799	12.0992	15.2912	11.8264	4.14065	4.12103	4.11598	3.66632	3.99004	3.69989	0	0	0	0	0	0	0	0	0
4948	ENSMUSG00000028996	Rbp7	retinol binding protein 7, cellular [Source:MGI Symbol;Acc:MGI:1890409]	63954	0.875688	0.0314771	0.0088533	0.00968886	1	1.7542	3.58506	2.33322	5.46699	5.95346	4.57043	1.46799	2.23315	1.75844	2.63412	2.7729	2.51559	0	0	0	0	0	0	0	0	0
2895	ENSMUSG00000023079	Gtf2ird1	general transcription factor II I repeat domain-containing 1 [Source:MGI Symbol;Acc:MGI:1861942]	57080	-0.478555	0.036249	0.0299846	0.0246188	-1	3.53369	3.57604	3.68627	2.52764	2.95932	1.72484	2.17273	2.23092	2.24068	1.75237	1.97173	1.47341	0	0	0	0	0	0	0	0	0
5018	ENSMUSG00000029149	Krtcap3	keratinocyte associated protein 3 [Source:MGI Symbol;Acc:MGI:1917065]	69815	0.629157	0.070718	0.0162888	0.0262071	1	1.08924	2.33157	1.509	2.62782	3.29171	2.79205	1.05607	1.76224	1.33013	1.79325	2.08655	1.95929	0	0	0	0	0	0	0	0	0
2950	ENSMUSG00000023800	Tiam2	T cell lymphoma invasion and metastasis 2 [Source:MGI Symbol;Acc:MGI:1344338]	24001	-0.559955	0.0357552	0.0213604	0.019277	-1	1.43052	1.54004	1.06653	0.455469	0.877116	0.647149	1.28805	1.37455	1.06139	0.45668	0.9158	0.728097	0	0	0	0	0	0	0	0	0
5059	ENSMUSG00000029228	Lnx1	ligand of numb-protein X 1 [Source:MGI Symbol;Acc:MGI:1278335]	16924	0.409913	0.0554455	0.0425957	0.0414547	1	1.02825	0.873345	1.33352	1.79824	1.40023	1.95215	1.01208	0.936888	1.23533	1.42199	1.26787	1.59901	0	0	0	0	0	0	0	0	0
12113	ENSMUSG00000105504	Gbp5	guanylate binding protein 5 [Source:MGI Symbol;Acc:MGI:2429943]	229898	-0.464076	0.0352998	0.0322735	0.0254785	-1	2.04751	2.37341	2.29126	1.52689	1.81731	1.12066	1.60632	1.78035	1.7371	1.27302	1.49348	1.09978	0	0	0	0	0	0	0	0	0
5088	ENSMUSG00000029321	Slc10a6	solute carrier family 10 (sodium/bile acid cotransporter family), member 6 [Source:MGI Symbol;Acc:MGI:1923000]	75750	1.24209	0.032514	0.00404406	0.0059216	1	0.204491	0.174133	0.488825	2.00004	0.845148	2.56146	0.270293	0.221613	0.591832	1.51238	0.890036	1.86362	0	0	0	0	0	0	0	0	0
5247	ENSMUSG00000029683	Lmod2	leiomodin 2 (cardiac) [Source:MGI Symbol;Acc:MGI:2135672]	93677	0.548064	0.0438748	0.0223371	0.0228676	1	69.8622	65.137	59.7247	77.3942	103.074	97.3572	6.16341	6.08559	5.92118	6.25673	6.67175	6.63366	0	0	0	0	0	0	0	0	0
5337	ENSMUSG00000030064	Frmd4b	FERM domain containing 4B [Source:MGI Symbol;Acc:MGI:2141794]	232288	0.407717	0.0168672	0.0433435	0.0199739	1	2.46166	2.33176	2.21475	3.73543	3.54122	2.76179	1.7845	1.7626	1.70298	2.17393	2.17031	1.94907	0	0	0	0	0	0	0	0	0
9525	ENSMUSG00000050947	Amigo1	adhesion molecule with Ig like domain 1 [Source:MGI Symbol;Acc:MGI:2653612]	229715	-0.421828	0.0348243	0.0397044	0.0292622	-1	13.8495	15.6775	16.685	12.0135	12.1839	13.2122	3.90484	4.11027	4.15281	3.6576	3.68844	3.84771	0	0	0	0	0	0	0	0	0
5344	ENSMUSG00000030087	Klf15	Kruppel-like factor 15 [Source:MGI Symbol;Acc:MGI:1929988]	66277	0.423952	0.00823897	0.0393786	0.0120996	1	15.2332	13.404	13.8443	18.4062	20.4169	18.9253	4.02771	3.88523	3.90376	4.23472	4.38656	4.32772	0	0	0	0	0	0	0	0	0
4679	ENSMUSG00000028414	Fktn	fukutin [Source:MGI Symbol;Acc:MGI:2179507]	246179	-0.539285	0.034794	0.0230339	0.0199359	-1	4.12914	3.91279	4.12195	2.543	3.53565	2.42904	2.35182	2.32333	2.36672	1.75788	2.16808	1.81253	0	0	0	0	0	0	0	0	0
5354	ENSMUSG00000030103	Bhlhe40	basic helix-loop-helix family, member e40 [Source:MGI Symbol;Acc:MGI:1097714]	20893	0.567606	0.0117183	0.0207539	0.0090688	1	29.9281	30.7532	33.5505	48.7143	58.0677	43.3802	4.96566	5.03386	5.12078	5.60147	5.85351	5.48704	0	0	0	0	0	0	0	0	0
12095	ENSMUSG00000104465	BC002189	cDNA sequence BC002189 [Source:MGI Symbol;Acc:MGI:3642300]	NA	-0.385806	0.034579	0.0483308	0.0335665	-1	1.8158	1.11329	1.04174	0.722422	0.69273	0.485222	1.4984	1.10028	1.04447	0.714476	0.773878	0.527129	0	0	0	0	0	0	0	0	0
5368	ENSMUSG00000030157	Clec2d	C-type lectin domain family 2, member d [Source:MGI Symbol;Acc:MGI:2135589]	93694	0.54734	0.102837	0.0223841	0.0422514	1	43.0879	28.2958	29.0451	45.1715	50.4298	42.3403	5.47996	4.93944	4.918	5.48678	5.6504	5.45141	0	0	0	0	0	0	0	0	0
5376	ENSMUSG00000030188	Magohb	mago homolog B, exon junction complex core component [Source:MGI Symbol;Acc:MGI:1913691]	66441	0.489272	0.0706622	0.0284978	0.0374192	1	2.64267	2.70041	2.52687	3.0792	4.14081	4.13851	1.86243	1.91939	1.84465	1.9568	2.3517	2.40191	0	0	0	0	0	0	0	0	0
5410	ENSMUSG00000030278	Cidec	cell death-inducing DFFA-like effector c [Source:MGI Symbol;Acc:MGI:95585]	14311	0.898002	0.0461235	0.00848044	0.0125248	1	5.83455	8.9517	9.38193	31.7403	18.5948	13.1185	2.76965	3.36247	3.38884	4.99117	4.26047	3.8364	0	0	0	0	0	0	0	0	0
1606	ENSMUSG00000019947	Arid5b	AT rich interactive domain 5B (MRF1-like) [Source:MGI Symbol;Acc:MGI:2175912]	71371	-0.413399	0.0340534	0.0416889	0.0298784	-1	3.48156	3.07255	3.44874	2.50997	2.17663	2.82742	2.15772	2.06869	2.16513	1.74432	1.66132	1.97682	0	0	0	0	0	0	0	0	0
5428	ENSMUSG00000030317	Timp4	tissue inhibitor of metalloproteinase 4 [Source:MGI Symbol;Acc:MGI:109125]	110595	0.746317	0.00306371	0.011724	0.00248203	1	6.22797	6.12124	5.42358	12.9362	11.2878	10.9196	2.85257	2.86627	2.70132	3.75751	3.58579	3.59889	0	0	0	0	0	0	0	0	0
5494	ENSMUSG00000030546	Plin1	perilipin 1 [Source:MGI Symbol;Acc:MGI:1890505]	103968	0.722821	0.0734832	0.0123659	0.0227112	1	5.44038	7.25385	7.38131	19.7205	13.2777	8.32885	2.68064	3.08484	3.08529	4.32628	3.80767	3.25025	0	0	0	0	0	0	0	0	0
5562	ENSMUSG00000030711	Sult1a1	sulfotransferase family 1A, phenol-preferring, member 1 [Source:MGI Symbol;Acc:MGI:102896]	20887	0.767671	0.00773966	0.0112098	0.00434582	1	12.011	12.2429	13.506	24.3722	18.7544	21.969	3.70758	3.76685	3.86578	4.61129	4.27442	4.53453	0	0	0	0	0	0	0	0	0
5583	ENSMUSG00000030747	Dgat2	diacylglycerol O-acyltransferase 2 [Source:MGI Symbol;Acc:MGI:1915050]	67800	0.661244	0.00666931	0.0146707	0.00485081	1	26.8182	25.7691	24.3577	44.1494	48.4394	37.1683	4.81007	4.78903	4.68182	5.45028	5.59132	5.26681	0	0	0	0	0	0	0	0	0
5603	ENSMUSG00000030787	Lyve1	lymphatic vessel endothelial hyaluronan receptor 1 [Source:MGI Symbol;Acc:MGI:2136348]	114332	0.740809	0.0442068	0.0118826	0.0151089	1	1.30117	1.48301	1.22022	3.33501	2.88769	1.70507	1.20217	1.3439	1.16743	2.04488	1.94298	1.46062	0	0	0	0	0	0	0	0	0
5621	ENSMUSG00000030825	Hsd17b14	hydroxysteroid (17-beta) dehydrogenase 14 [Source:MGI Symbol;Acc:MGI:1913315]	66065	0.39166	0.0351063	0.0468553	0.0331308	1	1.43054	1.06879	1.18715	1.74394	1.91024	2.20669	1.28833	1.07058	1.1419	1.39108	1.53356	1.7123	0	0	0	0	0	0	0	0	0
8309	ENSMUSG00000041193	Pla2g5	phospholipase A2, group V [Source:MGI Symbol;Acc:MGI:101899]	18784	-0.420824	0.0329136	0.0398488	0.0283085	-1	1.29148	1.27511	0.910756	0.801634	0.81353	0.561062	1.1969	1.20983	0.955948	0.776071	0.862552	0.635183	0	0	0	0	0	0	0	0	0
7930	ENSMUSG00000039585	Myo9a	myosin IXa [Source:MGI Symbol;Acc:MGI:107735]	270163	-0.50709	0.0328926	0.0262055	0.0210079	-1	1.91243	2.64244	2.70581	1.58207	1.65145	1.57489	1.54733	1.89428	1.91248	1.30345	1.40142	1.38719	0	0	0	0	0	0	0	0	0
5680	ENSMUSG00000031016	Wee1	WEE 1 homolog 1 (S. pombe) [Source:MGI Symbol;Acc:MGI:103075]	22390	0.662494	0.0298421	0.0145834	0.0130864	1	0.88926	0.995231	0.708574	2.10592	1.35297	2.46116	0.901612	1.01757	0.801065	1.56411	1.24527	1.82803	0	0	0	0	0	0	0	0	0
5788	ENSMUSG00000031380	Vegfd	vascular endothelial growth factor D [Source:MGI Symbol;Acc:MGI:108037]	14205	0.551536	0.0106525	0.0220272	0.00893482	1	1.05988	1.22745	0.754735	2.14822	2.3587	1.8764	1.03209	1.17566	0.833949	1.58362	1.7358	1.55633	0	0	0	0	0	0	0	0	0
5805	ENSMUSG00000031431	Tsc22d3	TSC22 domain family, member 3 [Source:MGI Symbol;Acc:MGI:1196284]	14605	0.758811	0.0130067	0.0114646	0.00624331	1	87.6804	95.4997	100.64	169.209	152.524	224.812	6.48542	6.63215	6.67766	7.39096	7.24169	7.80118	0	0	0	0	0	0	0	0	0
5811	ENSMUSG00000031442	Mcf2l	mcf.2 transforming sequence-like [Source:MGI Symbol;Acc:MGI:103263]	17207	0.675632	0.00248733	0.0141452	0.0025413	1	6.49071	5.76974	5.92891	10.5649	11.4923	10.07	2.90172	2.79258	2.81353	3.48559	3.61157	3.48916	0	0	0	0	0	0	0	0	0
5833	ENSMUSG00000031502	Col4a1	collagen, type IV, alpha 1 [Source:MGI Symbol;Acc:MGI:88454]	12826	-0.427018	0.031966	0.0386266	0.0271735	-1	73.5044	69.3454	72.1961	65.4878	52.4064	53.323	6.23113	6.17226	6.19203	6.04371	5.72118	5.76501	0	0	0	0	0	0	0	0	0
5830	ENSMUSG00000031490	Eif4ebp1	eukaryotic translation initiation factor 4E binding protein 1 [Source:MGI Symbol;Acc:MGI:103267]	13685	0.484785	0.00751137	0.0290463	0.0089526	1	29.5468	30.8724	34.4913	49.0665	46.1862	42.3893	4.94428	5.04032	5.1566	5.61591	5.52511	5.45398	0	0	0	0	0	0	0	0	0
5864	ENSMUSG00000031565	Fgfr1	fibroblast growth factor receptor 1 [Source:MGI Symbol;Acc:MGI:95522]	14182	0.571882	0.0365084	0.020345	0.0189105	1	29.1578	24.9344	26.0365	40.924	41.2304	31.0788	4.92232	4.74364	4.77599	5.34787	5.36168	5.00645	0	0	0	0	0	0	0	0	0
5877	ENSMUSG00000031596	Slc7a2	solute carrier family 7 (cationic amino acid transporter, y+ system), member 2 [Source:MGI Symbol;Acc:MGI:99828]	11988	0.971947	0.0158964	0.00698348	0.00502958	1	6.52406	7.18378	7.09077	16.8839	10.6622	14.8873	2.90808	3.06936	3.03213	4.11879	3.51144	4.00408	0	0	0	0	0	0	0	0	0
5930	ENSMUSG00000031725	Ces1f	carboxylesterase 1F [Source:MGI Symbol;Acc:MGI:2142687]	234564	0.731017	0.0538306	0.012224	0.0178064	1	0.676558	0.614517	0.97034	2.34052	1.77032	1.05459	0.739138	0.722985	0.99797	1.66863	1.47016	1.05072	0	0	0	0	0	0	0	0	0
5947	ENSMUSG00000031760	Mt3	metallothionein 3 [Source:MGI Symbol;Acc:MGI:97173]	17751	0.516876	0.0299218	0.0253597	0.0192814	1	2.43101	2.96734	2.48379	4.28238	3.50226	4.63432	1.77376	2.02779	1.8232	2.34008	2.16067	2.52917	0	0	0	0	0	0	0	0	0
5948	ENSMUSG00000031762	Mt2	metallothionein 2 [Source:MGI Symbol;Acc:MGI:97172]	17750	1.28748	0.023042	0.0036167	0.0042153	1	8.4998	7.96172	8.26276	22.5445	15.2676	34.3539	3.25365	3.20031	3.22239	4.50987	3.98711	5.15545	0	0	0	0	0	0	0	0	0
5949	ENSMUSG00000031765	Mt1	metallothionein 1 [Source:MGI Symbol;Acc:MGI:97171]	17748	0.873865	0.00987954	0.00889498	0.0043034	1	25.7057	21.2129	22.3624	43.5285	42.1296	58.6038	4.74389	4.51711	4.56139	5.43525	5.39434	5.89611	0	0	0	0	0	0	0	0	0
5950	ENSMUSG00000031767	Nudt7	nudix (nucleoside diphosphate linked moiety X)-type motif 7 [Source:MGI Symbol;Acc:MGI:1914778]	67528	0.383564	0.0107635	0.0487642	0.0168261	1	20.831	18.964	21.9862	28.5093	30.5448	25.7018	4.45394	4.36245	4.53794	4.8375	4.9344	4.75286	0	0	0	0	0	0	0	0	0
5959	ENSMUSG00000031785	Adgrg1	adhesion G protein-coupled receptor G1 [Source:MGI Symbol;Acc:MGI:1340051]	14766	0.435714	0.0222578	0.0370097	0.020987	1	8.7987	6.26994	7.65636	11.0616	11.0599	11.6166	3.29655	2.89366	3.12695	3.54979	3.56266	3.67939	0	0	0	0	0	0	0	0	0
1854	ENSMUSG00000020521	Rnft1	ring finger protein, transmembrane 1 [Source:MGI Symbol;Acc:MGI:1924142]	76892	-0.670262	0.030239	0.0141656	0.0129467	-1	17.1259	16.6796	13.3853	10.8052	9.53578	12.1179	4.18441	4.1871	3.85442	3.51415	3.36613	3.72815	0	0	0	0	0	0	0	0	0
5985	ENSMUSG00000031833	Mast3	microtubule associated serine/threonine kinase 3 [Source:MGI Symbol;Acc:MGI:2683541]	546071	0.465014	0.0174264	0.0321369	0.0162132	1	1.92109	1.4957	1.54179	2.69034	2.28479	2.64244	1.55058	1.35002	1.34694	1.81504	1.70261	1.90458	0	0	0	0	0	0	0	0	0
5992	ENSMUSG00000031842	Pde4c	phosphodiesterase 4C, cAMP specific [Source:MGI Symbol;Acc:MGI:99556]	110385	0.429389	0.0506724	0.0381904	0.0362756	1	3.25843	2.94109	2.92751	4.92524	4.48886	3.33305	2.08579	2.0167	1.98671	2.51316	2.44609	2.14738	0	0	0	0	0	0	0	0	0
6065	ENSMUSG00000032010	Usp2	ubiquitin specific peptidase 2 [Source:MGI Symbol;Acc:MGI:1858178]	53376	1.36198	0.00194625	0.00306366	0.000638785	1	41.0181	40.4584	36.9281	108.614	110.54	124.171	5.414	5.4139	5.2552	6.75403	6.77588	6.95517	0	0	0	0	0	0	0	0	0
8865	ENSMUSG00000044921	Rassf9	Ras association (RalGDS/AF-6) domain family (N-terminal) member 9 [Source:MGI Symbol;Acc:MGI:2384307]	237504	-0.735555	0.0297803	0.0119461	0.0113988	-1	1.31592	1.03399	0.98895	0.259762	0.694196	0.287057	1.21071	1.04231	1.00539	0.30675	0.775699	0.223842	0	0	0	0	0	0	0	0	0
6128	ENSMUSG00000032202	Rab27a	RAB27A, member RAS oncogene family [Source:MGI Symbol;Acc:MGI:1861441]	11891	0.422269	0.0593207	0.0396986	0.04132	1	0.936188	0.695256	0.574225	1.11429	1.29685	1.8378	0.937326	0.790211	0.665578	1.02489	1.21248	1.5352	0	0	0	0	0	0	0	0	0
6143	ENSMUSG00000032246	Calml4	calmodulin-like 4 [Source:MGI Symbol;Acc:MGI:1922850]	75600	0.650111	0.0666507	0.0153629	0.0241638	1	1.76884	1.3494	1.04617	3.40364	1.7902	2.64495	1.47744	1.25527	1.04659	2.06712	1.48006	1.90538	0	0	0	0	0	0	0	0	0
6173	ENSMUSG00000032311	Nrg4	neuregulin 4 [Source:MGI Symbol;Acc:MGI:1933833]	83961	0.844085	0.0368179	0.00954339	0.0114292	1	0.231278	0.472411	0.637592	2.07089	1.75283	0.878235	0.299677	0.61786	0.733378	1.54814	1.46195	0.933159	0	0	0	0	0	0	0	0	0
11996	ENSMUSG00000099411	2310015D24Rik	RIKEN cDNA 2310015D24 gene [Source:MGI Symbol;Acc:MGI:1917350]	NA	-0.444607	0.0291508	0.0352408	0.0239871	-1	7.22163	8.39377	8.51872	6.31895	6.10657	6.61495	3.03538	3.2722	3.25488	2.81027	2.804	2.96145	0	0	0	0	0	0	0	0	0
11860	ENSMUSG00000096255	Dynlt1b	dynein light chain Tctex-type 1B [Source:MGI Symbol;Acc:MGI:98643]	21648	-0.843832	0.0290852	0.00938316	0.0095119	-1	6.00903	8.15511	7.72076	4.10903	5.19383	3.01077	2.80711	3.23166	3.13678	2.29295	2.60714	2.04291	0	0	0	0	0	0	0	0	0
9442	ENSMUSG00000050069	Grem2	gremlin 2, DAN family BMP antagonist [Source:MGI Symbol;Acc:MGI:1344367]	23893	-0.57382	0.0289536	0.0200516	0.0159882	-1	4.52317	5.21456	5.21211	3.42223	4.16649	3.11857	2.45324	2.67033	2.65227	2.07115	2.35954	2.07845	0	0	0	0	0	0	0	0	0
6254	ENSMUSG00000032484	Ngp	neutrophilic granule protein [Source:MGI Symbol;Acc:MGI:105983]	18054	1.11673	0.0011989	0.0051967	0.00070662	1	0	0.242133	0	0	1.80798	0	NaN	0.372317	NaN	NaN	1.48904	NaN	0	0	0	0	0	0	0	0	0
6261	ENSMUSG00000032501	Trib1	tribbles pseudokinase 1 [Source:MGI Symbol;Acc:MGI:2443397]	211770	0.991949	0.004	0.00666414	0.00188869	1	5.3078	4.45992	5.28372	9.88542	11.791	11.4657	2.6508	2.47899	2.67002	3.38864	3.64275	3.65858	0	0	0	0	0	0	0	0	0
3886	ENSMUSG00000026360	Rgs2	regulator of G-protein signaling 2 [Source:MGI Symbol;Acc:MGI:1098271]	19735	-0.497976	0.0285542	0.0273376	0.0197225	-1	3.38209	4.13824	4.17005	3.05071	2.05329	2.5923	2.12449	2.38955	2.37736	1.94612	1.60838	1.87938	0	0	0	0	0	0	0	0	0
11738	ENSMUSG00000090386	Mir99ahg	Mir99a and Mirlet7c-1 host gene (non-protein coding) [Source:MGI Symbol;Acc:MGI:1919929]	NA	-0.382765	0.0283887	0.0490652	0.0300663	-1	4.77101	3.81816	4.69922	3.24622	3.43771	3.46288	2.52312	2.29652	2.52135	2.01298	2.13859	2.1915	0	0	0	0	0	0	0	0	0
1610	ENSMUSG00000019960	Dusp6	dual specificity phosphatase 6 [Source:MGI Symbol;Acc:MGI:1914853]	67603	-0.456468	0.0282961	0.0333921	0.022637	-1	8.46246	9.60135	8.9369	8.10272	6.44502	6.1231	3.2488	3.44655	3.32582	3.13475	2.86539	2.86935	0	0	0	0	0	0	0	0	0
6267	ENSMUSG00000032515	Csrnp1	cysteine-serine-rich nuclear protein 1 [Source:MGI Symbol;Acc:MGI:2387989]	215418	1.26226	0.070911	0.00388058	0.0108766	1	0.597844	1.10703	1.58398	4.60032	1.59181	3.98187	0.672007	1.09614	1.37517	2.42724	1.37272	2.3584	0	0	0	0	0	0	0	0	0
6591	ENSMUSG00000033910	Gucy1a1	guanylate cyclase 1, soluble, alpha 1 [Source:MGI Symbol;Acc:MGI:1926562]	60596	-0.391879	0.0278094	0.0468154	0.0286741	-1	3.69683	3.7197	3.74439	2.8204	3.26867	2.28764	2.22277	2.26737	2.25935	1.86747	2.07861	1.75406	0	0	0	0	0	0	0	0	0
6296	ENSMUSG00000032578	Cish	cytokine inducible SH2-containing protein [Source:MGI Symbol;Acc:MGI:103159]	12700	1.57801	0.0209664	0.00200703	0.00264988	1	14.4666	13.2983	15.929	46.5811	49.1627	23.7692	3.95776	3.87467	4.0955	5.53577	5.60737	4.64409	0	0	0	0	0	0	0	0	0
6390	ENSMUSG00000032942	Ucp3	uncoupling protein 3 (mitochondrial, proton carrier) [Source:MGI Symbol;Acc:MGI:1099787]	22229	0.747272	0.00486683	0.011688	0.00332129	1	26.6909	29.698	28.4268	48.7073	49.8476	57.6294	4.80269	4.9918	4.88959	5.60059	5.63686	5.87536	0	0	0	0	0	0	0	0	0
6469	ENSMUSG00000033318	Gstt2	glutathione S-transferase, theta 2 [Source:MGI Symbol;Acc:MGI:106188]	14872	0.778538	0.0899786	0.0109572	0.0247251	1	3.70209	5.97589	4.22659	9.9663	8.15589	5.46716	2.22395	2.83595	2.38979	3.40583	3.16833	2.72725	0	0	0	0	0	0	0	0	0
6473	ENSMUSG00000033327	Tnxb	tenascin XB [Source:MGI Symbol;Acc:MGI:1932137]	81877	0.49711	0.0397954	0.0275144	0.0246722	1	8.44646	7.16295	7.15609	11.98	11.0638	8.7272	3.24611	3.06584	3.04191	3.65376	3.56295	3.30792	0	0	0	0	0	0	0	0	0
11726	ENSMUSG00000090222	Ifi203-ps	interferon activated gene 203, pseudogene [Source:MGI Symbol;Acc:MGI:3840117]	NA	-0.38983	0.0267119	0.0472763	0.028181	-1	2.18076	1.93901	1.70607	1.38031	1.35059	0.851416	1.66689	1.57726	1.4461	1.18743	1.24346	0.909611	0	0	0	0	0	0	0	0	0
11549	ENSMUSG00000085622	3110056K07Rik	RIKEN cDNA 3110056K07 gene [Source:MGI Symbol;Acc:MGI:1920454]	NA	-0.428808	0.0264449	0.0381178	0.0238847	-1	2.96873	3.56203	3.59356	2.88506	2.44173	2.36073	1.98295	2.22756	2.21327	1.89002	1.77098	1.78446	0	0	0	0	0	0	0	0	0
733	ENSMUSG00000006362	Cbfa2t3	core-binding factor, runt domain, alpha subunit 2, translocated to, 3 (human) [Source:MGI Symbol;Acc:MGI:1338013]	12398	-0.511471	0.0263963	0.0256741	0.0179126	-1	9.35529	7.10934	6.30369	5.07531	5.00137	3.66015	3.38133	3.05756	2.8889	2.54609	2.56444	2.25525	0	0	0	0	0	0	0	0	0
6508	ENSMUSG00000033478	Fam160b1	family with sequence similarity 160, member B1 [Source:MGI Symbol;Acc:MGI:2147545]	226252	0.417176	0.00907067	0.0407894	0.0131736	1	4.3074	3.70515	3.62685	6.02356	5.51846	4.96059	2.39939	2.26454	2.22302	2.75515	2.68172	2.61323	0	0	0	0	0	0	0	0	0
6544	ENSMUSG00000033684	Qsox1	quiescin Q6 sulfhydryl oxidase 1 [Source:MGI Symbol;Acc:MGI:1330818]	104009	0.438041	0.0341229	0.0365898	0.0272477	1	7.80503	7.0504	8.0333	11.3238	9.08776	11.4037	3.14155	3.04615	3.18592	3.57959	3.30213	3.65122	0	0	0	0	0	0	0	0	0
6557	ENSMUSG00000033728	Lrrc14	leucine rich repeat containing 14 [Source:MGI Symbol;Acc:MGI:2445060]	223664	0.468238	0.0067195	0.031524	0.00894796	1	5.96678	5.92894	6.27328	8.25381	9.03932	9.26792	2.79906	2.82485	2.88437	3.16283	3.29309	3.37484	0	0	0	0	0	0	0	0	0
6582	ENSMUSG00000033857	Engase	endo-beta-N-acetylglucosaminidase [Source:MGI Symbol;Acc:MGI:2443788]	217364	0.567234	0.00821177	0.0208319	0.00726834	1	2.82115	2.86195	2.80795	5.159	3.94715	4.55509	1.92838	1.98567	1.94603	2.5667	2.2972	2.51326	0	0	0	0	0	0	0	0	0
5759	ENSMUSG00000031304	Il2rg	interleukin 2 receptor, gamma chain [Source:MGI Symbol;Acc:MGI:96551]	16186	-0.416754	0.0260374	0.0407862	0.0248632	-1	3.12195	3.73023	2.63261	2.22099	1.66351	2.06415	2.03425	2.27132	1.8868	1.6175	1.40884	1.65065	0	0	0	0	0	0	0	0	0
8391	ENSMUSG00000041653	Pnpla3	patatin-like phospholipase domain containing 3 [Source:MGI Symbol;Acc:MGI:2151796]	116939	-1.16304	0.0255854	0.00466636	0.005411	-1	6.96517	9.37087	10.807	5.84932	3.80354	3.09389	2.99164	3.41643	3.56932	2.72162	2.25339	2.07015	0	0	0	0	0	0	0	0	0
5979	ENSMUSG00000031824	6430548M08Rik	RIKEN cDNA 6430548M08 gene [Source:MGI Symbol;Acc:MGI:2443793]	234797	-0.413576	0.0255494	0.0416552	0.02496	-1	8.2765	6.875	7.24774	5.52232	6.53676	5.10897	3.21897	3.01547	3.06237	2.64795	2.88136	2.64879	0	0	0	0	0	0	0	0	0
8027	ENSMUSG00000039976	Tbc1d16	TBC1 domain family, member 16 [Source:MGI Symbol;Acc:MGI:2652878]	207592	-0.413883	0.0255323	0.0414967	0.0248793	-1	8.29603	9.88945	9.82416	7.18972	7.35866	7.49026	3.22258	3.48433	3.44428	2.97759	3.0304	3.11656	0	0	0	0	0	0	0	0	0
6584	ENSMUSG00000033863	Klf9	Kruppel-like factor 9 [Source:MGI Symbol;Acc:MGI:1333856]	16601	0.46874	0.0107357	0.0314765	0.0118457	1	25.6016	28.36	27.3222	37.2916	43.3338	38.3712	4.73636	4.94518	4.83636	5.20632	5.43148	5.3051	0	0	0	0	0	0	0	0	0
8387	ENSMUSG00000041633	Kctd12b	potassium channel tetramerisation domain containing 12b [Source:MGI Symbol;Acc:MGI:2444667]	207474	-0.411303	0.0254424	0.0421826	0.0251288	-1	1.35515	1.64354	1.74668	1.21629	1.00791	0.756419	1.23741	1.43234	1.46765	1.09209	1.02104	0.833203	0	0	0	0	0	0	0	0	0
6606	ENSMUSG00000033970	Rfc3	replication factor C (activator 1) 3 [Source:MGI Symbol;Acc:MGI:1916513]	69263	0.501878	0.0175629	0.0270546	0.014318	1	1.49098	2.03444	2.2612	3.57589	3.19596	3.65932	1.32202	1.62406	1.72459	2.12594	2.05362	2.25487	0	0	0	0	0	0	0	0	0
6663	ENSMUSG00000034235	Usp54	ubiquitin specific peptidase 54 [Source:MGI Symbol;Acc:MGI:1926037]	78787	0.627933	0.0149917	0.0163942	0.0089195	1	1.54622	1.56395	1.61624	3.26744	3.26305	2.17733	1.3524	1.3908	1.39598	2.01873	2.07667	1.69854	0	0	0	0	0	0	0	0	0
1291	ENSMUSG00000017344	Vtn	vitronectin [Source:MGI Symbol;Acc:MGI:98940]	22370	-0.5314	0.0251288	0.0236695	0.0163624	-1	23.8701	21.2071	23.2033	19.9408	16.4523	14.1295	4.64537	4.51618	4.61485	4.34053	4.08345	3.93358	0	0	0	0	0	0	0	0	0
11046	ENSMUSG00000072568	Fam84b	family with sequence similarity 84, member B [Source:MGI Symbol;Acc:MGI:3026924]	399603	-0.770751	0.0250899	0.0109296	0.00949742	-1	1.9382	1.95397	1.87814	0.81511	1.36471	0.625687	1.55707	1.58463	1.5422	0.786324	1.25269	0.706132	0	0	0	0	0	0	0	0	0
6705	ENSMUSG00000034412	Tbc1d10a	TBC1 domain family, member 10a [Source:MGI Symbol;Acc:MGI:2144164]	103724	0.523726	0.0569094	0.0247924	0.0293646	1	3.7388	3.01234	3.17767	5.88842	3.85863	4.91785	2.23652	2.04776	2.07867	2.72939	2.27015	2.60239	0	0	0	0	0	0	0	0	0
4685	ENSMUSG00000028427	Aqp7	aquaporin 7 [Source:MGI Symbol;Acc:MGI:1314647]	11832	-0.475362	0.0249943	0.0304596	0.0195623	-1	7.33039	6.9919	7.76219	5.92586	5.0673	3.64085	3.05662	3.03637	3.14413	2.73627	2.58126	2.25073	0	0	0	0	0	0	0	0	0
6759	ENSMUSG00000034640	Tiparp	TCDD-inducible poly(ADP-ribose) polymerase [Source:MGI Symbol;Acc:MGI:2159210]	99929	0.582317	0.0634426	0.0196249	0.0272445	1	3.73091	4.69493	4.02985	5.30862	6.77077	8.30074	2.23237	2.54454	2.34376	2.59873	2.92608	3.2425	0	0	0	0	0	0	0	0	0
10711	ENSMUSG00000066278	Vps37b	vacuolar protein sorting 37B [Source:MGI Symbol;Acc:MGI:1916724]	330192	-0.402722	0.0248694	0.0443325	0.0257134	-1	3.70274	2.96239	3.54047	2.62654	2.73775	1.98466	2.22431	2.02505	2.19513	1.79241	1.88586	1.61298	0	0	0	0	0	0	0	0	0
7693	ENSMUSG00000038624	Nepn	nephrocan [Source:MGI Symbol;Acc:MGI:1913900]	66650	-0.561295	0.0244269	0.0212046	0.0148442	-1	1.17771	0.681956	1.14994	0.587123	0.4493	0.393387	1.11936	0.780047	1.11786	0.585579	0.55656	0.371807	0	0	0	0	0	0	0	0	0
6809	ENSMUSG00000034858	Fam214a	family with sequence similarity 214, member A [Source:MGI Symbol;Acc:MGI:2387648]	235493	0.418328	0.0133025	0.0405864	0.0164601	1	8.11693	7.70795	8.01906	11.1076	14.0293	10.9701	3.19147	3.15854	3.18456	3.5554	3.88049	3.60289	0	0	0	0	0	0	0	0	0
7992	ENSMUSG00000039831	Arhgap29	Rho GTPase activating protein 29 [Source:MGI Symbol;Acc:MGI:2443818]	214137	-0.381688	0.0242531	0.0494804	0.0275006	-1	9.32603	8.68462	9.59365	8.04505	7.14095	5.68197	3.37667	3.3174	3.42218	3.12503	2.99498	2.77591	0	0	0	0	0	0	0	0	0
6836	ENSMUSG00000034957	Cebpa	CCAAT/enhancer binding protein (C/EBP), alpha [Source:MGI Symbol;Acc:MGI:99480]	12606	0.45611	0.0710796	0.0335792	0.0417912	1	4.53644	5.16796	5.36714	13.0705	6.79478	7.47601	2.4565	2.65823	2.68932	3.77033	2.93017	3.11434	0	0	0	0	0	0	0	0	0
6891	ENSMUSG00000035237	Lcat	lecithin cholesterol acyltransferase [Source:MGI Symbol;Acc:MGI:96755]	16816	0.497061	0.0558349	0.0275307	0.0310585	1	0.377593	0.385843	0.515779	1.234	0.565919	1.02703	0.455221	0.536862	0.612969	1.10254	0.667049	1.03392	0	0	0	0	0	0	0	0	0
6921	ENSMUSG00000035376	Hacd2	3-hydroxyacyl-CoA dehydratase 2 [Source:MGI Symbol;Acc:MGI:1918007]	70757	0.38981	0.0559958	0.0472575	0.0447882	1	1.04621	1.74133	1.93608	2.81809	2.46836	2.59193	1.02269	1.47637	1.57598	1.86618	1.78144	1.87893	0	0	0	0	0	0	0	0	0
7004	ENSMUSG00000035828	Pim3	proviral integration site 3 [Source:MGI Symbol;Acc:MGI:1355297]	223775	0.581572	0.0143016	0.0196794	0.00990095	1	13.862	14.7647	15.5742	25.1011	19.5142	23.1221	3.90623	4.02263	4.06402	4.65433	4.3287	4.6042	0	0	0	0	0	0	0	0	0
6999	ENSMUSG00000035783	Acta2	actin, alpha 2, smooth muscle, aorta [Source:MGI Symbol;Acc:MGI:87909]	11475	-0.490833	0.023519	0.0282705	0.0178195	-1	65.0331	63.5051	66.0695	47.5832	52.7217	36.7387	6.05462	6.05297	6.06488	5.56379	5.72825	5.25007	0	0	0	0	0	0	0	0	0
8365	ENSMUSG00000041479	Syt15	synaptotagmin XV [Source:MGI Symbol;Acc:MGI:2442166]	319508	-0.389225	0.0232787	0.0474622	0.0259975	-1	1.20618	1.01045	0.83477	0.640618	0.666982	0.460512	1.13846	1.02667	0.899575	0.637448	0.752228	0.49754	0	0	0	0	0	0	0	0	0
9816	ENSMUSG00000054034	Tceal5	transcription elongation factor A (SII)-like 5 [Source:MGI Symbol;Acc:MGI:3036236]	331532	-0.49716	0.0232033	0.0273942	0.0172647	-1	27.4862	22.9567	26.2549	19.1511	18.0879	21.5012	4.84317	4.6294	4.78489	4.28773	4.21796	4.50283	0	0	0	0	0	0	0	0	0
7034	ENSMUSG00000035963	Odf3l2	outer dense fiber of sperm tails 3-like 2 [Source:MGI Symbol;Acc:MGI:2686003]	382384	1.16536	0.0231011	0.00464803	0.00499616	1	7.2506	10.7283	8.37488	20.7696	15.1583	25.924	3.04069	3.59327	3.23549	4.40085	3.97779	4.7651	0	0	0	0	0	0	0	0	0
7044	ENSMUSG00000036023	Parp2	poly (ADP-ribose) polymerase family, member 2 [Source:MGI Symbol;Acc:MGI:1341112]	11546	0.382322	0.0239122	0.0491792	0.0271414	1	5.68408	5.34689	4.85451	8.14907	7.66941	6.16376	2.73448	2.69958	2.56284	3.14343	3.0819	2.87834	0	0	0	0	0	0	0	0	0
7075	ENSMUSG00000036181	Hist1h1c	histone cluster 1, H1c [Source:MGI Symbol;Acc:MGI:1931526]	50708	0.382635	0.00902663	0.0490453	0.0152735	1	114.061	114.04	124.414	158.403	157.248	141.919	6.85512	6.89039	6.96822	7.27302	7.30314	7.14742	0	0	0	0	0	0	0	0	0
5351	ENSMUSG00000030098	Grip2	glutamate receptor interacting protein 2 [Source:MGI Symbol;Acc:MGI:2681173]	243547	-0.735591	0.0228558	0.011928	0.009452	-1	5.4396	5.03488	5.36966	4.13052	2.29386	2.75253	2.68028	2.62553	2.68967	2.30044	1.70635	1.94468	0	0	0	0	0	0	0	0	0
7022	ENSMUSG00000035929	H2-Q4	histocompatibility 2, Q region locus 4 [Source:MGI Symbol;Acc:MGI:95933]	15015	-0.496173	0.0227802	0.0275304	0.0171233	-1	12.9405	14.4795	16.0041	12.1467	10.5763	9.83014	3.80602	3.99795	4.10312	3.66996	3.50178	3.45463	0	0	0	0	0	0	0	0	0
6219	ENSMUSG00000032402	Smad3	SMAD family member 3 [Source:MGI Symbol;Acc:MGI:1201674]	17127	-0.413352	0.0227621	0.0417217	0.0232735	-1	26.0263	28.5859	29.7404	19.6908	22.7337	22.8453	4.76112	4.95319	4.95002	4.32477	4.53666	4.5904	0	0	0	0	0	0	0	0	0
10676	ENSMUSG00000064368	mt-Nd6	mitochondrially encoded NADH dehydrogenase 6 [Source:MGI Symbol;Acc:MGI:102495]	17722	-0.519077	0.0226878	0.0250456	0.0159423	-1	47.8415	57.7235	56.4143	45.5038	40.3078	38.4367	5.62538	5.9193	5.84874	5.49709	5.32966	5.30818	0	0	0	0	0	0	0	0	0
3799	ENSMUSG00000026121	Sema4c	sema domain, immunoglobulin domain (Ig), transmembrane domain (TM) and short cytoplasmic domain, (semaphorin) 4C [Source:MGI Symbol;Acc:MGI:109252]	20353	-0.524974	0.0224506	0.0244802	0.0155737	-1	5.17276	5.80417	6.70931	4.71475	3.87323	3.71341	2.62367	2.79864	2.96245	2.46202	2.27324	2.27367	0	0	0	0	0	0	0	0	0
476	ENSMUSG00000003644	Rps6ka1	ribosomal protein S6 kinase polypeptide 1 [Source:MGI Symbol;Acc:MGI:104558]	20111	-0.440688	0.0224263	0.0360347	0.0206709	-1	5.49661	5.01843	5.77167	3.2701	3.79819	4.13365	2.69218	2.62003	2.77422	2.01957	2.25149	2.40068	0	0	0	0	0	0	0	0	0
7124	ENSMUSG00000036437	Npy1r	neuropeptide Y receptor Y1 [Source:MGI Symbol;Acc:MGI:104963]	18166	0.571678	0.0118213	0.0203784	0.00899401	1	1.29061	0.961311	0.991788	2.13533	1.77707	2.27675	1.19634	0.994209	1.00742	1.5791	1.47184	1.74642	0	0	0	0	0	0	0	0	0
7188	ENSMUSG00000036731	Cysrt1	cysteine rich tail 1 [Source:MGI Symbol;Acc:MGI:1915109]	67859	1.28739	0.0011989	0.00363243	0.000529045	1	0	0.0847327	0	0	0	1.57878	NaN	0.102064	NaN	NaN	NaN	1.38946	0	0	0	0	0	0	0	0	0
12231	ENSMUSG00000110547	Gm29773	predicted gene, 29773 [Source:MGI Symbol;Acc:MGI:5588932]	NA	-0.46509	0.0218956	0.032042	0.0186651	-1	15.433	15.575	14.3914	11.2847	9.29063	12.0965	4.04129	4.0971	3.95595	3.5762	3.33102	3.72603	0	0	0	0	0	0	0	0	0
7206	ENSMUSG00000036820	Amdhd2	amidohydrolase domain containing 2 [Source:MGI Symbol;Acc:MGI:2443978]	245847	0.521935	0.0272099	0.0248617	0.0178576	1	6.52218	5.30036	5.58778	8.89495	10.5526	7.30088	2.90748	2.69149	2.73883	3.26076	3.49669	3.08439	0	0	0	0	0	0	0	0	0
7293	ENSMUSG00000037166	Ppp1r14a	protein phosphatase 1, regulatory inhibitor subunit 14A [Source:MGI Symbol;Acc:MGI:1931139]	68458	-0.481958	0.0217665	0.0293753	0.0174411	-1	4.00438	4.05282	3.16935	3.03164	2.506	2.47282	2.31388	2.36207	2.07481	1.93989	1.79717	1.83192	0	0	0	0	0	0	0	0	0
6611	ENSMUSG00000034006	Pqlc1	PQ loop repeat containing 1 [Source:MGI Symbol;Acc:MGI:1914193]	66943	-0.471933	0.0214296	0.0309231	0.0179357	-1	16.8909	13.7358	15.8595	10.5256	12.7809	11.0877	4.16664	3.91663	4.08937	3.48102	3.7589	3.61744	0	0	0	0	0	0	0	0	0
7256	ENSMUSG00000037003	Tns2	tensin 2 [Source:MGI Symbol;Acc:MGI:2387586]	209039	0.745548	0.00857217	0.0117592	0.00481898	1	22.6167	18.3169	20.9709	45.8973	34.72	35.9554	4.57394	4.31514	4.47253	5.51245	5.11845	5.21808	0	0	0	0	0	0	0	0	0
7272	ENSMUSG00000037071	Scd1	stearoyl-Coenzyme A desaturase 1 [Source:MGI Symbol;Acc:MGI:98239]	20249	0.655297	0.0680348	0.0150262	0.0241968	1	31.2103	52.5725	55.9924	111.114	86.6453	64.6956	5.02838	5.78103	5.83703	6.78029	6.43632	6.03811	0	0	0	0	0	0	0	0	0
11899	ENSMUSG00000097125	Gm26885	predicted gene, 26885 [Source:MGI Symbol;Acc:MGI:5477379]	NA	-0.487025	0.0210326	0.02868	0.016766	-1	0.943471	1.09555	1.39419	0.597168	0.490821	0.687589	0.94507	1.0884	1.27297	0.598306	0.601379	0.768125	0	0	0	0	0	0	0	0	0
9935	ENSMUSG00000055413	H2-Q5	histocompatibility 2, Q region locus 5 [Source:MGI Symbol;Acc:MGI:95934]	15016	-0.66065	0.0210198	0.0145147	0.0102443	-1	1.26948	1.50637	2.44047	0.745719	0.389987	0.616104	1.1822	1.35708	1.80489	0.732702	0.506806	0.696429	0	0	0	0	0	0	0	0	0
7359	ENSMUSG00000037406	Htra4	HtrA serine peptidase 4 [Source:MGI Symbol;Acc:MGI:3036260]	330723	0.652676	0.0238238	0.0152108	0.0115339	1	4.35004	4.34332	5.77871	8.62035	7.75932	6.522	2.4116	2.44273	2.77561	3.21547	3.09541	2.94464	0	0	0	0	0	0	0	0	0
7362	ENSMUSG00000037411	Serpine1	serine (or cysteine) peptidase inhibitor, clade E, member 1 [Source:MGI Symbol;Acc:MGI:97608]	18787	1.24155	0.0347185	0.00406222	0.00625205	1	0.817434	1.4249	1.42254	5.0331	2.17835	4.62565	0.85001	1.30456	1.28622	2.53551	1.66328	2.52777	0	0	0	0	0	0	0	0	0
12099	ENSMUSG00000104713	Gbp6	guanylate binding protein 6 [Source:MGI Symbol;Acc:MGI:2140937]	100702	-0.492244	0.0209313	0.0280463	0.0164416	-1	2.70661	3.09656	2.85196	1.76167	2.30694	1.7205	1.88386	2.07491	1.96245	1.40052	1.71338	1.47021	0	0	0	0	0	0	0	0	0
12243	ENSMUSG00000111394	AC160637.1	novel transcript	NA	-0.66212	0.0206797	0.0144423	0.0100952	-1	7.362	5.94449	7.32104	4.86412	4.3119	2.91783	3.06258	2.82927	3.0753	2.49781	2.40046	2.01488	0	0	0	0	0	0	0	0	0
2775	ENSMUSG00000022791	Tnk2	tyrosine kinase, non-receptor, 2 [Source:MGI Symbol;Acc:MGI:1858308]	51789	-0.402817	0.0206688	0.0442996	0.0229601	-1	35.4467	34.0021	37.5284	32.5784	27.8085	26.1872	5.21075	5.17969	5.28693	5.0333	4.80794	4.78059	0	0	0	0	0	0	0	0	0
9338	ENSMUSG00000049119	Fam110b	family with sequence similarity 110, member B [Source:MGI Symbol;Acc:MGI:1916593]	242297	-0.884468	0.0206497	0.00851223	0.00695733	-1	2.18385	2.53416	2.7489	1.03184	0.934225	1.64032	1.66858	1.85085	1.92655	0.957134	0.966382	1.4218	0	0	0	0	0	0	0	0	0
7367	ENSMUSG00000037434	Slc30a1	solute carrier family 30 (zinc transporter), member 1 [Source:MGI Symbol;Acc:MGI:1345281]	22782	0.414054	0.00522918	0.0415206	0.0097168	1	1.87739	1.83378	1.59713	2.8147	3.021	2.73895	1.53014	1.52599	1.3865	1.86475	1.9938	1.94004	0	0	0	0	0	0	0	0	0
2275	ENSMUSG00000021559	Dapk1	death associated protein kinase 1 [Source:MGI Symbol;Acc:MGI:1916885]	69635	-0.499817	0.0205221	0.0271835	0.0158664	-1	2.69889	2.614	2.5001	2.00355	1.61087	1.08284	1.8812	1.88371	1.83066	1.51417	1.38138	1.07111	0	0	0	0	0	0	0	0	0
7461	ENSMUSG00000037885	Stk35	serine/threonine kinase 35 [Source:MGI Symbol;Acc:MGI:1914583]	67333	0.442156	0.00254853	0.0357922	0.00567682	1	1.96275	1.83177	1.91387	3.23204	3.24967	2.77589	1.56661	1.52474	1.56484	2.00699	2.07099	1.95439	0	0	0	0	0	0	0	0	0
7514	ENSMUSG00000038068	Rnf144b	ring finger protein 144B [Source:MGI Symbol;Acc:MGI:2384986]	218215	0.39673	0.0218831	0.0457716	0.0243649	1	5.06785	5.73486	5.6793	8.21193	7.44195	9.5385	2.59819	2.78456	2.75859	3.15532	3.04549	3.40998	0	0	0	0	0	0	0	0	0
7534	ENSMUSG00000038145	Snrk	SNF related kinase [Source:MGI Symbol;Acc:MGI:108104]	20623	0.492349	0.00485712	0.0281083	0.00671529	1	10.9885	9.78666	10.5097	16.5174	14.3711	15.0789	3.58562	3.4713	3.53074	4.08409	3.91228	4.02309	0	0	0	0	0	0	0	0	0
11415	ENSMUSG00000079428	Tceal7	transcription elongation factor A (SII)-like 7 [Source:MGI Symbol;Acc:MGI:1915746]	100040972	-0.540831	0.0201878	0.022847	0.0138218	-1	40.3326	32.5292	32.7197	23.6544	18.9848	25.251	5.3903	5.10816	5.08417	4.56733	4.29049	4.72922	0	0	0	0	0	0	0	0	0
7578	ENSMUSG00000038264	Sema7a	sema domain, immunoglobulin domain (Ig), and GPI membrane anchor, (semaphorin) 7A [Source:MGI Symbol;Acc:MGI:1306826]	20361	0.613566	0.0040123	0.0173555	0.0040314	1	5.74417	4.64426	5.05958	8.71037	8.29259	8.18475	2.74714	2.52962	2.61386	3.23113	3.18679	3.22742	0	0	0	0	0	0	0	0	0
7606	ENSMUSG00000038357	Camp	cathelicidin antimicrobial peptide [Source:MGI Symbol;Acc:MGI:108443]	12796	0.931104	0.0011989	0.00780689	0.000987675	1	0	0.195176	0	0	1.27518	0	NaN	0.268992	NaN	NaN	1.2001	NaN	0	0	0	0	0	0	0	0	0
7655	ENSMUSG00000038518	Jarid2	jumonji, AT rich interactive domain 2 [Source:MGI Symbol;Acc:MGI:104813]	16468	0.42001	0.00473537	0.0402784	0.00894677	1	5.26779	5.02422	5.26001	7.69061	7.44488	8.16851	2.64277	2.622	2.66479	3.06278	3.04597	3.22427	0	0	0	0	0	0	0	0	0
7672	ENSMUSG00000038550	Ciart	circadian associated repressor of transcription [Source:MGI Symbol;Acc:MGI:2684975]	229599	3.09301	0.00231021	0.000185538	9.11054e-05	1	0.834028	0.335333	1.04798	14.988	14.1311	19.7626	0.863801	0.462883	1.04759	3.95681	3.8905	4.38731	0	0	0	0	0	0	0	0	0
11875	ENSMUSG00000096780	Tmem181b-ps	transmembrane protein 181B, pseudogene [Source:MGI Symbol;Acc:MGI:3779544]	NA	-0.686579	0.0193679	0.0134913	0.00919762	-1	4.05191	3.28554	3.96703	2.26694	2.91072	1.96659	2.32703	2.13989	2.32321	1.63663	1.9529	1.60587	0	0	0	0	0	0	0	0	0
11284	ENSMUSG00000076431	Sox4	SRY (sex determining region Y)-box 4 [Source:MGI Symbol;Acc:MGI:98366]	20677	-0.472965	0.0193344	0.0307762	0.0167494	-1	1.87202	2.25232	2.15087	1.4115	1.51187	0.998474	1.52747	1.72892	1.67603	1.20306	1.33188	1.01518	0	0	0	0	0	0	0	0	0
7681	ENSMUSG00000038594	Cep85l	centrosomal protein 85-like [Source:MGI Symbol;Acc:MGI:3642684]	100038725	1.47648	0.00472258	0.00253607	0.00102354	1	4.23128	4.01489	4.66111	10.1238	14.4593	13.2869	2.37919	2.35054	2.51403	3.42448	3.92235	3.85566	0	0	0	0	0	0	0	0	0
2444	ENSMUSG00000021990	Spata13	spermatogenesis associated 13 [Source:MGI Symbol;Acc:MGI:104838]	219140	-0.546669	0.0189211	0.0223048	0.013021	-1	1.7646	2.38472	2.07126	1.22847	1.40781	0.969663	1.47383	1.78725	1.64495	1.09828	1.27159	0.993066	0	0	0	0	0	0	0	0	0
7737	ENSMUSG00000038776	Ephx1	epoxide hydrolase 1, microsomal [Source:MGI Symbol;Acc:MGI:95405]	13849	0.593513	0.0199233	0.0189223	0.0119496	1	11.7254	9.70209	8.34905	16.1071	17.622	14.2226	3.67518	3.46077	3.23359	4.05429	4.18245	3.94158	0	0	0	0	0	0	0	0	0
7400	ENSMUSG00000037613	Tnfrsf23	tumor necrosis factor receptor superfamily, member 23 [Source:MGI Symbol;Acc:MGI:1930269]	79201	-0.380199	0.0186055	0.0498396	0.0235966	-1	2.29724	2.19815	2.04613	1.53513	1.49774	1.78084	1.71995	1.70583	1.62973	1.27756	1.32563	1.50321	0	0	0	0	0	0	0	0	0
3974	ENSMUSG00000026580	Selp	selectin, platelet [Source:MGI Symbol;Acc:MGI:98280]	20344	-0.416438	0.0185293	0.0408383	0.0201956	-1	1.4646	1.20643	0.998027	0.761992	0.526541	0.735865	1.30834	1.16145	1.01192	0.745016	0.634121	0.815008	0	0	0	0	0	0	0	0	0
7766	ENSMUSG00000038894	Irs2	insulin receptor substrate 2 [Source:MGI Symbol;Acc:MGI:109334]	384783	0.692229	0.00357274	0.0133156	0.00302842	1	3.83531	3.60324	4.21457	7.07147	7.77447	6.33282	2.26579	2.23601	2.38701	2.95801	3.09802	2.91572	0	0	0	0	0	0	0	0	0
11361	ENSMUSG00000078921	Tgtp2	T cell specific GTPase 2 [Source:MGI Symbol;Acc:MGI:3710083]	100039796	-0.470728	0.0184358	0.0311246	0.0163938	-1	1.20993	1.34255	1.74975	0.845582	0.699233	0.464673	1.14129	1.25053	1.46939	0.813319	0.779799	0.505007	0	0	0	0	0	0	0	0	0
7811	ENSMUSG00000039096	Rsad1	radical S-adenosyl methionine domain containing 1 [Source:MGI Symbol;Acc:MGI:3039628]	237926	0.448601	0.0192109	0.0347405	0.0182673	1	2.32754	2.28187	2.77582	3.71867	3.59858	4.28926	1.73162	1.74089	1.93751	2.17014	2.18949	2.44155	0	0	0	0	0	0	0	0	0
7839	ENSMUSG00000039196	Orm1	orosomucoid 1 [Source:MGI Symbol;Acc:MGI:97443]	18405	0.686971	0.0142435	0.0136136	0.00752341	1	1.68132	2.00439	1.87557	3.90201	2.76168	3.65043	1.42784	1.60541	1.54133	2.22831	1.89638	2.25304	0	0	0	0	0	0	0	0	0
8597	ENSMUSG00000042607	Asb4	ankyrin repeat and SOCS box-containing 4 [Source:MGI Symbol;Acc:MGI:1929751]	65255	-0.490423	0.0180376	0.0283211	0.0150676	-1	5.55729	6.63245	6.5882	4.68754	3.97108	4.54945	2.70615	2.9736	2.94196	2.45154	2.30315	2.51199	0	0	0	0	0	0	0	0	0
7903	ENSMUSG00000039457	Ppl	periplakin [Source:MGI Symbol;Acc:MGI:1194898]	19041	0.578762	0.0249591	0.0198366	0.0143604	1	0.663701	0.749592	0.578947	1.58665	1.22782	2.21694	0.727898	0.836792	0.672473	1.30666	1.16899	1.71742	0	0	0	0	0	0	0	0	0
5842	ENSMUSG00000031520	Vegfc	vascular endothelial growth factor C [Source:MGI Symbol;Acc:MGI:109124]	22341	-0.508554	0.0177722	0.0259936	0.0140026	-1	1.89607	1.24272	1.63121	0.999629	0.620228	0.829889	1.54086	1.18691	1.40409	0.925983	0.71319	0.895533	0	0	0	0	0	0	0	0	0
8011	ENSMUSG00000039910	Cited2	Cbp/p300-interacting transactivator, with Glu/Asp-rich carboxy-terminal domain, 2 [Source:MGI Symbol;Acc:MGI:1306784]	17684	1.22708	0.0574443	0.00413537	0.00947959	1	24.233	21.4848	22.6645	56.1231	70.9285	28.8511	4.66436	4.53619	4.58241	5.80949	6.13117	4.90366	0	0	0	0	0	0	0	0	0
2204	ENSMUSG00000021367	Edn1	endothelin 1 [Source:MGI Symbol;Acc:MGI:95283]	13614	-0.472993	0.0176176	0.0307538	0.0157917	-1	2.1321	1.93661	1.71507	1.24547	1.12972	0.678267	1.64323	1.576	1.45059	1.11347	1.103	0.758563	0	0	0	0	0	0	0	0	0
8012	ENSMUSG00000039911	Spsb1	splA/ryanodine receptor domain and SOCS box containing 1 [Source:MGI Symbol;Acc:MGI:1921896]	74646	0.583413	0.0305767	0.0195344	0.01629	1	2.29438	2.24956	1.63418	4.13129	3.17076	5.05371	1.71778	1.72765	1.4066	2.3012	2.04399	2.63583	0	0	0	0	0	0	0	0	0
11360	ENSMUSG00000078920	Ifi47	interferon gamma inducible protein 47 [Source:MGI Symbol;Acc:MGI:99448]	15953	-0.557766	0.0174549	0.0214856	0.0120218	-1	1.72542	2.50917	2.0069	1.15031	1.22379	0.858462	1.44928	1.83967	1.60982	1.05205	1.16605	0.913915	0	0	0	0	0	0	0	0	0
8021	ENSMUSG00000039956	Mrap	melanocortin 2 receptor accessory protein [Source:MGI Symbol;Acc:MGI:1924287]	77037	0.91105	0.174362	0.00827349	0.0369677	1	2.02489	2.17841	2.94542	7.48938	5.1833	2.17613	1.59591	1.69438	1.99359	3.03352	2.60543	1.69723	0	0	0	0	0	0	0	0	0
4955	ENSMUSG00000029009	Mthfr	methylenetetrahydrofolate reductase [Source:MGI Symbol;Acc:MGI:106639]	17769	-0.57763	0.0173556	0.0197746	0.0112686	-1	4.98653	4.16054	4.02751	3.51871	2.52393	2.43965	2.57896	2.39455	2.34171	2.1022	1.80431	1.81692	0	0	0	0	0	0	0	0	0
8084	ENSMUSG00000040212	Emp3	epithelial membrane protein 3 [Source:MGI Symbol;Acc:MGI:1098729]	13732	0.476215	0.0806921	0.0304379	0.0428569	1	15.5095	11.7523	12.2476	18.7406	18.0252	14.8246	4.05092	3.71293	3.73525	4.26162	4.21146	3.99935	0	0	0	0	0	0	0	0	0
5504	ENSMUSG00000030584	Dpf1	D4, zinc and double PHD fingers family 1 [Source:MGI Symbol;Acc:MGI:1352748]	29861	-0.695706	0.0172335	0.0130443	0.00829301	-1	0.761838	1.10566	1.35111	0.529648	0.239355	0.394582	0.806084	1.09474	1.24788	0.537726	0.399032	0.376406	0	0	0	0	0	0	0	0	0
1	ENSMUSG00000000001	Gnai3	guanine nucleotide binding protein (G protein), alpha inhibiting 3 [Source:MGI Symbol;Acc:MGI:95773]	14679	0.0300687	0.202082	0.799412	0.680621	0	6.36908	6.62162	6.59922	7.06329	7.17513	6.67142	2.87854	2.97076	2.94354	2.95727	2.99993	2.97361	0	0	0	0	0	0	0	0	0
2	ENSMUSG00000000028	Cdc45	cell division cycle 45 [Source:MGI Symbol;Acc:MGI:1338073]	12544	-0.158394	0.385042	0.25308	0.414373	0	1.77448	1.45766	1.74399	1.41125	1.46956	1.74154	1.48101	1.32552	1.46602	1.20239	1.30763	1.48249	0	0	0	0	0	0	0	0	0
4	ENSMUSG00000000049	Apoh	apolipoprotein H [Source:MGI Symbol;Acc:MGI:88058]	11818	0.0580429	0.724607	0.629162	0.842551	0	0.486655	0.801947	0.712098	0.544549	1.01506	0.791804	0.559997	0.883461	0.802862	0.555939	1.02632	0.860905	0	0	0	0	0	0	0	0	0
5	ENSMUSG00000000056	Narf	nuclear prelamin A recognition factor [Source:MGI Symbol;Acc:MGI:1914858]	67608	-0.121243	0.324279	0.355658	0.453329	0	32.3496	36.3575	36.89	32.0607	34.9531	35.1834	5.07931	5.27124	5.25198	5.00272	5.13074	5.19088	0	0	0	0	0	0	0	0	0
6	ENSMUSG00000000058	Cav2	caveolin 2 [Source:MGI Symbol;Acc:MGI:107571]	12390	-0.269935	0.215597	0.10262	0.176446	0	14.4167	14.2735	14.649	15.7897	12.1512	11.8942	3.95325	3.9745	3.97928	4.02682	3.68508	3.70457	0	0	0	0	0	0	0	0	0
8	ENSMUSG00000000085	Scmh1	sex comb on midleg homolog 1 [Source:MGI Symbol;Acc:MGI:1352762]	29871	0.23839	0.246437	0.130966	0.221145	0	19.4373	19.4047	20.8621	20.0118	24.3918	26.0713	4.3601	4.39705	4.46661	4.34473	4.63544	4.77108	0	0	0	0	0	0	0	0	0
9	ENSMUSG00000000088	Cox5a	cytochrome c oxidase subunit 5A [Source:MGI Symbol;Acc:MGI:88474]	12858	0.0730488	0.0268361	0.550803	0.245898	0	704.901	659.791	672.144	757.728	713.034	724.297	9.42783	9.39916	9.40742	9.54983	9.47952	9.48047	0	0	0	0	0	0	0	0	0
10	ENSMUSG00000000093	Tbx2	T-box 2 [Source:MGI Symbol;Acc:MGI:98494]	21385	-0.244211	0.261685	0.125692	0.224801	0	3.19426	2.99885	2.36706	2.64098	2.799	2.30065	2.06449	2.04129	1.77136	1.79708	1.91169	1.75839	0	0	0	0	0	0	0	0	0
11	ENSMUSG00000000094	Tbx4	T-box 4 [Source:MGI Symbol;Acc:MGI:102556]	21387	0.0997125	0.70622	0.432055	0.736386	0	1.22322	1.12495	1.40353	1.48431	1.09664	1.4464	1.1497	1.10757	1.27753	1.24941	1.08188	1.30997	0	0	0	0	0	0	0	0	0
12	ENSMUSG00000000126	Wnt9a	wingless-type MMTV integration site family, member 9A [Source:MGI Symbol;Acc:MGI:2446084]	216795	-0.179409	0.0478957	0.210171	0.123514	0	6.76338	7.53539	6.67559	5.77227	5.972	6.14343	2.95372	3.13216	2.95612	2.70567	2.77671	2.87434	0	0	0	0	0	0	0	0	0
13	ENSMUSG00000000127	Fer	fer (fms/fps related) protein kinase [Source:MGI Symbol;Acc:MGI:105917]	14158	-0.124212	0.349876	0.345794	0.463304	0	3.43268	3.60539	3.44229	2.89334	3.1606	3.67636	2.14184	2.2373	2.16289	1.89282	2.03868	2.25947	0	0	0	0	0	0	0	0	0
14	ENSMUSG00000000131	Xpo6	exportin 6 [Source:MGI Symbol;Acc:MGI:2429950]	74204	-0.029025	0.77731	0.803722	0.928348	0	19.0855	17.2489	17.6157	17.9678	20.5469	16.2467	4.34204	4.23081	4.23483	4.2058	4.39494	4.12641	0	0	0	0	0	0	0	0	0
15	ENSMUSG00000000134	Tfe3	transcription factor E3 [Source:MGI Symbol;Acc:MGI:98511]	209446	0.187662	0.0330812	0.197058	0.0977029	0	5.848	5.29271	5.2905	6.77375	6.09802	6.15741	2.77228	2.68955	2.67201	2.90256	2.80089	2.87722	0	0	0	0	0	0	0	0	0
16	ENSMUSG00000000142	Axin2	axin 2 [Source:MGI Symbol;Acc:MGI:1270862]	12006	0.224051	0.17956	0.146336	0.193895	0	4.01437	3.108	3.11881	3.90607	3.96451	4.83908	2.31639	2.07812	2.05362	2.23032	2.30218	2.5784	0	0	0	0	0	0	0	0	0
17	ENSMUSG00000000148	Brat1	BRCA1-associated ATM activator 1 [Source:MGI Symbol;Acc:MGI:1891679]	231841	0.0514222	0.137833	0.667951	0.514839	0	2.95867	2.81209	2.89148	3.27935	3.51873	2.90599	1.97777	1.96845	1.97318	2.0246	2.16399	2.00856	0	0	0	0	0	0	0	0	0
18	ENSMUSG00000000149	Gna12	guanine nucleotide binding protein, alpha 12 [Source:MGI Symbol;Acc:MGI:95767]	14673	-0.188587	0.033605	0.195929	0.097976	0	13.5625	13.0576	14.265	11.9721	12.1673	12.7626	3.87457	3.85456	3.94171	3.65261	3.68598	3.80095	0	0	0	0	0	0	0	0	0
19	ENSMUSG00000000168	Dlat	dihydrolipoamide S-acetyltransferase (E2 component of pyruvate dehydrogenase complex) [Source:MGI Symbol;Acc:MGI:2385311]	235339	-0.0891676	0.247305	0.474999	0.480508	0	65.0153	72.0053	70.7522	66.1679	69.6435	66.2752	6.05366	6.235	6.1639	6.06118	6.09808	6.07473	0	0	0	0	0	0	0	0	0
20	ENSMUSG00000000171	Sdhd	succinate dehydrogenase complex, subunit D, integral membrane protein [Source:MGI Symbol;Acc:MGI:1914175]	66925	-0.0341638	0.294373	0.771263	0.720661	0	256.57	249.376	255.953	263.615	259.511	246.261	8.02191	7.99943	8.0175	7.98334	8.02357	7.9622	0	0	0	0	0	0	0	0	0
22	ENSMUSG00000000184	Ccnd2	cyclin D2 [Source:MGI Symbol;Acc:MGI:88314]	12444	0.2656	0.195023	0.106073	0.168366	0	3.30417	3.28781	3.87598	4.5026	3.56844	4.15784	2.10113	2.14021	2.30025	2.40581	2.18117	2.40823	0	0	0	0	0	0	0	0	0
23	ENSMUSG00000000194	Gpr107	G protein-coupled receptor 107 [Source:MGI Symbol;Acc:MGI:2139054]	277463	-0.0781301	0.754244	0.525409	0.810852	0	8.55665	7.76487	8.64277	8.36926	9.13293	7.70153	3.26164	3.16728	3.27512	3.18351	3.30998	3.14996	0	0	0	0	0	0	0	0	0
24	ENSMUSG00000000223	Drp2	dystrophin related protein 2 [Source:MGI Symbol;Acc:MGI:107432]	13497	0.0170276	0.987768	0.883457	0.995444	0	3.58017	4.15088	3.84662	4.16248	4.01505	3.62669	2.19055	2.39351	2.28899	2.30602	2.31935	2.24543	0	0	0	0	0	0	0	0	0
25	ENSMUSG00000000253	Gmpr	guanosine monophosphate reductase [Source:MGI Symbol;Acc:MGI:1913605]	66355	0.108843	0.0606395	0.398059	0.23729	0	130.102	124.994	131.57	139.461	152.105	141.843	7.05333	7.01049	7.03603	7.08716	7.23802	7.14487	0	0	0	0	0	0	0	0	0
26	ENSMUSG00000000266	Mid2	midline 2 [Source:MGI Symbol;Acc:MGI:1344333]	23947	0.0787746	0.0528604	0.524179	0.294284	0	1.3694	1.35281	1.19324	1.61782	1.621	1.44039	1.24616	1.25758	1.14657	1.32494	1.38612	1.30636	0	0	0	0	0	0	0	0	0
27	ENSMUSG00000000275	Trim25	tripartite motif-containing 25 [Source:MGI Symbol;Acc:MGI:102749]	217069	-0.0647306	0.184799	0.591281	0.507232	0	5.03625	4.13315	4.52109	4.10826	4.33529	4.16562	2.5908	2.38748	2.46967	2.29216	2.40494	2.41056	0	0	0	0	0	0	0	0	0
28	ENSMUSG00000000276	Dgke	diacylglycerol kinase, epsilon [Source:MGI Symbol;Acc:MGI:1889276]	56077	-0.34585	0.039072	0.0615089	0.0431051	0	2.09579	1.62799	1.98314	1.48963	1.62193	1.27703	1.62675	1.42447	1.59698	1.25113	1.38645	1.20217	0	0	0	0	0	0	0	0	0
29	ENSMUSG00000000278	Scpep1	serine carboxypeptidase 1 [Source:MGI Symbol;Acc:MGI:1921867]	74617	0.13025	0.138997	0.327334	0.288775	0	5.59236	5.29125	5.4463	6.45506	6.84824	5.39644	2.71495	2.68904	2.70592	2.83617	2.94172	2.70974	0	0	0	0	0	0	0	0	0
30	ENSMUSG00000000282	Mnt	max binding protein [Source:MGI Symbol;Acc:MGI:109150]	17428	0.144961	0.0569962	0.286032	0.173099	0	3.24888	3.3521	3.65683	4.00008	3.98609	4.14066	2.0828	2.16426	2.23136	2.26209	2.30922	2.40247	0	0	0	0	0	0	0	0	0
31	ENSMUSG00000000290	Itgb2	integrin beta 2 [Source:MGI Symbol;Acc:MGI:96611]	16414	-0.141669	0.522083	0.294553	0.53279	0	0.999332	1.45742	0.726665	1.28123	0.790538	0.654007	0.986488	1.32523	0.810872	1.13197	0.844819	0.736551	0	0	0	0	0	0	0	0	0
32	ENSMUSG00000000295	Hddc2	HD domain containing 2 [Source:MGI Symbol;Acc:MGI:1916942]	69692	0.0636426	0.386978	0.598803	0.657976	0	10.1277	11.1111	12.7118	12.0741	13.7602	11.9114	3.48793	3.64245	3.78878	3.66376	3.85497	3.70609	0	0	0	0	0	0	0	0	0
33	ENSMUSG00000000296	Tpd52l1	tumor protein D52-like 1 [Source:MGI Symbol;Acc:MGI:1298386]	21987	0.109907	0.0340185	0.394225	0.186372	0	19.8514	18.0887	19.8038	23.6993	22.2306	20.9256	4.39246	4.29746	4.39219	4.56907	4.5021	4.46229	0	0	0	0	0	0	0	0	0
34	ENSMUSG00000000301	Pemt	phosphatidylethanolamine N-methyltransferase [Source:MGI Symbol;Acc:MGI:104535]	18618	-0.204407	0.60775	0.172344	0.476971	0	2.63641	1.4729	3.62242	2.313	2.5431	1.74132	1.85877	1.33585	2.22224	1.65437	1.81509	1.48198	0	0	0	0	0	0	0	0	0
35	ENSMUSG00000000303	Cdh1	cadherin 1 [Source:MGI Symbol;Acc:MGI:88354]	12550	0.265927	0.130748	0.105893	0.130618	0	0.359499	0.267166	0.359369	0.715139	0.561065	1.76848	0.440375	0.382404	0.476854	0.706303	0.664504	1.4981	0	0	0	0	0	0	0	0	0
36	ENSMUSG00000000305	Cdh4	cadherin 4 [Source:MGI Symbol;Acc:MGI:99218]	12561	-0.063007	0.916202	0.600765	0.924651	0	2.22152	3.21674	3.85589	2.58114	3.20171	3.47592	1.69019	2.11827	2.29318	1.77761	2.05527	2.19666	0	0	0	0	0	0	0	0	0
37	ENSMUSG00000000308	Ckmt1	creatine kinase, mitochondrial 1, ubiquitous [Source:MGI Symbol;Acc:MGI:99441]	12716	-0.0163211	0.449553	0.885941	0.875525	0	0.24708	0.184272	0.164023	0.0888907	0.136254	2.25087	0.319526	0.253952	0.274964	0.153859	0.258643	1.73318	0	0	0	0	0	0	0	0	0
38	ENSMUSG00000000317	Bcl6b	B cell CLL/lymphoma 6, member B [Source:MGI Symbol;Acc:MGI:1278332]	12029	-0.26743	0.208272	0.104902	0.17464	0	3.80145	4.7924	5.12046	4.42946	2.56395	3.79648	2.25461	2.56846	2.63044	2.38312	1.82223	2.30103	0	0	0	0	0	0	0	0	0
39	ENSMUSG00000000318	Clec10a	C-type lectin domain family 10, member A [Source:MGI Symbol;Acc:MGI:96975]	17312	0.154206	0.591206	0.262714	0.550104	0	5.37388	3.25599	4.31335	6.4626	5.01971	3.56443	2.66847	2.13002	2.41516	2.83936	2.56937	2.22716	0	0	0	0	0	0	0	0	0
40	ENSMUSG00000000320	Alox12	arachidonate 12-lipoxygenase [Source:MGI Symbol;Acc:MGI:87998]	11684	-0.310259	0.0196906	0.078252	0.0347835	0	1.80403	1.67993	1.55724	1.48497	1.18012	1.06485	1.49288	1.44896	1.3567	1.24975	1.13871	1.05975	0	0	0	0	0	0	0	0	0
41	ENSMUSG00000000325	Arvcf	armadillo repeat gene deleted in velocardiofacial syndrome [Source:MGI Symbol;Acc:MGI:109620]	11877	-0.266198	0.0407962	0.106012	0.066289	0	6.75924	7.78441	7.24911	6.24369	6.6394	5.47786	2.95303	3.16927	3.06294	2.79674	2.90098	2.73154	0	0	0	0	0	0	0	0	0
42	ENSMUSG00000000326	Comt	catechol-O-methyltransferase [Source:MGI Symbol;Acc:MGI:88470]	12846	-0.0112954	0.26824	0.919908	0.837771	0	27.0427	25.9485	26.4099	27.7515	27.3963	25.1282	4.8205	4.79963	4.79099	4.80092	4.78833	4.72387	0	0	0	0	0	0	0	0	0
43	ENSMUSG00000000339	Rtca	RNA 3'-terminal phosphate cyclase [Source:MGI Symbol;Acc:MGI:1913618]	66368	-0.0959282	0.388169	0.44701	0.559219	0	15.7985	16.7584	18.1416	15.7437	16.592	17.2016	4.07703	4.19248	4.27383	4.02223	4.09655	4.20041	0	0	0	0	0	0	0	0	0
44	ENSMUSG00000000340	Dbt	dihydrolipoamide branched chain transacylase E2 [Source:MGI Symbol;Acc:MGI:105386]	13171	-0.160079	0.166262	0.249371	0.26077	0	12.4529	12.4266	11.1763	10.4916	12.1313	10.8778	3.75494	3.78591	3.61693	3.47673	3.68231	3.59486	0	0	0	0	0	0	0	0	0
45	ENSMUSG00000000346	Dazap2	DAZ associated protein 2 [Source:MGI Symbol;Acc:MGI:1344344]	23994	-0.0188578	0.653998	0.869178	0.922034	0	52.5097	48.5955	48.8262	50.4249	52.8574	48.0174	5.74704	5.66624	5.65603	5.64738	5.73312	5.62411	0	0	0	0	0	0	0	0	0
46	ENSMUSG00000000355	Mcts1	malignant T cell amplified sequence 1 [Source:MGI Symbol;Acc:MGI:1916245]	68995	-0.0750606	0.606914	0.540408	0.742168	0	34.6527	34.8545	39.0511	34.3543	40.3304	33.8006	5.17335	5.21464	5.33429	5.10681	5.33142	5.13958	0	0	0	0	0	0	0	0	0
47	ENSMUSG00000000359	Rem1	rad and gem related GTP binding protein 1 [Source:MGI Symbol;Acc:MGI:1097696]	19700	-0.136783	0.773764	0.30783	0.704256	0	1.82825	2.49548	2.8515	2.66594	2.26446	2.10281	1.50687	1.83429	1.96216	1.80634	1.69751	1.66677	0	0	0	0	0	0	0	0	0
48	ENSMUSG00000000374	Trappc10	trafficking protein particle complex 10 [Source:MGI Symbol;Acc:MGI:1336209]	216131	-0.140502	0.0519074	0.297704	0.171728	0	12.0056	12.5003	12.4291	10.5302	11.5495	11.4535	3.70714	3.79439	3.75693	3.48197	3.61643	3.65553	0	0	0	0	0	0	0	0	0
49	ENSMUSG00000000378	Ccm2	cerebral cavernous malformation 2 [Source:MGI Symbol;Acc:MGI:2384924]	216527	0.0306672	0.561301	0.795613	0.857472	0	16.9337	16.0815	18.7108	18.4189	15.7335	17.2176	4.17116	4.14162	4.31585	4.2363	4.02841	4.20183	0	0	0	0	0	0	0	0	0
50	ENSMUSG00000000384	Tbrg4	transforming growth factor beta regulated gene 4 [Source:MGI Symbol;Acc:MGI:1100868]	21379	0.0114839	0.776509	0.921172	0.967123	0	26.0437	24.7657	26.8285	25.4129	27.9519	26.131	4.76248	4.73495	4.81148	4.67478	4.81632	4.77397	0	0	0	0	0	0	0	0	0
51	ENSMUSG00000000392	Fap	fibroblast activation protein [Source:MGI Symbol;Acc:MGI:109608]	14089	-0.193702	0.140256	0.187371	0.197138	0	4.41457	3.00418	3.46579	3.45174	2.36636	2.83207	2.42717	2.04407	2.17259	2.08182	1.73925	1.97889	0	0	0	0	0	0	0	0	0
52	ENSMUSG00000000399	Ndufa9	NADH:ubiquinone oxidoreductase subunit A9 [Source:MGI Symbol;Acc:MGI:1913358]	66108	-0.00188659	0.889966	0.983992	0.995636	0	168.994	173.713	174.88	175.244	172.009	177.264	7.42128	7.49014	7.44002	7.43674	7.43813	7.46649	0	0	0	0	0	0	0	0	0
53	ENSMUSG00000000420	Galnt1	polypeptide N-acetylgalactosaminyltransferase 1 [Source:MGI Symbol;Acc:MGI:894693]	14423	-0.176151	0.00588408	0.216591	0.047639	0	23.0717	22.3944	22.3481	20.2253	20.9228	20.4695	4.60421	4.59573	4.56019	4.36126	4.41958	4.43349	0	0	0	0	0	0	0	0	0
54	ENSMUSG00000000439	Mkrn2	makorin, ring finger protein, 2 [Source:MGI Symbol;Acc:MGI:1914277]	67027	-0.135106	0.240137	0.312628	0.362622	0	12.3023	13.6066	12.8654	11.7396	12.0131	13.0385	3.73566	3.90627	3.80278	3.62642	3.66768	3.8262	0	0	0	0	0	0	0	0	0
56	ENSMUSG00000000441	Raf1	v-raf-leukemia viral oncogene 1 [Source:MGI Symbol;Acc:MGI:97847]	110157	-0.109472	0.0205022	0.395149	0.15282	0	77.49	76.3285	77.286	73.9232	76.7932	70.0876	6.31227	6.31385	6.29276	6.20279	6.24056	6.15318	0	0	0	0	0	0	0	0	0
57	ENSMUSG00000000486	43344	septin 1 [Source:MGI Symbol;Acc:MGI:1858916]	54204	-0.212195	0.211749	0.161816	0.227363	0	2.0292	2.24812	1.79067	1.73216	2.07057	1.28225	1.5975	1.72649	1.49309	1.3853	1.61626	1.20718	0	0	0	0	0	0	0	0	0
58	ENSMUSG00000000489	Pdgfb	platelet derived growth factor, B polypeptide [Source:MGI Symbol;Acc:MGI:97528]	18591	-0.337387	0.0132421	0.0652122	0.0240057	0	15.8981	14.6415	16.1227	14.276	12.5235	12.3243	4.08818	4.01289	4.1115	3.88734	3.73399	3.75079	0	0	0	0	0	0	0	0	0
59	ENSMUSG00000000530	Acvrl1	activin A receptor, type II-like 1 [Source:MGI Symbol;Acc:MGI:1338946]	11482	-0.0279898	0.586072	0.810386	0.873696	0	9.27852	7.29319	6.76215	8.59816	7.56143	6.18449	3.3697	3.0924	2.97035	3.21065	3.06441	2.88485	0	0	0	0	0	0	0	0	0
60	ENSMUSG00000000531	Grasp	GRP1 (general receptor for phosphoinositides 1)-associated scaffold protein [Source:MGI Symbol;Acc:MGI:1860303]	56149	0.330615	0.02584	0.0678198	0.0363026	0	3.66757	4.07517	3.43875	4.74579	4.9243	5.13815	2.21465	2.3674	2.16003	2.46979	2.54526	2.65705	0	0	0	0	0	0	0	0	0
62	ENSMUSG00000000538	Tom1l2	target of myb1-like 2 (chicken) [Source:MGI Symbol;Acc:MGI:2443306]	216810	0.0694046	0.273936	0.568883	0.564245	0	39.1995	39.0695	39.8683	40.4102	45.232	41.7286	5.34245	5.37191	5.36165	5.33264	5.48867	5.43105	0	0	0	0	0	0	0	0	0
63	ENSMUSG00000000552	Zfp385a	zinc finger protein 385A [Source:MGI Symbol;Acc:MGI:1352495]	29813	0.0582968	0.528526	0.627672	0.751435	0	8.26821	8.96213	8.17676	9.01754	8.76385	9.46682	3.21761	3.36425	3.20757	3.27591	3.25653	3.40033	0	0	0	0	0	0	0	0	0
64	ENSMUSG00000000555	Itga5	integrin alpha 5 (fibronectin receptor alpha) [Source:MGI Symbol;Acc:MGI:96604]	16402	0.0162035	0.605454	0.889903	0.920701	0	5.94267	4.69286	5.16167	5.60188	4.75008	5.13181	2.7942	2.54416	2.6394	2.66465	2.50512	2.65561	0	0	0	0	0	0	0	0	0
65	ENSMUSG00000000561	Wdr77	WD repeat domain 77 [Source:MGI Symbol;Acc:MGI:1917715]	70465	-0.0880487	0.217416	0.479882	0.459817	0	14.1881	12.6301	15.0426	13.8502	13.7207	12.6368	3.9326	3.81075	4.01698	3.84455	3.85085	3.78698	0	0	0	0	0	0	0	0	0
66	ENSMUSG00000000563	Atp5f1	ATP synthase, H+ transporting, mitochondrial F0 complex, subunit B1 [Source:MGI Symbol;Acc:MGI:1100495]	11950	-0.0714861	0.113182	0.5577	0.408103	0	339.471	338.077	340.817	344.068	329.373	346.318	8.4228	8.44678	8.43765	8.36617	8.35434	8.43187	0	0	0	0	0	0	0	0	0
67	ENSMUSG00000000568	Hnrnpd	heterogeneous nuclear ribonucleoprotein D [Source:MGI Symbol;Acc:MGI:101947]	11991	0.0431866	0.797905	0.716068	0.905747	0	17.8458	20.4003	17.5567	20.0322	18.3297	18.4228	4.24229	4.4675	4.23071	4.34739	4.2384	4.28548	0	0	0	0	0	0	0	0	0
68	ENSMUSG00000000579	Dynlt1c	dynein light chain Tctex-type 1C [Source:MGI Symbol;Acc:MGI:3807476]	100040563	-0.255356	0.191377	0.115099	0.17453	0	1.32565	0.635758	0.955906	0.938731	0.640019	0.4483	1.21721	0.740575	0.987014	0.879998	0.731658	0.478148	0	0	0	0	0	0	0	0	0
69	ENSMUSG00000000581	C1d	C1D nuclear receptor co-repressor [Source:MGI Symbol;Acc:MGI:1927354]	57316	0.181048	0.133888	0.207229	0.205744	0	14.554	15.5819	12.9469	16.0445	18.3882	16.4623	3.9657	4.09836	3.81361	4.052	4.24236	4.14675	0	0	0	0	0	0	0	0	0
70	ENSMUSG00000000594	Gm2a	GM2 ganglioside activator protein [Source:MGI Symbol;Acc:MGI:95762]	14667	0.0534446	0.0765233	0.656026	0.42328	0	4.70088	4.48096	4.66258	5.25138	4.96862	4.58762	2.50383	2.48555	2.51456	2.58671	2.55728	2.51822	0	0	0	0	0	0	0	0	0
71	ENSMUSG00000000600	Krit1	KRIT1, ankyrin repeat containing [Source:MGI Symbol;Acc:MGI:1930618]	79264	-0.0110401	0.432883	0.921309	0.89766	0	6.58485	6.561	6.14099	6.79158	6.68356	7.47776	2.91893	2.9563	2.85772	2.90758	2.90789	3.11504	0	0	0	0	0	0	0	0	0
72	ENSMUSG00000000605	Clcn4	chloride channel, voltage-sensitive 4 [Source:MGI Symbol;Acc:MGI:104571]	12727	-0.0445881	0.237889	0.705959	0.633871	0	17.5689	16.932	16.9788	16.8363	17.9863	16.6593	4.22082	4.20673	4.18083	4.11523	4.20871	4.16215	0	0	0	0	0	0	0	0	0
75	ENSMUSG00000000682	Cd52	CD52 antigen [Source:MGI Symbol;Acc:MGI:1346088]	23833	-0.736682	0.264443	0.0118925	0.0660923	0	4.64761	7.19569	1.75064	2.52145	2.14917	2.40143	2.48639	3.0717	1.46981	1.74971	1.64914	1.80093	0	0	0	0	0	0	0	0	0
76	ENSMUSG00000000693	Loxl3	lysyl oxidase-like 3 [Source:MGI Symbol;Acc:MGI:1337004]	16950	0.150865	0.996133	0.271025	0.949626	0	1.71922	2.01579	1.84494	2.56102	2.20472	1.18601	1.44654	1.61251	1.52458	1.76721	1.67544	1.14425	0	0	0	0	0	0	0	0	0
77	ENSMUSG00000000708	Kat2b	K(lysine) acetyltransferase 2B [Source:MGI Symbol;Acc:MGI:1343094]	18519	-0.112511	0.0759694	0.385088	0.252686	0	22.5672	23.8718	22.1948	20.4105	22.5326	20.8433	4.5691	4.68583	4.54975	4.37169	4.52483	4.45659	1	0	0	0	0	0	0	0	0
78	ENSMUSG00000000711	Rab5b	RAB5B, member RAS oncogene family [Source:MGI Symbol;Acc:MGI:105938]	19344	-0.137092	0.0478374	0.307057	0.170155	0	35.954	38.139	38.8341	35.8533	37.1034	35.1647	5.23047	5.33731	5.32596	5.1549	5.21238	5.18887	0	0	0	0	0	0	0	0	0
79	ENSMUSG00000000732	Icosl	icos ligand [Source:MGI Symbol;Acc:MGI:1354701]	50723	-0.190139	0.829054	0.193184	0.660009	0	2.00062	2.03356	1.05912	1.70682	2.13716	1.58998	1.58558	1.62307	1.057	1.37254	1.64209	1.39544	0	0	0	0	0	0	0	0	0
80	ENSMUSG00000000738	Spg7	SPG7, paraplegin matrix AAA peptidase subunit [Source:MGI Symbol;Acc:MGI:2385906]	234847	0.0931908	0.0761655	0.459261	0.295787	0	54.2161	50.6912	52.1894	56.8041	55.2067	57.2153	5.79762	5.72916	5.73357	5.82676	5.79318	5.86803	0	0	0	0	0	0	0	0	0
81	ENSMUSG00000000739	Sult5a1	sulfotransferase family 5A, member 1 [Source:MGI Symbol;Acc:MGI:1931463]	57429	0.191682	0.15577	0.190422	0.211023	0	2.99469	3.32941	3.45912	4.45122	4.12342	3.23695	1.99243	2.15589	2.16914	2.38992	2.34757	2.11824	0	0	0	0	0	0	0	0	0
82	ENSMUSG00000000740	Rpl13	ribosomal protein L13 [Source:MGI Symbol;Acc:MGI:105922]	270106	0.0110766	0.281181	0.923807	0.847867	0	317.434	290.94	313.367	350.047	311.612	320.635	8.29354	8.24307	8.32391	8.40073	8.30424	8.30462	0	0	0	0	0	0	0	0	0
83	ENSMUSG00000000743	Chmp1a	charged multivesicular body protein 1A [Source:MGI Symbol;Acc:MGI:1920159]	234852	-0.0909831	0.0403202	0.468069	0.237024	0	40.8005	39.6933	38.8434	39.5189	39.332	38.1471	5.40223	5.39027	5.32657	5.30346	5.28808	5.29929	0	0	0	0	0	0	0	0	0
84	ENSMUSG00000000751	Rpa1	replication protein A1 [Source:MGI Symbol;Acc:MGI:1915525]	68275	0.124493	0.268491	0.345523	0.406982	0	24.5624	22.2716	22.8325	24.1403	26.8154	25.0132	4.6771	4.58436	4.59105	4.59677	4.76283	4.71554	0	0	0	0	0	0	0	0	0
85	ENSMUSG00000000753	Serpinf1	serine (or cysteine) peptidase inhibitor, clade F, member 1 [Source:MGI Symbol;Acc:MGI:108080]	20317	-0.0669105	0.960714	0.580588	0.949008	0	54.1189	49.9954	52.0074	65.9653	50.8006	45.566	5.79374	5.70908	5.72859	6.05504	5.66168	5.54006	0	0	0	0	0	0	0	0	0
86	ENSMUSG00000000759	Tubgcp3	tubulin, gamma complex associated protein 3 [Source:MGI Symbol;Acc:MGI:2183752]	259279	-0.153741	0.403858	0.263817	0.434984	0	6.65244	6.24277	5.59024	6.77386	5.7737	5.18844	2.93218	2.88859	2.73927	2.90314	2.73485	2.66446	0	0	0	0	0	0	0	0	0
87	ENSMUSG00000000776	Polr3d	polymerase (RNA) III (DNA directed) polypeptide D [Source:MGI Symbol;Acc:MGI:1914315]	67065	-0.124755	0.255109	0.344075	0.396161	0	10.2159	10.6749	11.2459	10.3803	11.2908	9.29745	3.49685	3.58704	3.62817	3.46228	3.5861	3.37707	0	0	0	0	0	0	0	0	0
88	ENSMUSG00000000787	Ddx3x	DEAD/H (Asp-Glu-Ala-Asp/His) box polypeptide 3, X-linked [Source:MGI Symbol;Acc:MGI:103064]	13205	-0.225999	0.0124888	0.144712	0.0460686	0	38.3426	41.2741	41.2589	36.8958	36.5992	33.653	5.31241	5.43775	5.41512	5.18912	5.19241	5.13391	0	0	0	0	0	0	0	0	0
89	ENSMUSG00000000804	Usp32	ubiquitin specific peptidase 32 [Source:MGI Symbol;Acc:MGI:2144475]	237898	-0.0417525	0.450705	0.722821	0.769928	0	2.74328	2.63143	2.65279	2.59439	2.65308	2.71688	1.89691	1.88902	1.89449	1.78086	1.85273	1.93458	0	0	0	0	0	0	0	0	0
90	ENSMUSG00000000805	Car4	carbonic anhydrase 4 [Source:MGI Symbol;Acc:MGI:1096574]	12351	0.0446083	0.709139	0.708109	0.869651	0	4.71879	5.18227	4.98803	7.42238	5.36527	3.96429	2.50853	2.66119	2.5982	3.01883	2.64281	2.35136	0	0	0	0	0	0	0	0	0
91	ENSMUSG00000000811	Txnrd3	thioredoxin reductase 3 [Source:MGI Symbol;Acc:MGI:2386711]	232223	0.311241	0.00501174	0.0776381	0.016396	0	2.88457	3.02565	3.07527	4.31061	3.89594	3.99026	1.95099	2.05341	2.04014	2.35138	2.2822	2.36212	0	0	0	0	0	0	0	0	0
92	ENSMUSG00000000823	Zfp512b	zinc finger protein 512B [Source:MGI Symbol;Acc:MGI:2685478]	269401	-0.195826	0.0923143	0.184287	0.155746	0	8.1412	8.30733	8.21512	6.55637	8.16171	6.90561	3.19456	3.26156	3.21561	2.85712	3.16928	3.01978	0	0	0	0	0	0	0	0	0
93	ENSMUSG00000000826	Dnajc5	DnaJ heat shock protein family (Hsp40) member C5 [Source:MGI Symbol;Acc:MGI:892995]	13002	-0.15834	0.283854	0.253206	0.349023	0	13.934	13.0061	13.8758	11.9527	14.6518	12.3007	3.91217	3.84925	3.90655	3.64831	3.94241	3.74821	0	0	0	0	0	0	0	0	0
94	ENSMUSG00000000827	Tpd52l2	tumor protein D52-like 2 [Source:MGI Symbol;Acc:MGI:1913564]	66314	-0.00335972	0.31811	0.974162	0.925293	0	34.8784	36.8816	35.6894	37.6091	36.7283	31.8739	5.18778	5.2916	5.20399	5.21886	5.20063	5.04978	0	0	0	0	0	0	0	0	0
95	ENSMUSG00000000838	Fmr1	fragile X mental retardation 1 [Source:MGI Symbol;Acc:MGI:95564]	14265	0.159559	0.196058	0.250433	0.284691	0	3.83972	3.24536	3.2568	4.42381	3.58648	3.75109	2.26691	2.12656	2.10316	2.38078	2.18542	2.28612	0	0	0	0	0	0	0	0	0
96	ENSMUSG00000000876	Pxmp4	peroxisomal membrane protein 4 [Source:MGI Symbol;Acc:MGI:1891701]	59038	0.485507	0.137745	0.0289609	0.0614843	0	9.21894	9.22434	10.9611	14.242	10.2296	13.9131	3.36108	3.39766	3.58778	3.88317	3.46093	3.91398	0	0	0	0	0	0	0	0	0
97	ENSMUSG00000000881	Dlg3	discs large MAGUK scaffold protein 3 [Source:MGI Symbol;Acc:MGI:1888986]	53310	-0.0414132	0.525594	0.725165	0.804881	0	1.18657	1.14681	1.24361	1.20198	1.25205	1.08782	1.12561	1.1202	1.17744	1.0842	1.18214	1.07449	0	0	0	0	0	0	0	0	0
98	ENSMUSG00000000884	Gnb1l	guanine nucleotide binding protein (G protein), beta polypeptide 1-like [Source:MGI Symbol;Acc:MGI:1338057]	13972	0.0948993	0.353517	0.451753	0.54007	0	1.66383	1.09884	2.03867	2.00359	1.62586	2.88734	1.41961	1.09072	1.6258	1.51451	1.3888	2.00279	0	0	0	0	0	0	0	0	0
99	ENSMUSG00000000901	Mmp11	matrix metallopeptidase 11 [Source:MGI Symbol;Acc:MGI:97008]	17385	0.314637	0.29689	0.0757994	0.187814	0	2.39604	1.75375	1.75464	2.82075	2.50716	1.8504	1.76074	1.48281	1.47436	1.86787	1.79745	1.54346	0	0	0	0	0	0	0	0	0
100	ENSMUSG00000000902	Smarcb1	SWI/SNF related, matrix associated, actin dependent regulator of chromatin, subfamily b, member 1 [Source:MGI Symbol;Acc:MGI:1328366]	20587	-0.0334557	0.776255	0.775905	0.918641	0	12.3182	11.5892	11.7182	12.0674	13.2262	10.84	3.73818	3.69619	3.67922	3.66274	3.802	3.58894	0	0	0	0	0	0	0	0	0
101	ENSMUSG00000000915	Hip1r	huntingtin interacting protein 1 related [Source:MGI Symbol;Acc:MGI:1352504]	29816	-0.208344	0.275982	0.167167	0.272146	0	3.50064	3.57097	2.62073	2.96178	2.91678	2.86319	2.16412	2.22912	1.88162	1.91411	1.95577	1.99252	0	0	0	0	0	0	0	0	0
103	ENSMUSG00000000934	Top1mt	DNA topoisomerase 1, mitochondrial [Source:MGI Symbol;Acc:MGI:1920210]	72960	-0.070119	0.96304	0.563929	0.947794	0	7.49391	8.16293	8.11115	7.75633	7.94547	8.69755	3.0871	3.23309	3.19841	3.07714	3.12829	3.30218	0	0	0	0	0	0	0	0	0
104	ENSMUSG00000000938	Hoxa10	homeobox A10 [Source:MGI Symbol;Acc:MGI:96171]	15395	-0.220354	0.0173752	0.150965	0.0564245	0	13.4897	13.7395	13.7248	10.5725	12.0879	11.5372	3.86812	3.91771	3.89022	3.48652	3.67745	3.66986	0	0	0	0	0	0	0	0	0
105	ENSMUSG00000000942	Hoxa4	homeobox A4 [Source:MGI Symbol;Acc:MGI:96176]	15401	-0.358765	0.0770828	0.0569263	0.0624153	0	2.5886	3.43407	3.34363	2.57471	2.59882	2.04788	1.83491	2.19055	2.13303	1.77427	1.83502	1.64107	0	0	0	0	0	0	0	0	0
106	ENSMUSG00000000957	Mmp14	matrix metallopeptidase 14 (membrane-inserted) [Source:MGI Symbol;Acc:MGI:101900]	17387	-0.396174	0.116108	0.0459255	0.0716143	0	9.2366	8.21834	7.5639	8.44757	6.34808	5.84014	3.36411	3.24367	3.11023	3.19331	2.8475	2.81061	0	0	0	0	0	0	0	0	0
107	ENSMUSG00000000958	Slc7a7	solute carrier family 7 (cationic amino acid transporter, y+ system), member 7 [Source:MGI Symbol;Acc:MGI:1337120]	20540	0.07423	0.591243	0.545336	0.736796	0	1.39854	0.727997	0.546938	0.48563	0.847997	0.869809	1.26616	0.8186	0.640642	0.494782	0.89283	0.926102	0	0	0	0	0	0	0	0	0
108	ENSMUSG00000000959	Oxa1l	oxidase assembly 1-like [Source:MGI Symbol;Acc:MGI:1916339]	69089	0.0537128	0.466027	0.654534	0.736031	0	33.7651	36.8303	35.2587	37.1374	39.6633	36.5	5.13263	5.28946	5.18812	5.19933	5.30392	5.24183	0	0	0	0	0	0	0	0	0
109	ENSMUSG00000000976	Heatr6	HEAT repeat containing 6 [Source:MGI Symbol;Acc:MGI:1919790]	217026	-0.144747	0.0162484	0.286417	0.0994496	0	3.33397	3.29201	3.38302	3.38525	3.04004	2.83455	2.11031	2.14383	2.14499	2.05999	1.99908	1.97983	0	0	0	0	0	0	0	0	0
110	ENSMUSG00000001014	Icam4	intercellular adhesion molecule 4, Landsteiner-Wiener blood group [Source:MGI Symbol;Acc:MGI:1925619]	78369	0.0558767	0.69704	0.642192	0.836167	0	1.6671	0.990349	1.09836	1.17696	1.19733	1.17743	1.42068	1.01462	1.08212	1.06685	1.14898	1.138	0	0	0	0	0	0	0	0	0
111	ENSMUSG00000001016	Ilf2	interleukin enhancer binding factor 2 [Source:MGI Symbol;Acc:MGI:1915031]	67781	0.0592107	0.316195	0.622891	0.629983	0	16.7866	14.3838	16.8839	18.6842	16.7557	17.4202	4.16006	3.98699	4.17456	4.25792	4.10526	4.21928	0	0	0	0	0	0	0	0	0
112	ENSMUSG00000001017	Chtop	chromatin target of PRMT1 [Source:MGI Symbol;Acc:MGI:1913761]	66511	0.00959074	0.407248	0.934668	0.902176	0	55.3556	52.1964	56.7262	57.9002	57.2226	56.0921	5.82724	5.76694	5.85719	5.85574	5.83518	5.83683	0	0	0	0	0	0	0	0	0
113	ENSMUSG00000001018	Snapin	SNAP-associated protein [Source:MGI Symbol;Acc:MGI:1333745]	20615	-0.0243854	0.793568	0.832282	0.941939	0	51.6494	48.6086	51.3021	51.5887	50.7683	52.3481	5.73075	5.66762	5.70966	5.68528	5.66027	5.73752	0	0	0	0	0	0	0	0	0
114	ENSMUSG00000001020	S100a4	S100 calcium binding protein A4 [Source:MGI Symbol;Acc:MGI:1330282]	20198	0.234511	0.230669	0.135141	0.215782	0	19.6238	21.835	16.8179	25.3017	20.6572	23.1606	4.37365	4.55715	4.16828	4.66798	4.40632	4.60816	0	0	0	0	0	0	0	0	0
115	ENSMUSG00000001025	S100a6	S100 calcium binding protein A6 (calcyclin) [Source:MGI Symbol;Acc:MGI:1339467]	20200	0.176872	0.0783042	0.214745	0.16022	0	78.1082	86.4806	86.8427	105.627	90.6026	97.6289	6.31903	6.48794	6.45895	6.69632	6.50051	6.63582	0	0	0	0	0	0	0	0	0
116	ENSMUSG00000001027	Scn4a	sodium channel, voltage-gated, type IV, alpha [Source:MGI Symbol;Acc:MGI:98250]	110880	-0.0787653	0.13502	0.522985	0.410622	0	63.5579	61.3366	62.7553	50.9401	61.7486	59.3254	6.0253	5.99872	6.00041	5.6617	5.93466	5.92164	0	0	0	0	0	0	0	0	0
117	ENSMUSG00000001029	Icam2	intercellular adhesion molecule 2 [Source:MGI Symbol;Acc:MGI:96394]	15896	-0.108915	0.0694758	0.397176	0.250263	0	9.263	8.08747	8.5418	8.47513	7.77685	7.70419	3.36663	3.21991	3.25934	3.19703	3.09884	3.15042	0	0	0	0	0	0	0	0	0
118	ENSMUSG00000001034	Mapk7	mitogen-activated protein kinase 7 [Source:MGI Symbol;Acc:MGI:1346347]	23939	-0.345286	0.105689	0.0617525	0.0808737	0	3.37433	2.72645	3.42762	3.22015	2.31265	2.34532	2.12244	1.93012	2.15764	2.00255	1.71424	1.77715	0	0	0	0	0	0	0	0	0
119	ENSMUSG00000001036	Epn2	epsin 2 [Source:MGI Symbol;Acc:MGI:1333766]	13855	-0.139283	0.286358	0.301051	0.387259	0	11.0035	9.4574	11.0309	10.9089	10.1416	9.37217	3.58626	3.42946	3.59957	3.52834	3.44697	3.39003	0	0	0	0	0	0	0	0	0
120	ENSMUSG00000001039	B9d1	B9 protein domain 1 [Source:MGI Symbol;Acc:MGI:1351471]	27078	-0.235416	0.684616	0.134394	0.484359	0	3.76329	2.77096	3.90264	2.90829	3.06322	3.98782	2.24273	1.95152	2.30809	1.89696	2.00731	2.36113	0	0	0	0	0	0	0	0	0
121	ENSMUSG00000001052	Sec24b	Sec24 related gene family, member B (S. cerevisiae) [Source:MGI Symbol;Acc:MGI:2139764]	99683	0.332656	0.166079	0.0670217	0.115381	0	9.66352	7.64388	8.39793	11.9677	9.01	10.705	3.42572	3.14767	3.23894	3.65125	3.28957	3.5716	0	0	0	0	0	0	0	0	0
122	ENSMUSG00000001053	N4bp3	NEDD4 binding protein 3 [Source:MGI Symbol;Acc:MGI:2442218]	212706	-0.153675	0.978555	0.264034	0.891311	0	3.50219	2.46885	3.15989	2.90342	3.82109	2.66626	2.16521	1.82175	2.06818	1.89519	2.25883	1.9145	0	0	0	0	0	0	0	0	0
123	ENSMUSG00000001054	Rmnd5b	required for meiotic nuclear division 5 homolog B [Source:MGI Symbol;Acc:MGI:1913339]	66089	0.1175	0.121779	0.369079	0.297896	0	8.60122	7.41237	9.05873	9.86998	9.49567	9.35565	3.26932	3.11124	3.34345	3.38793	3.36088	3.38682	0	0	0	0	0	0	0	0	0
124	ENSMUSG00000001056	Nhp2	NHP2 ribonucleoprotein [Source:MGI Symbol;Acc:MGI:1098547]	52530	0.0195192	0.203876	0.866796	0.744595	0	17.456	17.9849	18.6203	21.4936	19.2092	18.6591	4.21496	4.28904	4.30818	4.4488	4.30627	4.30856	0	0	0	0	0	0	0	0	0
125	ENSMUSG00000001062	Vps9d1	VPS9 domain containing 1 [Source:MGI Symbol;Acc:MGI:1914143]	72325	0.0978789	0.424733	0.439728	0.577131	0	9.71062	9.1549	10.2375	9.89938	10.8153	10.5585	3.43298	3.38904	3.49443	3.39182	3.53086	3.55169	0	0	0	0	0	0	0	0	0
126	ENSMUSG00000001065	Zfp276	zinc finger protein (C2H2 type) 276 [Source:MGI Symbol;Acc:MGI:1888495]	57247	0.00544499	0.887318	0.963873	0.99132	0	5.78193	4.09598	4.65104	5.61883	4.29922	4.56953	2.75769	2.37445	2.50981	2.66828	2.39593	2.51525	0	0	0	0	0	0	0	0	0
127	ENSMUSG00000001082	Mfsd10	major facilitator superfamily domain containing 10 [Source:MGI Symbol;Acc:MGI:1915544]	68294	0.27855	0.146384	0.0963709	0.132133	0	3.7776	3.51606	3.78276	6.18667	3.81402	4.61517	2.2468	2.21575	2.26949	2.78382	2.25728	2.52535	0	0	0	0	0	0	0	0	0
128	ENSMUSG00000001089	Luzp1	leucine zipper protein 1 [Source:MGI Symbol;Acc:MGI:107629]	269593	-0.156549	0.00491136	0.257263	0.0528789	0	3.51792	3.27005	3.45537	3.09018	3.08864	2.91074	2.16796	2.13449	2.16711	1.96116	2.01601	2.01056	0	0	0	0	0	0	0	0	0
129	ENSMUSG00000001098	Kctd10	potassium channel tetramerisation domain containing 10 [Source:MGI Symbol;Acc:MGI:2141207]	330171	-0.276785	0.0335138	0.0979157	0.0558888	0	11.4056	10.9021	10.2441	10.3404	9.35981	8.71859	3.63842	3.61502	3.49582	3.45614	3.33823	3.3049	0	0	0	0	0	0	0	0	0
130	ENSMUSG00000001100	Poldip2	polymerase (DNA-directed), delta interacting protein 2 [Source:MGI Symbol;Acc:MGI:1915061]	67811	-0.00643926	0.423903	0.953571	0.924342	0	59.4379	61.3598	58.4146	57.1194	61.9963	59.1158	5.91955	6.0003	5.89901	5.83456	5.94853	5.91311	0	0	0	0	0	0	0	0	0
131	ENSMUSG00000001105	Ift20	intraflagellar transport 20 [Source:MGI Symbol;Acc:MGI:1915585]	55978	-0.0781177	0.473269	0.525453	0.661366	0	17.9477	15.857	18.3102	18.4996	17.5165	15.7381	4.2499	4.12302	4.28786	4.24324	4.17179	4.08223	0	0	0	0	0	0	0	0	0
132	ENSMUSG00000001119	Col6a1	collagen, type VI, alpha 1 [Source:MGI Symbol;Acc:MGI:88459]	12833	-0.0119283	0.637292	0.915317	0.940836	0	31.6044	26.1246	29.3584	37.8622	30.2775	27.7954	5.0476	4.81258	4.93513	5.23165	4.9232	4.8518	0	0	0	0	0	0	0	0	0
133	ENSMUSG00000001120	Pcbp3	poly(rC) binding protein 3 [Source:MGI Symbol;Acc:MGI:1890470]	59093	0.103407	0.701819	0.418337	0.725973	0	1.77922	1.58235	1.23997	1.97573	1.91391	1.27028	1.48308	1.39873	1.17654	1.50213	1.535	1.19963	0	0	0	0	0	0	0	0	0
134	ENSMUSG00000001123	Lgals9	lectin, galactose binding, soluble 9 [Source:MGI Symbol;Acc:MGI:109496]	16859	0.110039	0.205345	0.393755	0.391631	0	8.47725	8.22684	8.91102	9.65091	8.86252	9.69363	3.25065	3.24554	3.32113	3.36069	3.26792	3.434	0	0	0	0	0	0	0	0	0
135	ENSMUSG00000001127	Araf	Araf proto-oncogene, serine/threonine kinase [Source:MGI Symbol;Acc:MGI:88065]	11836	-0.0345862	0.28391	0.768352	0.712077	0	59.469	56.2412	57.0639	59.4362	57.5488	53.3611	5.92267	5.87673	5.86634	5.89997	5.84215	5.76734	0	0	0	0	0	0	0	0	0
136	ENSMUSG00000001128	Cfp	complement factor properdin [Source:MGI Symbol;Acc:MGI:97545]	18636	-0.0882988	0.908392	0.478678	0.884462	0	5.80385	4.40195	3.86615	5.86357	4.15383	4.02304	2.76356	2.46003	2.29695	2.72567	2.35666	2.37174	0	0	0	0	0	0	0	0	0
137	ENSMUSG00000001131	Timp1	tissue inhibitor of metalloproteinase 1 [Source:MGI Symbol;Acc:MGI:98752]	21857	0.067577	0.607917	0.578666	0.763436	0	2.38035	2.22444	2.83771	2.70893	1.32926	2.82115	1.75505	1.71861	1.9574	1.82262	1.23049	1.97373	0	0	0	0	0	0	0	0	0
138	ENSMUSG00000001134	Uxt	ubiquitously expressed prefoldin like chaperone [Source:MGI Symbol;Acc:MGI:1277988]	22294	-0.013997	0.601272	0.90158	0.926037	0	15.5561	19.6449	19.8333	19.0666	20.8917	19.6764	4.05466	4.41415	4.39487	4.28026	4.41816	4.38087	0	0	0	0	0	0	0	0	0
139	ENSMUSG00000001138	Cnnm3	cyclin M3 [Source:MGI Symbol;Acc:MGI:2151055]	94218	-0.0368159	0.481568	0.75414	0.802816	0	3.72482	3.03336	4.86099	3.21226	3.61836	3.68267	2.23079	2.05567	2.56413	2.00072	2.19397	2.26036	0	0	0	0	0	0	0	0	0
140	ENSMUSG00000001143	Lman2l	lectin, mannose-binding 2-like [Source:MGI Symbol;Acc:MGI:2443010]	214895	0.134698	0.191286	0.314026	0.325701	0	11.0712	10.6064	10.8467	11.1456	12.3524	12.2318	3.59543	3.57694	3.57469	3.56067	3.71164	3.7413	0	0	0	0	0	0	0	0	0
141	ENSMUSG00000001150	Mcm3ap	minichromosome maintenance complex component 3 associated protein [Source:MGI Symbol;Acc:MGI:1930089]	54387	0.347389	0.0848432	0.0608033	0.0693645	0	13.6908	8.67181	11.7653	15.1607	16.4395	15.2257	3.88845	3.31558	3.68624	3.97302	4.08284	4.03363	0	0	0	0	0	0	0	0	0
142	ENSMUSG00000001151	Pcnt	pericentrin (kendrin) [Source:MGI Symbol;Acc:MGI:102722]	18541	0.284286	0.0478884	0.0927136	0.0656549	0	19.7777	15.7828	19.1744	22.319	27.5434	23.5917	4.38662	4.1175	4.34754	4.49806	4.79418	4.63183	0	0	0	0	0	0	0	0	0
143	ENSMUSG00000001156	Mxd1	MAX dimerization protein 1 [Source:MGI Symbol;Acc:MGI:96908]	17119	-0.0798181	0.368426	0.51808	0.594065	0	1.6911	1.55363	1.61376	1.86716	1.47969	1.36042	1.43353	1.38298	1.39479	1.455	1.31497	1.2545	0	0	0	0	0	0	0	0	0
144	ENSMUSG00000001157	Gmcl1	germ cell-less, spermatogenesis associated 1 [Source:MGI Symbol;Acc:MGI:1345156]	23885	-0.0320823	0.593615	0.784155	0.862792	0	2.16892	2.2576	2.19304	2.49569	2.17732	1.96972	1.65912	1.73113	1.69432	1.73862	1.66223	1.60713	0	0	0	0	0	0	0	0	0
145	ENSMUSG00000001158	Snrnp27	small nuclear ribonucleoprotein 27 (U4/U6.U5) [Source:MGI Symbol;Acc:MGI:1913868]	66618	-0.0394762	0.709552	0.736582	0.88161	0	49.393	51.4919	54.2373	54.3421	51.4536	51.1495	5.66641	5.74644	5.7998	5.75977	5.69247	5.70697	0	0	0	0	0	0	0	0	0
146	ENSMUSG00000001173	Ocrl	OCRL, inositol polyphosphate-5-phosphatase [Source:MGI Symbol;Acc:MGI:109589]	320634	-0.0393165	0.174091	0.737405	0.605299	0	7.69448	6.72352	6.74584	7.01384	6.89123	6.42786	3.12417	2.98724	2.9669	2.94793	2.9504	2.93205	0	0	0	0	0	0	0	0	0
148	ENSMUSG00000001211	Agpat3	1-acylglycerol-3-phosphate O-acyltransferase 3 [Source:MGI Symbol;Acc:MGI:1336186]	28169	-0.0195057	0.851831	0.864295	0.96428	0	40.5308	41.8928	44.9168	45.1462	43.5863	41.7742	5.39366	5.46137	5.53009	5.4845	5.44186	5.43313	0	0	0	0	0	0	0	0	0
149	ENSMUSG00000001227	Sema6b	sema domain, transmembrane domain (TM), and cytoplasmic domain, (semaphorin) 6B [Source:MGI Symbol;Acc:MGI:1202889]	20359	0.325309	0.098095	0.0700559	0.0835528	0	1.91426	1.7033	1.98313	2.94208	1.99467	2.58334	1.54836	1.45935	1.59666	1.90886	1.57308	1.87367	0	0	0	0	0	0	0	0	0
150	ENSMUSG00000001229	Dpp9	dipeptidylpeptidase 9 [Source:MGI Symbol;Acc:MGI:2443967]	224897	-0.0811952	0.260878	0.511652	0.515752	0	16.0531	16.7184	16.2589	15.7211	15.8837	16.5901	4.10024	4.18929	4.12312	4.0205	4.04192	4.15544	0	0	0	0	0	0	0	0	0
151	ENSMUSG00000001240	Ramp2	receptor (calcitonin) activity modifying protein 2 [Source:MGI Symbol;Acc:MGI:1859650]	54409	0.371086	0.0594228	0.0526127	0.0500761	0	32.3219	24.7596	28.7571	42.871	34.6201	37.5413	5.07813	4.73439	4.9065	5.41359	5.11081	5.27759	0	0	0	0	0	0	0	0	0
152	ENSMUSG00000001247	Lsr	lipolysis stimulated lipoprotein receptor [Source:MGI Symbol;Acc:MGI:1927471]	54135	0.0731	0.282279	0.550566	0.557875	0	0.450093	0.375491	0.322776	0.596903	0.383633	1.15006	0.524449	0.523281	0.450493	0.596381	0.503472	1.11822	0	0	0	0	0	0	0	0	0
153	ENSMUSG00000001248	Gramd1a	GRAM domain containing 1A [Source:MGI Symbol;Acc:MGI:105490]	52857	0.352519	0.04256	0.059081	0.0441004	0	24.5225	21.949	22.1862	33.0602	30.1054	25.4693	4.67599	4.56489	4.54929	5.05008	4.91741	4.74053	0	0	0	0	0	0	0	0	0
154	ENSMUSG00000001249	Hpn	hepsin [Source:MGI Symbol;Acc:MGI:1196620]	15451	0.156464	0.0299511	0.25741	0.117837	0	6.40528	6.77412	6.83767	8.14331	8.23082	7.16998	2.88509	2.99747	2.98525	3.14171	3.17916	3.06614	0	0	0	0	0	0	0	0	0
155	ENSMUSG00000001270	Ckb	creatine kinase, brain [Source:MGI Symbol;Acc:MGI:88407]	12709	-0.245976	0.0759539	0.123901	0.105403	0	15.2102	12.9189	13.5757	12.8398	11.6884	8.70007	4.02323	3.8422	3.87489	3.74781	3.62891	3.30296	0	0	0	0	0	0	0	0	0
156	ENSMUSG00000001280	Sp1	trans-acting transcription factor 1 [Source:MGI Symbol;Acc:MGI:98372]	20683	-0.153627	0.0128591	0.26414	0.0827656	0	4.09843	4.16889	4.24018	3.75143	3.81004	3.61113	2.33979	2.3973	2.39503	2.17694	2.25585	2.2414	0	0	0	0	0	0	0	0	0
157	ENSMUSG00000001281	Itgb7	integrin beta 7 [Source:MGI Symbol;Acc:MGI:96616]	16421	0.0845056	0.606715	0.496905	0.717594	0	1.34515	1.63613	1.64224	2.5195	1.82018	1.18614	1.22881	1.42974	1.41032	1.74872	1.49482	1.14494	0	0	0	0	0	0	0	0	0
158	ENSMUSG00000001285	Myg1	melanocyte proliferating gene 1 [Source:MGI Symbol;Acc:MGI:1929864]	60315	-0.0103628	0.717298	0.925775	0.959724	0	12.5961	12.7556	10.0764	15.2324	12.8243	10.3791	3.77141	3.82468	3.47577	3.97867	3.76104	3.53382	0	0	0	0	0	0	0	0	0
159	ENSMUSG00000001288	Rarg	retinoic acid receptor, gamma [Source:MGI Symbol;Acc:MGI:97858]	19411	-0.0526607	0.946835	0.658276	0.954011	0	7.60457	8.43195	7.72491	7.81451	10.5556	6.7048	3.10762	3.28028	3.13709	3.08443	3.49806	2.97907	0	0	0	0	0	0	0	0	0
160	ENSMUSG00000001289	Pfdn5	prefoldin 5 [Source:MGI Symbol;Acc:MGI:1928753]	56612	0.189187	0.0306112	0.194668	0.0931015	0	85.7537	79.1307	83.3318	98.5438	96.8236	87.9868	6.4491	6.36095	6.40736	6.60144	6.59655	6.4897	0	0	0	0	0	0	0	0	0
162	ENSMUSG00000001305	Rrp15	ribosomal RNA processing 15 homolog (S. cerevisiae) [Source:MGI Symbol;Acc:MGI:1914473]	67223	0.036575	0.83211	0.75782	0.930681	0	6.53049	5.60272	5.28243	5.77704	6.62603	5.76591	2.9093	2.75754	2.66963	2.70721	2.89769	2.79411	0	0	0	0	0	0	0	0	0
163	ENSMUSG00000001313	Rnd2	Rho family GTPase 2 [Source:MGI Symbol;Acc:MGI:1338755]	11858	-0.232912	0.226997	0.137309	0.215566	0	3.79086	3.28998	2.54611	2.78729	2.92306	2.65392	2.25078	2.14172	1.85272	1.85243	1.95877	1.90881	0	0	0	0	0	0	0	0	0
164	ENSMUSG00000001323	Srr	serine racemase [Source:MGI Symbol;Acc:MGI:1351636]	27364	-0.0096138	0.511012	0.931621	0.925011	0	5.35657	5.94077	7.33568	5.33916	6.2788	5.87668	2.66249	2.82754	3.07729	2.60951	2.83197	2.81793	0	0	0	0	0	0	0	0	0
165	ENSMUSG00000001333	Sync	syncoilin [Source:MGI Symbol;Acc:MGI:1916078]	68828	-0.223222	0.0286803	0.147573	0.0713713	0	15.2959	14.4754	15.1243	13.3686	12.7107	14.0541	4.03219	3.99746	4.02443	3.80121	3.75373	3.92744	0	0	0	0	0	0	0	0	0
166	ENSMUSG00000001334	Fndc5	fibronectin type III domain containing 5 [Source:MGI Symbol;Acc:MGI:1917614]	384061	-0.158924	0.0247036	0.251968	0.105867	0	55.7531	51.3759	54.2868	47.5058	50.1511	49.8044	5.83623	5.74415	5.80219	5.56066	5.64327	5.67775	0	0	0	0	0	0	0	0	0
169	ENSMUSG00000001366	Fbxo9	f-box protein 9 [Source:MGI Symbol;Acc:MGI:1918788]	71538	-0.0701056	0.232626	0.564011	0.529391	0	39.293	36.4925	37.4159	31.7003	39.6	35.7528	5.34449	5.27747	5.28095	4.98873	5.30105	5.21084	0	0	0	0	0	0	0	0	0
170	ENSMUSG00000001376	Vps50	VPS50 EARP/GARPII complex subunit [Source:MGI Symbol;Acc:MGI:1920538]	73288	0.0104718	0.710868	0.927847	0.959591	0	13.1002	11.95	11.973	11.7349	13.3694	12.2907	3.82424	3.73562	3.70835	3.62528	3.81682	3.74609	0	0	0	0	0	0	0	0	0
171	ENSMUSG00000001380	Hars	histidyl-tRNA synthetase [Source:MGI Symbol;Acc:MGI:108087]	15115	-0.000549954	0.411603	0.994574	0.977412	0	15.6292	17.5715	17.3828	17.4296	18.0336	20.8458	4.06133	4.25504	4.21372	4.16049	4.21317	4.45779	0	0	0	0	0	0	0	0	0
172	ENSMUSG00000001383	Zmat2	zinc finger, matrin type 2 [Source:MGI Symbol;Acc:MGI:1913742]	66492	0.0792158	0.0787938	0.522163	0.337824	0	30.9189	30.3818	32.2627	34.1664	33.8328	35.3543	5.01415	5.01827	5.05814	5.09749	5.07873	5.19486	0	0	0	0	0	0	0	0	0
173	ENSMUSG00000001403	Ube2c	ubiquitin-conjugating enzyme E2C [Source:MGI Symbol;Acc:MGI:1915862]	68612	0.0273724	0.695803	0.8166	0.910097	0	0.694976	0.913247	1.37962	1.71296	0.964113	0.815155	0.752896	0.958897	1.26251	1.37669	0.986269	0.884623	0	0	0	0	0	0	0	0	0
174	ENSMUSG00000001415	Smg5	Smg-5 homolog, nonsense mediated mRNA decay factor (C. elegans) [Source:MGI Symbol;Acc:MGI:2447364]	229512	-0.183725	0.00636655	0.203457	0.0462927	0	24.3784	23.2183	24.6375	22.0761	22.236	20.1998	4.67063	4.64707	4.69755	4.4869	4.50274	4.41631	0	0	0	0	0	0	0	0	0
175	ENSMUSG00000001416	Cct3	chaperonin containing Tcp1, subunit 3 (gamma) [Source:MGI Symbol;Acc:MGI:104708]	12462	0.138051	0.0260827	0.304642	0.129676	0	58.7012	52.2377	56.2872	62.9273	62.5911	62.3424	5.89778	5.76772	5.84498	5.98352	5.97048	5.98303	0	0	0	0	0	0	0	0	0
176	ENSMUSG00000001418	Glmp	glycosylated lysosomal membrane protein [Source:MGI Symbol;Acc:MGI:1913318]	56700	0.11729	0.23845	0.369748	0.401619	0	26.7859	23.6471	25.9648	31.5893	26.1536	28.4772	4.80777	4.67291	4.77087	4.98747	4.72981	4.88816	0	0	0	0	0	0	0	0	0
177	ENSMUSG00000001419	Mef2d	myocyte enhancer factor 2D [Source:MGI Symbol;Acc:MGI:99533]	17261	-0.0375698	0.682128	0.748824	0.877077	0	73.6299	69.8381	66.5671	63.955	76.2891	69.471	6.23536	6.17811	6.07687	6.00943	6.2332	6.14054	0	0	0	0	0	0	0	0	0
178	ENSMUSG00000001420	Tmem79	transmembrane protein 79 [Source:MGI Symbol;Acc:MGI:1919163]	71913	-0.144286	0.382596	0.287581	0.440568	0	0.988805	0.948057	0.993986	0.880187	0.736018	1.08599	0.976298	0.984084	1.00795	0.839798	0.80444	1.07356	0	0	0	0	0	0	0	0	0
179	ENSMUSG00000001424	Snd1	staphylococcal nuclease and tudor domain containing 1 [Source:MGI Symbol;Acc:MGI:1929266]	56463	0.017092	0.952019	0.883014	0.987648	0	14.0283	12.7687	12.7017	14.1011	13.4776	13.1857	3.91873	3.82649	3.78717	3.86974	3.82715	3.84358	0	0	0	0	0	0	0	0	0
180	ENSMUSG00000001435	Col18a1	collagen, type XVIII, alpha 1 [Source:MGI Symbol;Acc:MGI:88451]	12822	-0.154115	0.237017	0.263031	0.324073	0	4.63482	4.47886	4.54554	4.97346	4.0399	3.83624	2.4813	2.48446	2.47992	2.52302	2.32718	2.31329	0	0	0	0	0	0	0	0	0
181	ENSMUSG00000001436	Slc19a1	solute carrier family 19 (folate transporter), member 1 [Source:MGI Symbol;Acc:MGI:103182]	20509	-0.0389416	0.244848	0.739795	0.664355	0	3.32669	3.18052	4.0869	3.01836	3.24757	3.32304	2.10881	2.10549	2.35566	1.93181	2.06986	2.14481	0	0	0	0	0	0	0	0	0
182	ENSMUSG00000001440	Kpnb1	karyopherin (importin) beta 1 [Source:MGI Symbol;Acc:MGI:107532]	16211	-0.104884	0.0103075	0.4122	0.122668	0	20.5639	20.0923	20.0563	19.8099	19.3624	19.2927	4.43758	4.44561	4.40628	4.3327	4.31564	4.35875	0	0	0	0	0	0	0	0	0
183	ENSMUSG00000001441	Npepps	aminopeptidase puromycin sensitive [Source:MGI Symbol;Acc:MGI:1101358]	19155	-0.115501	0.203362	0.375018	0.377286	0	26.3593	24.0992	25.8894	23.2671	26.5653	23.894	4.77938	4.69694	4.76698	4.54507	4.75092	4.65148	0	0	0	0	0	0	0	0	0
184	ENSMUSG00000001445	Mrpl10	mitochondrial ribosomal protein L10 [Source:MGI Symbol;Acc:MGI:1333801]	107732	0.012171	0.590963	0.916369	0.932124	0	25.6416	25.2491	28.1876	27.4853	26.3152	26.0348	4.74071	4.75771	4.87738	4.78745	4.73785	4.76988	0	0	0	0	0	0	0	0	0
185	ENSMUSG00000001467	Cyp51	cytochrome P450, family 51 [Source:MGI Symbol;Acc:MGI:106040]	13121	-0.109165	0.796487	0.396195	0.772302	0	2.26506	2.42746	2.02493	2.17964	2.01981	3.174	1.70589	1.80679	1.61988	1.59672	1.58753	2.09956	0	0	0	0	0	0	0	0	0
186	ENSMUSG00000001472	Tcf25	transcription factor 25 (basic helix-loop-helix) [Source:MGI Symbol;Acc:MGI:1914105]	66855	-0.0509516	0.260366	0.668502	0.62326	0	74.9256	69.9089	74.7653	72.2868	74.949	72.0265	6.26154	6.17897	6.24035	6.17673	6.21022	6.1894	0	0	0	0	0	0	0	0	0
187	ENSMUSG00000001473	Tubb6	tubulin, beta 6 class V [Source:MGI Symbol;Acc:MGI:1915201]	67951	0.158704	0.242527	0.252462	0.320034	0	8.56979	9.93586	10.0852	12.2529	9.70598	11.2713	3.26393	3.49044	3.47731	3.68144	3.39164	3.63601	0	0	0	0	0	0	0	0	0
188	ENSMUSG00000001482	Def8	differentially expressed in FDCP 8 [Source:MGI Symbol;Acc:MGI:1346331]	23854	-0.0958167	0.166346	0.447358	0.392806	0	21.5897	22.4839	23.415	20.2472	22.6656	21.5069	4.50386	4.59962	4.62744	4.36257	4.53384	4.50381	0	0	0	0	0	0	0	0	0
189	ENSMUSG00000001493	Meox1	mesenchyme homeobox 1 [Source:MGI Symbol;Acc:MGI:103220]	17285	-0.0886821	0.165404	0.477055	0.411512	0	3.73647	2.82208	2.92031	3.13471	2.75797	2.08375	2.23542	1.97208	1.98348	1.97829	1.8948	1.65982	0	0	0	0	0	0	0	0	0
190	ENSMUSG00000001506	Col1a1	collagen, type I, alpha 1 [Source:MGI Symbol;Acc:MGI:88467]	12842	-0.0439326	0.793784	0.709339	0.901939	0	79.3852	68.7828	70.7933	88.5484	70.4509	62.9501	6.35963	6.15824	6.16525	6.43665	6.12132	6.00152	0	0	0	0	0	0	0	0	0
191	ENSMUSG00000001507	Itga3	integrin alpha 3 [Source:MGI Symbol;Acc:MGI:96602]	16400	-0.00328523	0.740148	0.97483	0.9837	0	1.89579	1.57923	2.01872	1.73969	1.91751	2.3215	1.54049	1.39719	1.61572	1.3889	1.53721	1.767	0	0	0	0	0	0	0	0	0
192	ENSMUSG00000001508	Sgca	sarcoglycan, alpha (dystrophin-associated glycoprotein) [Source:MGI Symbol;Acc:MGI:894698]	20391	0.214025	0.0393396	0.159131	0.0893129	0	151.665	146.198	142.659	162.46	173.953	177.151	7.27604	7.23659	7.17287	7.31381	7.45061	7.45833	0	0	0	0	0	0	0	0	1
193	ENSMUSG00000001518	Itfg2	integrin alpha FG-GAP repeat containing 2 [Source:MGI Symbol;Acc:MGI:1915450]	101142	0.0951169	0.246603	0.451024	0.463684	0	8.38431	9.07578	10.1192	10.4615	12.0542	9.41429	3.23798	3.37811	3.48164	3.47323	3.67202	3.39454	0	0	0	0	0	0	0	0	0
194	ENSMUSG00000001520	Nrip2	nuclear receptor interacting protein 2 [Source:MGI Symbol;Acc:MGI:1891884]	60345	-0.276611	0.178233	0.098048	0.151569	0	3.22141	2.16324	2.9292	2.36984	2.415	2.20553	2.07308	1.68507	1.98794	1.68466	1.7605	1.71132	0	0	0	0	0	0	0	0	0
195	ENSMUSG00000001521	Tulp3	tubby-like protein 3 [Source:MGI Symbol;Acc:MGI:1329045]	22158	-0.0795275	0.0129497	0.519484	0.177602	0	4.27311	4.08452	4.29748	4.18214	4.00487	3.70235	2.3891	2.37041	2.4103	2.30957	2.31533	2.26921	0	0	0	0	0	0	0	0	0
196	ENSMUSG00000001524	Gtf2h4	general transcription factor II H, polypeptide 4 [Source:MGI Symbol;Acc:MGI:1338799]	14885	-0.09555	0.902083	0.448775	0.869395	0	10.2877	14.0009	13.2486	14.647	12.647	11.6801	3.50629	3.94682	3.8431	3.92427	3.74755	3.68588	0	0	0	0	0	0	0	0	0
197	ENSMUSG00000001525	Tubb5	tubulin, beta 5 class I [Source:MGI Symbol;Acc:MGI:107812]	22154	-0.0770635	0.500245	0.530952	0.679833	0	22.8258	20.5024	22.7067	23.8737	21.0426	21.5912	4.58601	4.47527	4.58454	4.58135	4.42709	4.50748	0	0	0	0	0	0	0	0	0
198	ENSMUSG00000001542	Ell2	elongation factor RNA polymerase II 2 [Source:MGI Symbol;Acc:MGI:2183438]	192657	-0.152926	0.542959	0.265953	0.522743	0	5.10328	6.022	5.90217	4.37573	6.62161	5.12602	2.60792	2.84676	2.80678	2.36393	2.89718	2.65385	0	0	0	0	0	0	0	0	0
199	ENSMUSG00000001552	Jup	junction plakoglobin [Source:MGI Symbol;Acc:MGI:96650]	16480	-0.0223235	0.333905	0.845667	0.799501	0	37.7061	33.6697	34.227	35.3233	36.0969	33.3837	5.28725	5.16086	5.14551	5.13853	5.17636	5.12114	0	0	0	0	0	0	0	0	0
200	ENSMUSG00000001555	Fkbp10	FK506 binding protein 10 [Source:MGI Symbol;Acc:MGI:104769]	14230	0.268424	0.208424	0.103775	0.17364	0	4.18937	4.00775	5.25025	5.65461	5.3269	4.74434	2.36857	2.34867	2.66235	2.67493	2.63699	2.55325	0	0	0	0	0	0	0	0	0
201	ENSMUSG00000001569	Nom1	nucleolar protein with MIF4G domain 1 [Source:MGI Symbol;Acc:MGI:1861749]	433864	-0.314088	0.329449	0.0762106	0.203999	0	5.27972	3.92187	5.01369	3.86335	5.04431	3.7558	2.64442	2.32683	2.60211	2.21421	2.5757	2.28803	0	0	0	0	0	0	0	0	0
202	ENSMUSG00000001576	Ergic1	endoplasmic reticulum-golgi intermediate compartment (ERGIC) 1 [Source:MGI Symbol;Acc:MGI:1914708]	67458	-0.0656147	0.185533	0.587092	0.504996	0	20.5809	20.3115	20.0816	20.7645	17.2968	19.5563	4.43992	4.4624	4.40851	4.39977	4.15451	4.37431	0	0	0	0	0	0	0	0	0
203	ENSMUSG00000001604	Tcea3	transcription elongation factor A (SII), 3 [Source:MGI Symbol;Acc:MGI:1196908]	21401	0.0332942	0.850943	0.7793	0.942566	0	221.485	205.59	206.608	211.312	224.682	220.739	7.80878	7.73777	7.71463	7.69763	7.82079	7.77106	0	0	0	0	0	0	0	0	0
204	ENSMUSG00000001627	Ifrd1	interferon-related developmental regulator 1 [Source:MGI Symbol;Acc:MGI:1316717]	15982	-0.0851615	0.558395	0.492427	0.688577	0	65.7761	60.4908	55.6765	59.1366	63.1207	56.6673	6.07512	5.97591	5.82691	5.89075	5.97942	5.84848	0	0	0	0	0	0	0	0	0
205	ENSMUSG00000001630	Stk38l	serine/threonine kinase 38 like [Source:MGI Symbol;Acc:MGI:1922250]	232533	-0.0697876	0.371819	0.565645	0.62735	0	4.27976	4.14567	3.9403	4.0036	4.02503	4.08141	2.39113	2.39149	2.31769	2.26383	2.32134	2.38551	0	0	0	0	0	0	0	0	0
206	ENSMUSG00000001632	Brpf1	bromodomain and PHD finger containing, 1 [Source:MGI Symbol;Acc:MGI:1926033]	78783	-0.0220427	0.635283	0.847395	0.906928	0	4.68253	3.62634	5.35893	3.83301	4.74314	4.397	2.49815	2.24597	2.68749	2.20416	2.50248	2.47611	0	0	0	0	0	0	0	0	0
207	ENSMUSG00000001642	Akr1b3	aldo-keto reductase family 1, member B3 (aldose reductase) [Source:MGI Symbol;Acc:MGI:1353494]	11677	-0.0290958	0.802582	0.803248	0.9353	0	99.2998	101.245	101.918	102.745	101.56	103.139	6.66269	6.71366	6.69336	6.66427	6.64995	6.73173	0	0	0	0	0	0	0	0	0
208	ENSMUSG00000001656	Hoxc11	homeobox C11 [Source:MGI Symbol;Acc:MGI:96193]	109663	-0.247067	0.103885	0.12278	0.125386	0	7.73688	7.10069	6.1991	6.30591	5.63679	6.31724	3.12966	3.05558	2.86807	2.80851	2.70676	2.91098	0	0	0	0	0	0	0	0	0
209	ENSMUSG00000001657	Hoxc8	homeobox C8 [Source:MGI Symbol;Acc:MGI:96198]	15426	-0.0549746	0.419601	0.645226	0.705979	0	1.17154	0.792893	0.599017	0.658191	0.757509	0.773632	1.11511	0.877449	0.697671	0.654622	0.822474	0.847131	0	0	0	0	0	0	0	0	0
210	ENSMUSG00000001661	Hoxc6	homeobox C6 [Source:MGI Symbol;Acc:MGI:96197]	15425	-0.244696	0.537942	0.125179	0.379759	0	3.97117	2.50222	3.87363	3.55096	3.19963	2.70708	2.3035	1.8356	2.2994	2.11455	2.0547	1.93164	0	0	0	0	0	0	0	0	0
211	ENSMUSG00000001663	Gstt1	glutathione S-transferase, theta 1 [Source:MGI Symbol;Acc:MGI:107379]	14871	0.119384	0.0945636	0.362452	0.263386	0	6.56187	7.41857	7.34227	10.1371	8.36449	7.83467	2.91521	3.11254	3.07897	3.42597	3.19836	3.16629	0	0	0	0	0	0	0	0	0
212	ENSMUSG00000001665	Gstt3	glutathione S-transferase, theta 3 [Source:MGI Symbol;Acc:MGI:2143526]	103140	0.0492845	0.232385	0.679932	0.610595	0	2.07931	2.44389	2.59016	3.11864	2.67478	2.46947	1.61844	1.81188	1.86714	1.97188	1.86116	1.83109	0	0	0	0	0	0	0	0	0
213	ENSMUSG00000001666	Ddt	D-dopachrome tautomerase [Source:MGI Symbol;Acc:MGI:1298381]	13202	-0.0669909	0.619145	0.580193	0.769778	0	34.9505	37.5455	33.3823	34.9468	39.897	31.0729	5.19301	5.31198	5.11423	5.12602	5.31313	5.00598	0	0	0	0	0	0	0	0	0
214	ENSMUSG00000001674	Ddx18	DEAD (Asp-Glu-Ala-Asp) box polypeptide 18 [Source:MGI Symbol;Acc:MGI:1914192]	66942	-0.161485	0.398125	0.246386	0.416983	0	7.8935	10.445	9.78682	8.58476	9.14844	8.51144	3.15409	3.55618	3.43958	3.209	3.3122	3.2781	0	0	0	0	0	0	0	0	0
215	ENSMUSG00000001687	Ubl3	ubiquitin-like 3 [Source:MGI Symbol;Acc:MGI:1344373]	24109	-0.0851149	0.0511897	0.492713	0.272903	0	43.146	40.1537	42.1344	39.8916	41.9824	39.7574	5.48282	5.40422	5.44218	5.31605	5.38796	5.35706	0	0	0	0	0	0	0	0	0
216	ENSMUSG00000001700	Gramd3	GRAM domain containing 3 [Source:MGI Symbol;Acc:MGI:1914815]	107022	-0.0238879	0.732148	0.835502	0.92746	0	4.91863	6.98542	6.08477	6.21893	6.20186	6.79459	2.56008	3.03421	2.84424	2.79128	2.82036	2.99955	0	0	0	0	0	0	0	0	0
217	ENSMUSG00000001707	Eef1e1	eukaryotic translation elongation factor 1 epsilon 1 [Source:MGI Symbol;Acc:MGI:1913393]	66143	0.101628	0.0868178	0.424548	0.290262	0	5.51262	5.3603	4.65298	6.2491	5.84958	6.34807	2.69679	2.70244	2.51145	2.79842	2.75158	2.9197	0	0	0	0	0	0	0	0	0
218	ENSMUSG00000001729	Akt1	thymoma viral proto-oncogene 1 [Source:MGI Symbol;Acc:MGI:87986]	11651	0.00467965	0.803439	0.968816	0.986206	0	29.6706	29.7229	29.4644	32.2977	30.9415	29.6253	4.95121	4.99331	4.941	5.01839	4.95589	4.93561	0	0	0	0	0	0	0	0	0
219	ENSMUSG00000001739	Cldn15	claudin 15 [Source:MGI Symbol;Acc:MGI:1913103]	60363	0.372619	0.27717	0.0522023	0.146773	0	1.6043	1.59938	1.38314	2.95788	1.2919	2.30247	1.38648	1.40947	1.26437	1.91363	1.21084	1.7591	0	0	0	0	0	0	0	0	0
220	ENSMUSG00000001741	Il16	interleukin 16 [Source:MGI Symbol;Acc:MGI:1270855]	16170	-0.234404	0.132028	0.135778	0.15418	0	2.2066	1.67974	2.33044	1.87163	1.72796	1.05951	1.68094	1.44872	1.75598	1.4584	1.44653	1.05464	0	0	0	0	0	0	0	0	0
221	ENSMUSG00000001750	Tcirg1	T cell, immune regulator 1, ATPase, H+ transporting, lysosomal V0 protein A3 [Source:MGI Symbol;Acc:MGI:1350931]	27060	-0.230373	0.564746	0.139647	0.413485	0	8.38621	7.55365	8.58805	10.2416	7.22905	5.98223	3.23925	3.1361	3.26788	3.44267	3.00888	2.83952	0	0	0	0	0	0	0	0	0
222	ENSMUSG00000001751	Naglu	alpha-N-acetylglucosaminidase (Sanfilippo disease IIIB) [Source:MGI Symbol;Acc:MGI:1351641]	27419	0.126418	0.00883866	0.339375	0.0921923	0	2.66927	2.54282	2.67678	3.34695	3.03322	2.86196	1.871	1.85467	1.90349	2.04981	1.99742	1.99154	0	0	0	0	0	0	0	0	0
223	ENSMUSG00000001755	Coasy	Coenzyme A synthase [Source:MGI Symbol;Acc:MGI:1918993]	71743	0.033833	0.6763	0.775574	0.886691	0	6.44973	6.1566	6.40866	7.50822	6.11051	6.4114	2.89597	2.87465	2.90741	3.03653	2.80526	2.9298	0	0	0	0	0	0	0	0	0
224	ENSMUSG00000001761	Smo	smoothened, frizzled class receptor [Source:MGI Symbol;Acc:MGI:108075]	319757	0.0212695	0.431281	0.855209	0.847392	0	2.70098	2.46731	2.32761	3.10625	2.53156	2.49544	1.88212	1.82037	1.75388	1.96732	1.8087	1.84164	0	0	0	0	0	0	0	0	0
225	ENSMUSG00000001763	Tspan33	tetraspanin 33 [Source:MGI Symbol;Acc:MGI:1919012]	232670	-0.0675201	0.817924	0.577352	0.865485	0	1.7617	1.26914	1.75843	1.76934	1.65462	1.62281	1.47201	1.2059	1.47595	1.40395	1.40449	1.41344	0	0	0	0	0	0	0	0	0
226	ENSMUSG00000001767	Crnkl1	crooked neck pre-mRNA splicing factor 1 [Source:MGI Symbol;Acc:MGI:1914127]	66877	0.154826	0.37813	0.261158	0.416639	0	4.73027	4.70415	4.60374	5.75507	5.45811	4.28295	2.51199	2.54882	2.49518	2.69999	2.66681	2.43888	0	0	0	0	0	0	0	0	0
227	ENSMUSG00000001768	Rin2	Ras and Rab interactor 2 [Source:MGI Symbol;Acc:MGI:1921280]	74030	-0.116469	0.246263	0.371622	0.408891	0	3.82939	4.41595	4.01307	4.3497	3.70646	2.95772	2.26402	2.46359	2.33686	2.35919	2.22039	2.03018	0	0	0	0	0	0	0	0	0
228	ENSMUSG00000001774	Chordc1	cysteine and histidine-rich domain (CHORD)-containing, zinc-binding protein 1 [Source:MGI Symbol;Acc:MGI:1914167]	66917	0.0476801	0.691805	0.690225	0.855245	0	9.50639	9.71736	9.36871	9.65059	10.6149	9.81314	3.40448	3.46321	3.38736	3.36034	3.50612	3.45216	0	0	0	0	0	0	0	0	0
229	ENSMUSG00000001783	Rtcb	RNA 2',3'-cyclic phosphate and 5'-OH ligase [Source:MGI Symbol;Acc:MGI:106379]	28088	0.00792659	0.670098	0.946081	0.962052	0	25.523	27.6933	28.8033	30.2362	30.0362	26.8374	4.73169	4.90837	4.90819	4.92274	4.91612	4.80788	0	0	0	0	0	0	0	0	0
230	ENSMUSG00000001785	Pwp1	PWP1 homolog, endonuclein [Source:MGI Symbol;Acc:MGI:1914735]	103136	0.0509306	0.700118	0.67074	0.850103	0	9.51315	9.66348	11.2379	11.6052	10.3081	10.1534	3.40508	3.45274	3.62752	3.61584	3.46907	3.50367	0	0	0	0	0	0	0	0	0
231	ENSMUSG00000001786	Fbxo7	F-box protein 7 [Source:MGI Symbol;Acc:MGI:1917004]	69754	0.153544	0.0632638	0.264279	0.170092	0	5.95162	5.98843	6.5396	7.99653	7.1213	6.6053	2.79512	2.83749	2.93277	3.11714	2.99104	2.9594	0	0	0	0	0	0	0	0	0
232	ENSMUSG00000001794	Capns1	calpain, small subunit 1 [Source:MGI Symbol;Acc:MGI:88266]	12336	0.0442266	0.101254	0.710326	0.50202	0	150.478	148.508	155.507	160.153	156.984	161.891	7.25481	7.25441	7.29289	7.2928	7.29904	7.34399	0	0	0	0	0	0	0	0	0
233	ENSMUSG00000001802	Lrp3	low density lipoprotein receptor-related protein 3 [Source:MGI Symbol;Acc:MGI:3584516]	435965	0.0550882	0.427311	0.646577	0.710985	0	5.25811	4.10176	4.51733	4.81231	4.83132	6.09673	2.64159	2.37775	2.46883	2.48345	2.52392	2.86371	0	0	0	0	0	0	0	0	0
234	ENSMUSG00000001829	Clpb	ClpB caseinolytic peptidase B [Source:MGI Symbol;Acc:MGI:1100517]	20480	-0.0813485	0.220444	0.511047	0.4834	0	18.8702	19.9562	21.6838	20.4369	18.4893	19.2067	4.32223	4.4345	4.51667	4.37339	4.25074	4.35315	0	0	0	0	0	0	0	0	0
235	ENSMUSG00000001833	43350	septin 7 [Source:MGI Symbol;Acc:MGI:1335094]	235072	-0.139952	0.0211484	0.299049	0.116338	0	32.0937	33.7116	33.7062	31.2376	31.6617	31.2433	5.06886	5.16576	5.12722	4.97133	4.98727	5.02005	0	0	0	0	0	0	0	0	0
236	ENSMUSG00000001844	Zdhhc4	zinc finger, DHHC domain containing 4 [Source:MGI Symbol;Acc:MGI:1920131]	72881	0.0289831	0.191936	0.806511	0.678765	0	23.4944	22.8526	22.471	25.4664	24.7764	23.2663	4.62744	4.62178	4.56658	4.68052	4.65076	4.61382	0	0	0	0	0	0	0	0	0
237	ENSMUSG00000001847	Rac1	Rac family small GTPase 1 [Source:MGI Symbol;Acc:MGI:97845]	19353	0.04937	0.460343	0.679387	0.748156	0	107.946	111.532	106.309	114.775	114.731	109.228	6.77558	6.85422	6.74305	6.82848	6.82495	6.80359	0	0	0	0	0	0	0	0	0
238	ENSMUSG00000001855	Nup214	nucleoporin 214 [Source:MGI Symbol;Acc:MGI:1095411]	227720	0.131962	0.118534	0.322394	0.265552	0	5.95625	7.28637	6.88605	8.05011	7.79242	8.1396	2.79686	3.09083	2.99451	3.12647	3.10202	3.21998	0	0	0	0	0	0	0	0	0
239	ENSMUSG00000001864	Aif1l	allograft inflammatory factor 1-like [Source:MGI Symbol;Acc:MGI:1919598]	108897	-0.193621	0.611439	0.187487	0.494933	0	1.64892	2.56302	3.53083	2.65673	2.19287	1.95494	1.41146	1.86497	2.19255	1.80384	1.67135	1.60118	0	0	0	0	0	0	0	0	0
240	ENSMUSG00000001865	Cpa3	carboxypeptidase A3, mast cell [Source:MGI Symbol;Acc:MGI:88479]	12873	0.210123	0.859691	0.164532	0.661742	0	1.54872	1.37835	1.28977	1.93793	1.85828	0.901126	1.35416	1.27524	1.2077	1.48537	1.51304	0.948863	0	0	0	0	0	0	0	0	0
241	ENSMUSG00000001870	Ltbp1	latent transforming growth factor beta binding protein 1 [Source:MGI Symbol;Acc:MGI:109151]	268977	0.26018	0.272563	0.110272	0.215165	0	3.87407	4.13809	3.71197	5.48539	4.87703	3.5859	2.27533	2.38934	2.2494	2.63858	2.53551	2.23292	0	0	0	0	0	0	0	0	0
242	ENSMUSG00000001891	Ugp2	UDP-glucose pyrophosphorylase 2 [Source:MGI Symbol;Acc:MGI:2183447]	216558	0.0223149	0.475081	0.848207	0.858347	0	242.598	236.089	232.126	243.284	250.016	245.665	7.92993	7.93554	7.88635	7.89592	7.96807	7.95225	0	0	0	0	0	0	0	0	0
243	ENSMUSG00000001909	Trmt1	tRNA methyltransferase 1 [Source:MGI Symbol;Acc:MGI:1289155]	212528	-0.101488	0.833975	0.424516	0.811264	0	32.6042	24.6717	31.2364	30.2004	31.0423	28.3904	5.09013	4.73152	5.02243	4.92094	4.96092	4.88606	0	0	0	0	0	0	0	0	0
244	ENSMUSG00000001910	Nacc1	nucleus accumbens associated 1, BEN and BTB (POZ) domain containing [Source:MGI Symbol;Acc:MGI:1914080]	66830	-0.240042	0.0218408	0.129655	0.0556448	0	10.404	11.7667	11.107	9.64484	9.90674	9.21097	3.52087	3.71402	3.60718	3.35846	3.41539	3.36714	0	0	0	0	0	0	0	0	0
245	ENSMUSG00000001911	Nfix	nuclear factor I/X [Source:MGI Symbol;Acc:MGI:97311]	18032	-0.0367686	0.789833	0.754403	0.915744	0	66.187	63.1962	58.8849	55.8489	65.051	69.6945	6.08916	6.04264	5.91016	5.79167	6.00587	6.14428	0	0	0	0	0	0	0	0	0
247	ENSMUSG00000001924	Uba1	ubiquitin-like modifier activating enzyme 1 [Source:MGI Symbol;Acc:MGI:98890]	22201	-0.0782772	0.946287	0.524701	0.926136	0	50.7189	43.2186	48.3465	47.2572	47.2995	52.823	5.6979	5.50868	5.63926	5.55492	5.56098	5.74865	0	0	0	0	0	0	0	0	0
248	ENSMUSG00000001930	Vwf	Von Willebrand factor [Source:MGI Symbol;Acc:MGI:98941]	22371	-0.101999	0.340037	0.42295	0.511396	0	16.478	12.0532	11.3641	13.1669	11.1485	11.3482	4.13252	3.74626	3.64202	3.77973	3.57296	3.64426	0	0	0	0	0	0	0	0	0
249	ENSMUSG00000001942	Siae	sialic acid acetylesterase [Source:MGI Symbol;Acc:MGI:104803]	22619	0.0793172	0.412721	0.521845	0.62382	0	2.69993	2.17789	2.29881	2.56625	2.56136	2.69652	1.88165	1.69404	1.74181	1.77014	1.82113	1.92763	0	0	0	0	0	0	0	0	0
250	ENSMUSG00000001943	Vsig2	V-set and immunoglobulin domain containing 2 [Source:MGI Symbol;Acc:MGI:1928009]	57276	0.227104	0.658901	0.142875	0.477253	0	5.52678	3.89096	3.42454	5.0695	4.09196	4.69835	2.6995	2.31687	2.15649	2.54477	2.34063	2.54397	0	0	0	0	0	0	0	0	0
251	ENSMUSG00000001946	Esam	endothelial cell-specific adhesion molecule [Source:MGI Symbol;Acc:MGI:1916774]	69524	0.0405508	0.768676	0.733129	0.901173	0	27.9717	24.499	25.24	28.9566	26.473	26.0218	4.8625	4.72117	4.72873	4.85301	4.74489	4.76928	0	0	0	0	0	0	0	0	0
252	ENSMUSG00000001948	Spa17	sperm autoantigenic protein 17 [Source:MGI Symbol;Acc:MGI:1333778]	20686	0.103824	0.861164	0.41661	0.826399	0	4.26441	4.03868	4.36681	5.20675	3.56226	4.47262	2.38757	2.35731	2.43092	2.57918	2.17678	2.4914	0	0	0	0	0	0	0	0	0
253	ENSMUSG00000001962	Fam50a	family with sequence similarity 50, member A [Source:MGI Symbol;Acc:MGI:1351626]	108160	0.157054	0.0718	0.256076	0.176019	0	14.4531	16.0778	15.0027	17.5672	17.6425	16.7923	3.95603	4.14109	4.01503	4.16961	4.18407	4.17208	0	0	0	0	0	0	0	0	0
254	ENSMUSG00000001964	Emd	emerin [Source:MGI Symbol;Acc:MGI:108117]	13726	-0.0341098	0.8686	0.771527	0.946076	0	18.7566	21.3082	20.3681	19.579	22.3292	19.8908	4.31405	4.52329	4.42976	4.31507	4.51198	4.39565	0	0	0	1	0	0	0	0	0
255	ENSMUSG00000001983	Taco1	translational activator of mitochondrially encoded cytochrome c oxidase I [Source:MGI Symbol;Acc:MGI:1917457]	70207	-0.2271	0.174619	0.143283	0.188231	0	24.7058	27.3315	26.9263	23.4799	23.663	26.2258	4.68402	4.88417	4.8165	4.55671	4.5894	4.78223	0	0	0	0	0	0	0	0	0
256	ENSMUSG00000001995	Sipa1l2	signal-induced proliferation-associated 1 like 2 [Source:MGI Symbol;Acc:MGI:2676970]	244668	-0.207528	0.00633028	0.167913	0.0380837	0	2.57101	2.47098	2.65673	2.31909	2.08493	1.90749	1.8277	1.8226	1.89714	1.65854	1.62017	1.57308	0	0	0	0	0	0	0	0	0
257	ENSMUSG00000001998	Ap4e1	adaptor-related protein complex AP-4, epsilon 1 [Source:MGI Symbol;Acc:MGI:1336993]	108011	-0.0429088	0.488112	0.715396	0.782781	0	2.17151	2.31034	2.29399	2.39189	2.37961	1.9102	1.66037	1.75292	1.73853	1.69562	1.74597	1.57538	0	0	0	0	0	0	0	0	0
258	ENSMUSG00000001999	Blvra	biliverdin reductase A [Source:MGI Symbol;Acc:MGI:88170]	109778	-0.0561555	0.709049	0.638672	0.839844	0	8.67677	8.81997	9.67052	9.02258	8.9683	9.56786	3.28011	3.34098	3.43019	3.27682	3.28483	3.41368	0	0	0	0	0	0	0	0	0
259	ENSMUSG00000002007	Srpk3	serine/arginine-rich protein specific kinase 3 [Source:MGI Symbol;Acc:MGI:1891338]	56504	-0.105891	0.619541	0.408369	0.671678	0	32.5825	31.5229	31.7339	30.0011	36.4787	30.2394	5.08927	5.07	5.04277	4.91276	5.18612	4.96411	0	0	0	0	0	0	0	0	0
260	ENSMUSG00000002010	Idh3g	isocitrate dehydrogenase 3 (NAD+), gamma [Source:MGI Symbol;Acc:MGI:1099463]	15929	-0.0453243	0.0296176	0.70121	0.348361	0	233.603	234.259	231.908	233.94	225.218	228.145	7.88167	7.93045	7.87983	7.84401	7.82475	7.83634	0	0	0	0	0	0	0	0	0
261	ENSMUSG00000002012	Pnck	pregnancy upregulated non-ubiquitously expressed CaM kinase [Source:MGI Symbol;Acc:MGI:1347357]	93843	-0.201814	0.126439	0.176283	0.178813	0	7.07687	8.05112	9.19846	7.37354	6.1723	6.99878	3.01067	3.21291	3.3641	3.0111	2.81615	3.03631	0	0	0	0	0	0	0	0	0
262	ENSMUSG00000002014	Ssr4	signal sequence receptor, delta [Source:MGI Symbol;Acc:MGI:1099464]	20832	0.033938	0.220307	0.774952	0.674061	0	53.8055	51.71	51.1627	57.9642	55.0207	53.2246	5.78793	5.75421	5.7068	5.85707	5.78815	5.76343	0	0	0	0	0	0	0	0	0
263	ENSMUSG00000002015	Bcap31	B cell receptor associated protein 31 [Source:MGI Symbol;Acc:MGI:1350933]	27061	0.0792121	0.382267	0.522181	0.605443	0	37.353	34.0427	34.6939	36.7981	38.5707	39.454	5.27448	5.18308	5.16743	5.18492	5.26229	5.35018	0	0	0	0	0	0	0	0	0
264	ENSMUSG00000002017	Fam98a	family with sequence similarity 98, member A [Source:MGI Symbol;Acc:MGI:1919972]	72722	-0.151519	0.424496	0.269182	0.452238	0	18.092	16.0493	17.6706	16.5802	18.987	15.1373	4.26484	4.13922	4.23926	4.08774	4.29104	4.02755	0	0	0	0	0	0	0	0	0
265	ENSMUSG00000002028	Kmt2a	lysine (K)-specific methyltransferase 2A [Source:MGI Symbol;Acc:MGI:96995]	214162	-0.0363826	0.154889	0.75645	0.602447	0	2.81863	2.5794	2.56501	2.73816	2.67176	2.27832	1.92711	1.87039	1.85718	1.83401	1.85987	1.74702	1	0	0	0	0	0	0	0	0
266	ENSMUSG00000002031	Ift46	intraflagellar transport 46 [Source:MGI Symbol;Acc:MGI:1923818]	76568	0.134887	0.120787	0.313511	0.262306	0	11.8854	11.1502	12.2156	13.7099	13.4835	11.8932	3.69319	3.64764	3.73222	3.82992	3.82807	3.70417	0	0	0	0	0	0	0	0	0
267	ENSMUSG00000002032	Tmem25	transmembrane protein 25 [Source:MGI Symbol;Acc:MGI:1918937]	71687	-0.131902	0.2636	0.322384	0.386827	0	5.5077	6.93101	6.41321	5.63526	5.98986	5.68847	2.69556	3.02351	2.9088	2.67113	2.78024	2.77689	0	0	0	0	0	0	0	0	0
268	ENSMUSG00000002043	Trappc6a	trafficking protein particle complex 6A [Source:MGI Symbol;Acc:MGI:1914341]	67091	0.363949	0.337536	0.055013	0.176981	0	3.90496	3.52872	5.88653	5.32078	5.39267	5.19078	2.28528	2.21945	2.80338	2.60232	2.64923	2.6651	0	0	0	0	0	0	0	0	0
269	ENSMUSG00000002052	Supt6	suppressor of Ty 6 [Source:MGI Symbol;Acc:MGI:107726]	20926	-0.0455872	0.204769	0.699918	0.603173	0	12.918	11.8109	12.6422	11.6269	12.5371	12.191	3.80267	3.71874	3.78149	3.61777	3.7359	3.73617	0	0	0	0	0	0	0	0	0
270	ENSMUSG00000002055	Spag5	sperm associated antigen 5 [Source:MGI Symbol;Acc:MGI:1927470]	54141	0.0759411	0.705459	0.537733	0.791335	0	1.13668	0.919278	0.925237	1.34109	0.877984	1.03465	1.08985	0.962898	0.963616	1.16363	0.916907	1.03956	0	0	0	0	0	0	0	0	0
271	ENSMUSG00000002058	Unc119	unc-119 lipid binding chaperone [Source:MGI Symbol;Acc:MGI:1328357]	22248	0.138357	0.0861784	0.303746	0.219385	0	5.37617	5.0437	5.59139	6.59228	6.13025	5.46632	2.66928	2.62874	2.7404	2.8669	2.80764	2.72706	0	0	0	0	0	0	0	0	0
272	ENSMUSG00000002059	Rab34	RAB34, member RAS oncogene family [Source:MGI Symbol;Acc:MGI:104606]	19376	0.233237	0.023996	0.136469	0.0609925	0	4.1204	4.56127	4.30571	5.64444	5.04374	5.09047	2.34793	2.5061	2.41254	2.67269	2.57544	2.64578	0	0	0	0	0	0	0	0	0
273	ENSMUSG00000002064	Sdf2	stromal cell derived factor 2 [Source:MGI Symbol;Acc:MGI:108019]	20316	-0.012793	0.884123	0.909159	0.980098	0	44.0261	38.7943	46.057	46.0772	43.7365	43.8219	5.51235	5.3602	5.56463	5.52086	5.44828	5.49955	0	0	0	0	0	0	0	0	0
275	ENSMUSG00000002102	Psmc3	proteasome (prosome, macropain) 26S subunit, ATPase 3 [Source:MGI Symbol;Acc:MGI:1098754]	19182	0.0357175	0.731388	0.763123	0.899671	0	124.008	124.973	126.912	124.954	129.832	129.253	6.97762	7.00749	6.9844	6.95355	7.02012	7.02373	0	0	0	0	0	0	0	0	0
276	ENSMUSG00000002103	Acp2	acid phosphatase 2, lysosomal [Source:MGI Symbol;Acc:MGI:87882]	11432	0.0832542	0.792228	0.503228	0.821498	0	6.42828	7.66273	6.55204	7.42288	7.62582	6.604	2.88899	3.15224	2.93582	3.01908	3.07532	2.95897	0	0	0	0	0	0	0	0	0
277	ENSMUSG00000002104	Rapsn	receptor-associated protein of the synapse [Source:MGI Symbol;Acc:MGI:99422]	19400	-0.0637672	0.135221	0.596574	0.460667	0	22.8117	21.3805	22.5457	20.3685	22.3026	21.7042	4.58448	4.52826	4.57271	4.3691	4.50895	4.51779	0	0	0	0	0	0	0	0	0
278	ENSMUSG00000002105	Slc39a13	solute carrier family 39 (metal ion transporter), member 13 [Source:MGI Symbol;Acc:MGI:1915677]	68427	-0.0711794	0.246739	0.55925	0.537261	0	18.3175	15.794	17.3618	17.3536	16.8991	16.3927	4.28232	4.11853	4.21246	4.1542	4.12107	4.14128	0	0	0	0	0	0	0	0	0
279	ENSMUSG00000002107	Celf2	CUGBP, Elav-like family member 2 [Source:MGI Symbol;Acc:MGI:1338822]	14007	-0.0994634	0.019151	0.432412	0.164313	0	13.468	13.3187	13.4665	12.1756	12.8778	12.4804	3.86571	3.87762	3.86098	3.67377	3.76625	3.76767	0	0	0	0	0	0	0	0	0
280	ENSMUSG00000002108	Nr1h3	nuclear receptor subfamily 1, group H, member 3 [Source:MGI Symbol;Acc:MGI:1352462]	22259	0.0380063	0.529372	0.748627	0.819582	0	8.55567	9.30141	9.81455	10.5598	10.1226	8.9515	3.26134	3.4069	3.4428	3.48463	3.4449	3.33287	0	0	0	0	0	0	0	0	0
281	ENSMUSG00000002109	Ddb2	damage specific DNA binding protein 2 [Source:MGI Symbol;Acc:MGI:1355314]	107986	0.0788474	0.327354	0.523873	0.571182	0	3.13685	3.81897	3.81242	4.3412	4.30316	3.49823	2.03887	2.29682	2.27858	2.35743	2.39684	2.20271	0	0	0	0	0	0	0	0	0
282	ENSMUSG00000002111	Spi1	spleen focus forming virus (SFFV) proviral integration oncogene [Source:MGI Symbol;Acc:MGI:98282]	20375	0.140111	0.889853	0.29882	0.791426	0	0.925343	0.848026	0.634196	1.27276	1.06306	0.321002	0.927468	0.919733	0.730724	1.12789	1.05984	0.263836	0	0	0	0	0	0	0	0	0
283	ENSMUSG00000002129	Sf3a1	splicing factor 3a, subunit 1 [Source:MGI Symbol;Acc:MGI:1914715]	67465	0.0467619	0.719161	0.695677	0.868343	0	6.96799	5.48701	6.08296	6.84879	6.36336	6.20434	2.99224	2.72982	2.8435	2.91826	2.85059	2.89026	0	0	0	0	0	0	0	0	0
284	ENSMUSG00000002147	Stat6	signal transducer and activator of transcription 6 [Source:MGI Symbol;Acc:MGI:103034]	20852	0.104282	0.642451	0.414984	0.689162	0	10.8026	9.67818	10.7957	12.1721	12.035	9.4485	3.56638	3.45554	3.56672	3.67277	3.67067	3.39742	0	0	0	0	0	0	0	0	0
285	ENSMUSG00000002205	Vrk3	vaccinia related kinase 3 [Source:MGI Symbol;Acc:MGI:2182465]	101568	-0.0589446	0.426035	0.622202	0.695089	0	12.4197	12.6685	12.8854	12.106	12.6719	13.0126	3.74863	3.81524	3.80823	3.66666	3.74928	3.823	0	0	0	0	0	0	0	0	0
286	ENSMUSG00000002210	Smg9	smg-9 homolog, nonsense mediated mRNA decay factor (C. elegans) [Source:MGI Symbol;Acc:MGI:1919247]	71997	0.110578	0.215301	0.392165	0.398737	0	10.2698	9.16994	11.1227	11.0114	11.5103	11.6215	3.50291	3.39113	3.60962	3.54104	3.61349	3.67978	0	0	0	0	0	0	0	0	0
287	ENSMUSG00000002221	Paxip1	PAX interacting (with transcription-activation domain) protein 1 [Source:MGI Symbol;Acc:MGI:1890430]	55982	0.0142714	0.818438	0.902057	0.967898	0	3.02396	2.76657	3.95924	4.61611	2.94489	2.92483	2.00305	1.95067	2.32127	2.43261	1.96739	2.01732	0	0	0	0	0	0	0	0	0
288	ENSMUSG00000002222	Rmnd5a	required for meiotic nuclear division 5 homolog A [Source:MGI Symbol;Acc:MGI:1915727]	68477	-0.150682	0.0787788	0.271513	0.192604	0	49.7782	51.3104	51.7597	46.5382	51.313	46.5968	5.67735	5.7422	5.7215	5.53464	5.68298	5.57082	0	0	0	0	0	0	0	0	0
289	ENSMUSG00000002227	Mov10	Moloney leukemia virus 10 [Source:MGI Symbol;Acc:MGI:97054]	17454	-0.152961	0.54568	0.265774	0.524279	0	0.8545	0.824773	0.79279	1.12369	0.555578	0.642871	0.876495	0.900483	0.869973	1.03233	0.65781	0.723534	0	0	0	0	0	0	0	0	0
290	ENSMUSG00000002228	Ppm1j	protein phosphatase 1J [Source:MGI Symbol;Acc:MGI:1919137]	71887	0.0228601	0.743388	0.844449	0.933619	0	55.4779	54.0005	58.1503	57.7231	59.0399	53.7567	5.83017	5.81971	5.89326	5.85303	5.8758	5.7729	0	0	0	0	0	0	0	0	0
291	ENSMUSG00000002233	Rhoc	ras homolog family member C [Source:MGI Symbol;Acc:MGI:106028]	11853	0.0750549	0.204221	0.541788	0.490536	0	27.1581	28.8076	29.3853	33.097	30.1581	31.1614	4.82702	4.95999	4.9382	5.05196	4.9197	5.01326	0	0	0	0	0	0	0	0	0
292	ENSMUSG00000002249	Tead3	TEA domain family member 3 [Source:MGI Symbol;Acc:MGI:109241]	21678	0.252576	0.721244	0.117287	0.487987	0	7.35921	5.00845	4.16677	6.60346	6.79759	4.64801	3.06177	2.61568	2.37658	2.86825	2.93142	2.53321	0	0	0	0	0	0	0	0	0
293	ENSMUSG00000002250	Ppard	peroxisome proliferator activator receptor delta [Source:MGI Symbol;Acc:MGI:101884]	19015	0.0623329	0.687332	0.606283	0.815317	0	12.6991	11.7161	11.081	11.2773	14.0925	12.5107	3.78051	3.71051	3.60406	3.5753	3.88632	3.77284	0	0	0	0	0	0	0	0	0
294	ENSMUSG00000002257	Def6	differentially expressed in FDCP 6 [Source:MGI Symbol;Acc:MGI:1346328]	23853	0.115579	0.197105	0.375377	0.372315	0	1.14452	0.907556	1.01613	1.29799	1.09159	1.78584	1.0955	0.956197	1.02607	1.14165	1.07878	1.50735	0	0	0	0	0	0	0	0	0
295	ENSMUSG00000002265	Peg3	paternally expressed 3 [Source:MGI Symbol;Acc:MGI:104748]	18616	-0.00783934	0.512931	0.943885	0.934545	0	5.75952	5.04553	4.68898	5.09789	8.3417	4.99012	2.74951	2.62937	2.51974	2.55261	3.19369	2.62153	0	0	0	0	0	0	0	0	0
296	ENSMUSG00000002266	Zim1	zinc finger, imprinted 1 [Source:MGI Symbol;Acc:MGI:1341879]	22776	-0.290871	0.00484206	0.0888455	0.0182054	0	1.38189	1.353	1.35732	1.11703	0.932069	0.83922	1.25674	1.25802	1.25067	1.02873	0.965867	0.901176	0	0	0	0	0	0	0	0	0
297	ENSMUSG00000002274	Metrn	meteorin, glial cell differentiation regulator [Source:MGI Symbol;Acc:MGI:1917333]	70083	0.0492249	0.872031	0.680295	0.923833	0	32.8769	33.7805	37.6245	37.5598	31.86	37.9717	5.10076	5.16754	5.29011	5.21676	4.99448	5.29249	0	0	0	0	0	0	0	0	0
298	ENSMUSG00000002279	Lmf1	lipase maturation factor 1 [Source:MGI Symbol;Acc:MGI:1923733]	76483	-0.0389488	0.827647	0.739712	0.923857	0	7.63445	7.01015	6.13073	7.32983	7.77318	6.66182	3.11273	3.03977	2.85532	3.00082	3.09763	2.97097	0	0	0	0	0	0	0	0	0
299	ENSMUSG00000002280	Narfl	nuclear prelamin A recognition factor-like [Source:MGI Symbol;Acc:MGI:1914813]	67563	0.0861962	0.0101294	0.488545	0.150362	0	17.7857	17.8311	18.2628	19.9045	20.0498	19.3503	4.23828	4.2762	4.28288	4.33785	4.36376	4.3624	0	0	0	0	0	0	0	0	0
300	ENSMUSG00000002289	Angptl4	angiopoietin-like 4 [Source:MGI Symbol;Acc:MGI:1888999]	57875	-0.937192	0.362098	0.00744197	0.0730592	0	3.37376	7.26366	6.53661	7.16049	2.07713	2.86934	2.12223	3.08652	2.93244	2.9736	1.6183	1.99524	0	0	0	0	0	0	0	0	0
301	ENSMUSG00000002307	Daxx	Fas death domain-associated protein [Source:MGI Symbol;Acc:MGI:1197015]	13163	-0.12425	0.437853	0.345744	0.519527	0	8.72505	7.85511	8.08021	6.99748	7.59561	8.96033	3.28576	3.18248	3.19409	2.94415	3.06984	3.33618	0	0	0	0	0	0	0	0	0
302	ENSMUSG00000002308	Cd320	CD320 antigen [Source:MGI Symbol;Acc:MGI:1860083]	54219	-0.156115	0.898025	0.25846	0.775576	0	11.8313	12.3349	12.2176	15.3014	11.1835	10.7271	3.68632	3.77577	3.73263	3.98575	3.57651	3.57545	0	0	0	0	0	0	0	0	0
303	ENSMUSG00000002319	Ipo4	importin 4 [Source:MGI Symbol;Acc:MGI:1923001]	75751	0.183774	0.0889886	0.203227	0.164067	0	20.9155	22.4178	21.0638	25.225	23.4104	25.5941	4.45999	4.59655	4.4772	4.66098	4.57636	4.74735	0	0	0	0	0	0	0	0	0
304	ENSMUSG00000002320	Tm9sf1	transmembrane 9 superfamily member 1 [Source:MGI Symbol;Acc:MGI:1921390]	74140	0.0552399	0.277214	0.645495	0.61909	0	11.4632	9.76455	11.2065	12.212	12.2866	10.8949	3.64395	3.4693	3.62316	3.6784	3.70405	3.59582	0	0	0	0	0	0	0	0	0
305	ENSMUSG00000002325	Irf9	interferon regulatory factor 9 [Source:MGI Symbol;Acc:MGI:107587]	16391	-0.0123822	0.678252	0.911791	0.946886	0	4.4116	4.97921	5.45696	5.28629	5.561	4.83866	2.42669	2.60677	2.70862	2.59438	2.6934	2.57819	0	0	0	0	0	0	0	0	0
306	ENSMUSG00000002326	Gmpr2	guanosine monophosphate reductase 2 [Source:MGI Symbol;Acc:MGI:1917903]	105446	-0.0463833	0.926152	0.695296	0.950733	0	2.6093	2.87765	1.9861	2.6458	2.77564	2.1636	1.84585	1.98863	1.59916	1.79947	1.9049	1.69194	0	0	0	0	0	0	0	0	0
307	ENSMUSG00000002329	Mdp1	magnesium-dependent phosphatase 1 [Source:MGI Symbol;Acc:MGI:1915131]	67881	-0.213401	0.0394152	0.160225	0.0898951	0	16.3608	17.7707	18.4661	15.8378	16.0637	15.5379	4.12004	4.26712	4.29698	4.03243	4.05371	4.06395	0	0	0	0	0	0	0	0	0
308	ENSMUSG00000002332	Dhrs1	dehydrogenase/reductase (SDR family) member 1 [Source:MGI Symbol;Acc:MGI:1196314]	52585	0.125293	0.341055	0.343096	0.455484	0	34.3719	29.4318	35.0983	41.0196	33.2232	37.7667	5.16016	4.98564	5.18181	5.35287	5.04987	5.28545	0	0	0	0	0	0	0	0	0
309	ENSMUSG00000002342	Tmem161a	transmembrane protein 161A [Source:MGI Symbol;Acc:MGI:2384577]	234371	0.0687891	0.347675	0.572358	0.616636	0	38.1692	37.0312	39.3831	42.751	41.5732	37.9326	5.30662	5.29635	5.34799	5.41093	5.37541	5.29011	0	0	0	0	0	0	0	0	0
310	ENSMUSG00000002343	Armc6	armadillo repeat containing 6 [Source:MGI Symbol;Acc:MGI:1924063]	76813	-0.0677273	0.61197	0.576289	0.764173	0	6.74078	6.72534	6.02513	7.4368	6.53591	5.29127	2.94869	2.98763	2.83242	3.02116	2.88096	2.6863	0	0	0	0	0	0	0	0	0
311	ENSMUSG00000002345	Borcs8	BLOC-1 related complex subunit 8 [Source:MGI Symbol;Acc:MGI:1919618]	72368	0.042183	0.655553	0.722553	0.855633	0	9.92473	9.37182	10.134	9.82175	10.5764	10.6144	3.46012	3.41673	3.48339	3.38158	3.5023	3.55921	0	0	0	0	0	0	0	0	0
312	ENSMUSG00000002346	Slc25a42	solute carrier family 25, member 42 [Source:MGI Symbol;Acc:MGI:1920345]	73095	0.226789	0.159483	0.143268	0.17833	0	16.1231	14.2418	14.9575	15.7947	18.2969	17.7416	4.10491	3.97276	4.00843	4.02872	4.23522	4.24253	0	0	0	0	0	0	0	0	0
313	ENSMUSG00000002365	Snx9	sorting nexin 9 [Source:MGI Symbol;Acc:MGI:1913866]	66616	-0.192837	0.0525314	0.188729	0.118599	0	11.2227	11.3542	11.6438	11.4049	10.3333	9.61466	3.61132	3.66633	3.67148	3.59039	3.47349	3.4184	0	0	0	0	0	0	0	0	0
314	ENSMUSG00000002372	Ranbp3	RAN binding protein 3 [Source:MGI Symbol;Acc:MGI:1919060]	71810	-0.0347132	0.728419	0.767372	0.900346	0	28.5131	27.9041	27.0862	29.0095	30.7786	25.9829	4.89175	4.91978	4.82583	4.85704	4.94667	4.76688	0	0	0	0	0	0	0	0	0
315	ENSMUSG00000002379	Ndufa11	NADH:ubiquinone oxidoreductase subunit A11 [Source:MGI Symbol;Acc:MGI:1917125]	69875	0.0482709	0.088894	0.686385	0.465514	0	290.685	264.516	282.021	307.71	302.774	299.153	8.1934	8.11136	8.16256	8.20229	8.25828	8.21083	0	0	0	0	0	0	0	0	0
316	ENSMUSG00000002393	Nr2f6	nuclear receptor subfamily 2, group F, member 6 [Source:MGI Symbol;Acc:MGI:1352453]	13864	-0.120896	0.00578645	0.357058	0.0824268	0	15.1578	15.1715	15.2119	14.4904	13.8359	13.8936	4.01821	4.06175	4.02885	3.90796	3.86522	3.91218	0	0	0	0	0	0	0	0	0
317	ENSMUSG00000002395	Use1	unconventional SNARE in the ER 1 homolog (S. cerevisiae) [Source:MGI Symbol;Acc:MGI:1914273]	67023	0.0200863	0.267163	0.86296	0.780162	0	67.8034	63.2687	70.1396	69.6436	76.1722	69.0822	6.11343	6.04527	6.15185	6.12473	6.22874	6.13352	0	0	0	0	0	0	0	0	0
318	ENSMUSG00000002396	Ocel1	occludin/ELL domain containing 1 [Source:MGI Symbol;Acc:MGI:1924340]	77090	-0.139161	0.170542	0.301373	0.299874	0	3.64104	3.08591	4.23421	3.52687	3.23577	2.90929	2.2061	2.07212	2.39156	2.10556	2.06694	2.00937	0	0	0	0	0	0	0	0	0
319	ENSMUSG00000002409	Dyrk1b	dual-specificity tyrosine-(Y)-phosphorylation regulated kinase 1b [Source:MGI Symbol;Acc:MGI:1330302]	13549	0.365654	0.0132572	0.0544053	0.0207373	0	27.0766	27.5292	25.8616	32.9599	36.5294	36.0796	4.82279	4.89451	4.76522	5.0456	5.18844	5.22339	0	0	0	0	0	0	0	0	0
320	ENSMUSG00000002413	Braf	Braf transforming gene [Source:MGI Symbol;Acc:MGI:88190]	109880	-0.0285283	0.827682	0.80663	0.943263	0	1.53325	1.47186	1.45141	1.81411	1.46823	1.27423	1.34486	1.33504	1.30373	1.42851	1.30651	1.2014	0	0	0	0	0	0	0	0	0
321	ENSMUSG00000002416	Ndufb2	NADH:ubiquinone oxidoreductase subunit B2 [Source:MGI Symbol;Acc:MGI:1915448]	68198	-0.0037508	0.449494	0.971436	0.947944	0	262.568	254.162	259.82	277.655	252.167	260.652	8.06253	8.02809	8.0438	8.05116	7.98752	8.04005	0	0	0	0	0	0	0	0	0
322	ENSMUSG00000002428	Hltf	helicase-like transcription factor [Source:MGI Symbol;Acc:MGI:1196437]	20585	-0.134273	0.614019	0.315	0.604969	0	1.84429	1.61962	1.9842	1.71971	2.17635	1.40637	1.51429	1.41968	1.59754	1.38002	1.66111	1.28337	0	0	0	0	0	0	0	0	0
323	ENSMUSG00000002455	Prpf6	pre-mRNA splicing factor 6 [Source:MGI Symbol;Acc:MGI:1922946]	68879	-0.0630377	0.985489	0.600501	0.973274	0	12.8235	14.3429	14.0943	14.0306	15.3213	13.1827	3.79427	3.98227	3.92686	3.86382	3.99342	3.84292	0	0	0	0	0	0	0	0	0
324	ENSMUSG00000002458	Rgs19	regulator of G-protein signaling 19 [Source:MGI Symbol;Acc:MGI:1915153]	56470	0.0500123	0.568652	0.675694	0.796601	0	3.76056	3.34787	2.72619	3.85708	3.11444	3.91446	2.24053	2.16188	1.91894	2.21189	2.02461	2.33846	0	0	0	0	0	0	0	0	0
325	ENSMUSG00000002477	Snrpd1	small nuclear ribonucleoprotein D1 [Source:MGI Symbol;Acc:MGI:98344]	20641	0.0553969	0.803517	0.644738	0.883332	0	11.6758	12.5495	14.8855	13.9358	12.2082	15.2535	3.67053	3.79995	3.9987	3.85534	3.69057	4.037	0	0	0	0	0	0	0	0	0
326	ENSMUSG00000002486	Tchp	trichoplein, keratin filament binding [Source:MGI Symbol;Acc:MGI:1925082]	77832	0.288965	0.0546912	0.0897312	0.0692456	0	2.10174	1.89056	2.52328	2.97356	2.78023	3.15228	1.62929	1.55393	1.84291	1.91826	1.90727	2.09202	0	0	0	0	0	0	0	0	0
327	ENSMUSG00000002489	Tiam1	T cell lymphoma invasion and metastasis 1 [Source:MGI Symbol;Acc:MGI:103306]	21844	-0.0211335	0.730452	0.853346	0.93379	0	4.07095	4.19324	3.91761	4.18487	3.11028	4.68276	2.33184	2.40191	2.31285	2.31071	2.0225	2.54174	0	0	0	0	0	0	0	0	0
328	ENSMUSG00000002496	Tsc2	tuberous sclerosis 2 [Source:MGI Symbol;Acc:MGI:102548]	22084	0.156272	0.043637	0.257941	0.14027	0	32.7249	28.2105	33.954	37.6448	40.4061	36.7024	5.09331	4.93622	5.13523	5.22264	5.33293	5.24958	0	0	0	0	0	0	0	0	0
329	ENSMUSG00000002500	Rpl3l	ribosomal protein L3-like [Source:MGI Symbol;Acc:MGI:1913461]	66211	0.038442	0.797527	0.745408	0.915347	0	384.4	370.722	372.638	378.36	389.996	400.916	8.58873	8.56224	8.56814	8.49835	8.60658	8.65371	0	0	0	0	0	0	0	0	0
330	ENSMUSG00000002504	Slc9a3r2	solute carrier family 9 (sodium/hydrogen exchanger), member 3 regulator 2 [Source:MGI Symbol;Acc:MGI:1890662]	65962	0.370479	0.0874039	0.0528428	0.064529	0	32.5584	25.026	26.4133	36.1476	43.3999	32.5301	5.0884	4.74785	4.79185	5.16233	5.43516	5.08126	0	0	0	0	0	0	0	0	0
331	ENSMUSG00000002524	Puf60	poly-U binding splicing factor 60 [Source:MGI Symbol;Acc:MGI:1915209]	67959	0.0334564	0.326241	0.778298	0.744193	0	34.7273	36.1491	35.7209	38.396	38.1345	36.3388	5.17971	5.26269	5.20643	5.25995	5.23989	5.23517	0	0	0	0	0	0	0	0	0
332	ENSMUSG00000002546	Golga2	golgi autoantigen, golgin subfamily a, 2 [Source:MGI Symbol;Acc:MGI:2139395]	99412	-0.0556645	0.379891	0.641318	0.681264	0	19.383	19.3763	18.5309	17.6464	20.3373	18.5861	4.35533	4.39455	4.30311	4.17783	4.38245	4.29966	0	0	0	0	0	0	0	0	0
333	ENSMUSG00000002550	Uck1	uridine-cytidine kinase 1 [Source:MGI Symbol;Acc:MGI:98904]	22245	-0.0447599	0.927245	0.70477	0.953063	0	6.91435	8.59555	9.00648	9.74933	8.7988	6.4924	2.98167	3.30447	3.33632	3.37396	3.25971	2.93964	0	0	0	0	0	0	0	0	0
334	ENSMUSG00000002565	Scin	scinderin [Source:MGI Symbol;Acc:MGI:1306794]	20259	0.330887	0.028233	0.0676672	0.0381585	0	1.64358	1.28432	1.27441	2.06509	1.91336	2.20895	1.40899	1.21378	1.19804	1.54466	1.53476	1.7138	0	0	0	0	0	0	0	0	0
335	ENSMUSG00000002578	Ikzf4	IKAROS family zinc finger 4 [Source:MGI Symbol;Acc:MGI:1343139]	22781	0.296916	0.220726	0.084915	0.161062	0	0.38376	0.215452	0.328729	1.28953	0.220459	0.674388	0.466329	0.332186	0.456663	1.13627	0.360154	0.753579	0	0	0	0	0	0	0	0	0
336	ENSMUSG00000002580	Mien1	migration and invasion enhancer 1 [Source:MGI Symbol;Acc:MGI:1913678]	103742	0.140834	0.161967	0.296867	0.28954	0	32.2702	27.0338	29.0028	33.1573	32.9036	33.2114	5.07575	4.86764	4.91506	5.05589	5.03617	5.11523	0	0	0	0	0	0	0	0	0
337	ENSMUSG00000002588	Pon1	paraoxonase 1 [Source:MGI Symbol;Acc:MGI:103295]	18979	0.212519	0.475022	0.160917	0.383712	0	1.10044	0.782252	0.960758	1.61801	1.27771	0.719174	1.06493	0.86882	0.989192	1.32527	1.20171	0.800147	0	0	0	0	0	0	0	0	0
338	ENSMUSG00000002602	Axl	AXL receptor tyrosine kinase [Source:MGI Symbol;Acc:MGI:1347244]	26362	0.301934	0.101101	0.0820896	0.0944388	0	11.4241	10.343	10.5104	15.7928	13.6314	11.1831	3.64082	3.53953	3.53131	4.02844	3.84146	3.62824	0	0	0	0	0	0	0	0	0
339	ENSMUSG00000002603	Tgfb1	transforming growth factor, beta 1 [Source:MGI Symbol;Acc:MGI:98725]	21803	-0.0681366	0.936925	0.574389	0.93099	0	4.1552	4.07733	3.32677	3.96737	3.93129	3.7688	2.36015	2.3682	2.12576	2.25005	2.29227	2.29202	0	0	0	0	0	0	0	0	0
340	ENSMUSG00000002608	Ccdc97	coiled-coil domain containing 97 [Source:MGI Symbol;Acc:MGI:1196455]	52132	0.152506	0.181438	0.267019	0.285174	0	19.7329	19.272	20.6039	20.7089	22.8276	23.6489	4.38309	4.38733	4.44477	4.39472	4.53984	4.63585	0	0	0	0	0	0	0	0	0
341	ENSMUSG00000002625	Akap8l	A kinase (PRKA) anchor protein 8-like [Source:MGI Symbol;Acc:MGI:1860606]	54194	-0.0497889	0.726234	0.675166	0.862679	0	16.5712	14.5804	13.5433	16.4129	14.9064	13.4244	4.14333	4.00812	3.86963	4.07819	3.95833	3.87101	0	0	0	0	0	0	0	0	0
342	ENSMUSG00000002635	Pdcd2l	programmed cell death 2-like [Source:MGI Symbol;Acc:MGI:1915329]	68079	0.173146	0.192787	0.22184	0.261341	0	12.0033	11.3786	10.2562	13.8485	13.9772	11.1893	3.70661	3.67102	3.49804	3.84416	3.87518	3.62986	0	0	0	0	0	0	0	0	0
343	ENSMUSG00000002658	Gtf2f1	general transcription factor IIF, polypeptide 1 [Source:MGI Symbol;Acc:MGI:1923848]	98053	0.0492672	0.105014	0.679968	0.483723	0	12.3109	11.7614	12.1745	12.9577	12.9479	13.4773	3.73672	3.71349	3.727	3.75982	3.77627	3.87502	0	0	0	0	0	0	0	0	0
344	ENSMUSG00000002660	Clpp	caseinolytic mitochondrial matrix peptidase proteolytic subunit [Source:MGI Symbol;Acc:MGI:1858213]	53895	-0.0112769	0.665777	0.919971	0.948453	0	34.538	34.9164	33.8886	35.837	33.2919	36.1802	5.16572	5.2174	5.13313	5.15444	5.05539	5.22756	0	0	0	0	0	0	0	0	0
345	ENSMUSG00000002661	Alkbh7	alkB homolog 7 [Source:MGI Symbol;Acc:MGI:1913650]	66400	0.156297	0.0186578	0.257873	0.0953448	0	18.2488	17.5055	16.7602	20.8353	20.0582	20.5347	4.2758	4.24891	4.16061	4.4052	4.3643	4.43719	0	0	0	0	0	0	0	0	0
346	ENSMUSG00000002668	Dennd1c	DENN/MADD domain containing 1C [Source:MGI Symbol;Acc:MGI:1918035]	70785	-0.129834	0.97838	0.32839	0.912751	0	0.529547	0.630899	0.414855	1.17067	0.33805	0.377218	0.603333	0.735527	0.532243	1.06248	0.473499	0.354663	0	0	0	0	0	0	0	0	0
347	ENSMUSG00000002679	Med6	mediator complex subunit 6 [Source:MGI Symbol;Acc:MGI:1917042]	69792	0.0658545	0.977153	0.587674	0.963666	0	8.47572	8.66425	7.86507	9.31238	9.63999	6.88551	3.25028	3.31355	3.15948	3.31613	3.3824	3.01538	0	0	0	0	0	0	0	0	0
348	ENSMUSG00000002688	Prkd1	protein kinase D1 [Source:MGI Symbol;Acc:MGI:99879]	18760	0.00618593	0.900448	0.958302	0.991304	0	1.26826	1.15422	1.13689	1.28116	1.41751	0.933318	1.18146	1.12553	1.1119	1.13171	1.27874	0.97214	0	0	0	0	0	0	0	0	0
349	ENSMUSG00000002718	Cse1l	chromosome segregation 1-like (S. cerevisiae) [Source:MGI Symbol;Acc:MGI:1339951]	110750	-0.0158429	0.859663	0.889524	0.971809	0	21.9783	24.0287	22.6289	22.7044	23.2527	24.3251	4.53052	4.69225	4.58096	4.51842	4.56512	4.68145	0	0	0	0	0	0	0	0	0
350	ENSMUSG00000002728	Naa20	N(alpha)-acetyltransferase 20, NatB catalytic subunit [Source:MGI Symbol;Acc:MGI:1915127]	67877	-0.163557	0.0493572	0.24159	0.140569	0	40.0466	38.9921	36.7836	37.1856	37.3302	35.0244	5.37833	5.36746	5.246	5.20391	5.21943	5.18126	0	0	0	0	0	0	0	0	0
351	ENSMUSG00000002731	Prkra	protein kinase, interferon inducible double stranded RNA dependent activator [Source:MGI Symbol;Acc:MGI:1344375]	23992	0.19898	0.043474	0.180089	0.103835	0	2.85382	3.13275	3.02549	3.99265	3.71002	3.23345	1.94206	2.0845	2.02292	2.25708	2.2219	2.11708	0	0	0	0	0	0	0	0	0
352	ENSMUSG00000002732	Fkbp7	FK506 binding protein 7 [Source:MGI Symbol;Acc:MGI:1336879]	14231	0.0983179	0.0862884	0.437672	0.297345	0	6.68385	6.61663	6.71549	7.68277	8.12313	6.76927	2.93899	2.96912	2.96335	3.06167	3.16248	2.99428	0	0	0	0	0	0	0	0	0
353	ENSMUSG00000002733	Plekha3	pleckstrin homology domain-containing, family A (phosphoinositide binding specific) member 3 [Source:MGI Symbol;Acc:MGI:1932515]	83435	0.0565255	0.274543	0.638493	0.612354	0	5.85633	4.84581	5.46311	6.08062	5.63998	6.12616	2.77373	2.57885	2.7107	2.76722	2.70849	2.86988	0	0	0	0	0	0	0	0	0
354	ENSMUSG00000002741	Ykt6	YKT6 v-SNARE homolog (S. cerevisiae) [Source:MGI Symbol;Acc:MGI:1927550]	56418	-0.117757	0.359446	0.36789	0.485592	0	30.2898	30.9467	33.0299	29.9028	30.3613	32.615	4.98213	5.04365	5.0976	4.90552	4.9259	5.08619	0	0	0	0	0	0	0	0	0
355	ENSMUSG00000002748	Baz1b	bromodomain adjacent to zinc finger domain, 1B [Source:MGI Symbol;Acc:MGI:1353499]	22385	0.0409477	0.485769	0.730351	0.790531	0	12.7688	12.735	11.9384	13.7122	13.584	12.3394	3.7895	3.82345	3.70191	3.83045	3.83777	3.75266	0	0	0	0	0	0	0	0	0
356	ENSMUSG00000002763	Pex6	peroxisomal biogenesis factor 6 [Source:MGI Symbol;Acc:MGI:2385054]	224824	0.131	0.135882	0.325061	0.28435	0	13.8417	11.9754	12.8339	15.1437	14.5842	13.3702	3.90324	3.73726	3.80137	3.97082	3.93237	3.86414	0	0	0	0	0	0	0	0	0
357	ENSMUSG00000002767	Mrpl2	mitochondrial ribosomal protein L2 [Source:MGI Symbol;Acc:MGI:1351622]	27398	0.0382789	0.420931	0.746674	0.770769	0	71.984	66.3566	64.9597	74.834	71.7841	68.8992	6.2033	6.11278	6.04375	6.23136	6.15106	6.12844	0	0	0	0	0	0	0	0	0
358	ENSMUSG00000002768	Mea1	male enhanced antigen 1 [Source:MGI Symbol;Acc:MGI:96957]	17256	0.112075	0.381335	0.387126	0.513515	0	23.0144	23.5998	25.4291	27.3283	23.815	29.7195	4.60127	4.66915	4.73782	4.78123	4.60049	4.9401	0	0	0	0	0	0	0	0	0
359	ENSMUSG00000002769	Gnmt	glycine N-methyltransferase [Source:MGI Symbol;Acc:MGI:1202304]	14711	0.224936	0.164007	0.145447	0.18303	0	0.728548	0.51452	0.901243	0.914156	1.40085	0.981228	0.777355	0.648026	0.948802	0.862909	1.26887	1.00229	0	0	0	0	0	0	0	0	0
360	ENSMUSG00000002778	Kdelr1	KDEL (Lys-Asp-Glu-Leu) endoplasmic reticulum protein retention receptor 1 [Source:MGI Symbol;Acc:MGI:1915387]	68137	0.117102	0.00346491	0.370241	0.0703647	0	40.847	41.1411	41.7094	47.3089	46.2666	45.4807	5.40347	5.43491	5.42215	5.55619	5.5283	5.53925	0	0	0	0	0	0	0	0	0
361	ENSMUSG00000002781	Tmem143	transmembrane protein 143 [Source:MGI Symbol;Acc:MGI:1917459]	70209	-0.0417704	0.913488	0.722729	0.950916	0	32.3054	34.5594	34.6911	34.673	34.8611	35.3442	5.07751	5.20555	5.1667	5.11527	5.12493	5.19403	0	0	0	0	0	0	0	0	0
362	ENSMUSG00000002797	Ggct	gamma-glutamyl cyclotransferase [Source:MGI Symbol;Acc:MGI:95700]	110175	0.0525369	0.680106	0.660911	0.837351	0	7.10831	5.74253	7.22754	7.90692	6.35055	7.20137	3.01809	2.78761	3.05759	3.10361	2.84821	3.07063	0	0	0	0	0	0	0	0	0
363	ENSMUSG00000002799	Jag2	jagged 2 [Source:MGI Symbol;Acc:MGI:1098270]	16450	-0.163388	0.125972	0.24197	0.22194	0	11.8024	11.2605	10.2171	10.6176	9.1502	10.2115	3.68456	3.65732	3.49298	3.49393	3.3125	3.51429	0	0	0	0	0	0	0	0	0
364	ENSMUSG00000002803	Btbd6	BTB (POZ) domain containing 6 [Source:MGI Symbol;Acc:MGI:3026623]	399566	0.0203719	0.741889	0.860498	0.939145	0	11.4317	9.9336	10.9491	10.0201	11.5066	10.9896	3.64193	3.49009	3.58567	3.41324	3.61332	3.60604	0	0	0	0	0	0	0	0	0
365	ENSMUSG00000002804	Nudt14	nudix (nucleoside diphosphate linked moiety X)-type motif 14 [Source:MGI Symbol;Acc:MGI:1913424]	66174	-0.0852133	0.808911	0.492181	0.82616	0	6.3992	7.41758	7.03558	8.86976	6.76832	6.45934	2.88286	3.11226	3.02135	3.25683	2.9255	2.93614	0	0	0	0	0	0	0	0	0
366	ENSMUSG00000002808	Epdr1	ependymin related protein 1 (zebrafish) [Source:MGI Symbol;Acc:MGI:2145369]	105298	-0.0062948	0.800362	0.954728	0.981252	0	57.5327	57.6105	61.2203	59.819	62.1473	56.9246	5.8779	5.9163	5.96406	5.91001	5.96047	5.85554	0	0	0	0	0	0	0	0	0
367	ENSMUSG00000002812	Flii	flightless I actin binding protein [Source:MGI Symbol;Acc:MGI:1342286]	14248	0.164054	0.039087	0.240447	0.125452	0	35.044	32.3322	33.2892	37.4296	38.8982	37.7659	5.19559	5.09902	5.10872	5.21253	5.27278	5.28446	0	0	0	0	0	0	0	0	0
368	ENSMUSG00000002814	Top3a	topoisomerase (DNA) III alpha [Source:MGI Symbol;Acc:MGI:1197527]	21975	0.039269	0.0706016	0.740124	0.477829	0	1.45128	1.50277	1.50437	1.69731	1.64637	1.53187	1.2992	1.35579	1.32753	1.3668	1.39931	1.36608	0	0	0	0	0	0	0	0	0
369	ENSMUSG00000002820	Atg4d	autophagy related 4D, cysteine peptidase [Source:MGI Symbol;Acc:MGI:2444308]	235040	-0.117898	0.100695	0.367493	0.273604	0	40.8734	41.6238	41.1606	34.8297	39.4142	40.033	5.405	5.4459	5.40989	5.12072	5.29199	5.36657	0	0	0	0	0	0	0	0	0
370	ENSMUSG00000002825	Qtrt1	queuine tRNA-ribosyltransferase catalytic subunit 1 [Source:MGI Symbol;Acc:MGI:1931441]	60507	0.0263886	0.589871	0.823144	0.881525	0	6.53396	4.88438	6.62666	6.95551	7.66392	5.40211	2.9099	2.58712	2.94814	2.93629	3.08048	2.71095	0	0	0	0	0	0	0	0	0
372	ENSMUSG00000002833	Hdgfl2	HDGF like 2 [Source:MGI Symbol;Acc:MGI:1194492]	15193	0.229287	0.232414	0.140505	0.221695	0	19.2441	17.2838	17.7817	21.9366	22.4001	17.6376	4.34767	4.23281	4.24716	4.47644	4.51823	4.23557	0	0	0	0	0	0	0	0	0
373	ENSMUSG00000002844	Adprh	ADP-ribosylarginine hydrolase [Source:MGI Symbol;Acc:MGI:1098234]	11544	0.0708396	0.559826	0.562119	0.73002	0	13.2284	13.9414	12.5087	14.4925	13.0822	14.8233	3.83765	3.93839	3.76782	3.90849	3.78948	3.99885	0	0	0	0	0	0	0	0	0
374	ENSMUSG00000002845	Tmem39a	transmembrane protein 39a [Source:MGI Symbol;Acc:MGI:1915096]	67846	0.268852	0.444273	0.103277	0.298725	0	7.22528	7.625	7.98299	11.2725	6.64731	9.57368	3.03626	3.14532	3.17693	3.57341	2.90266	3.41417	0	0	0	0	0	0	0	0	0
375	ENSMUSG00000002846	Timmdc1	translocase of inner mitochondrial membrane domain containing 1 [Source:MGI Symbol;Acc:MGI:1922139]	76916	-0.0125919	0.95169	0.910452	0.99056	0	20.8932	17.6358	21.4545	18.6755	21.3131	21.4755	4.45854	4.25997	4.50493	4.25665	4.44595	4.50143	0	0	0	0	0	0	0	0	0
376	ENSMUSG00000002847	Pla1a	phospholipase A1 member A [Source:MGI Symbol;Acc:MGI:1934677]	85031	0.220183	0.358994	0.150999	0.305844	0	3.66717	4.60918	3.15582	5.94541	3.77738	4.26279	2.21424	2.52244	2.0666	2.73959	2.24446	2.43443	0	0	0	0	0	0	0	0	0
377	ENSMUSG00000002870	Mcm2	minichromosome maintenance complex component 2 [Source:MGI Symbol;Acc:MGI:105380]	17216	-0.144129	0.17972	0.28793	0.29831	0	2.9475	3.35736	3.07999	2.64853	2.76424	3.01267	1.97494	2.16668	2.04149	1.80051	1.89736	2.04338	0	0	0	0	0	0	0	0	0
378	ENSMUSG00000002871	Tpra1	transmembrane protein, adipocyte asscociated 1 [Source:MGI Symbol;Acc:MGI:1345190]	24100	-0.201775	0.00630746	0.176397	0.0399197	0	22.05	20.9919	22.8549	18.7642	19.6711	19.0225	4.53653	4.50615	4.59188	4.26389	4.33598	4.33476	0	0	0	0	0	0	0	0	0
379	ENSMUSG00000002881	Nab1	Ngfi-A binding protein 1 [Source:MGI Symbol;Acc:MGI:107564]	17936	0.154264	0.0135766	0.262556	0.0842593	0	3.58775	3.38728	3.20298	4.27479	4.05406	3.78856	2.19384	2.17657	2.08957	2.33804	2.33083	2.29691	0	0	0	0	0	0	0	0	0
380	ENSMUSG00000002885	Adgre5	adhesion G protein-coupled receptor E5 [Source:MGI Symbol;Acc:MGI:1347095]	26364	-0.145005	0.424646	0.285856	0.465712	0	13.7379	12.4331	12.2689	14.3391	11.7767	11.0743	3.89218	3.78689	3.73914	3.89405	3.64188	3.61534	0	0	0	0	0	0	0	0	0
381	ENSMUSG00000002897	Il17ra	interleukin 17 receptor A [Source:MGI Symbol;Acc:MGI:107399]	16172	-0.0787329	0.944086	0.523071	0.924015	0	0.963627	1.13303	1.0894	1.39059	0.983705	0.940927	0.958927	1.11368	1.07733	1.19376	0.998592	0.976696	0	0	0	0	0	0	0	0	0
382	ENSMUSG00000002900	Lamb1	laminin B1 [Source:MGI Symbol;Acc:MGI:96743]	16777	-0.00884413	0.691121	0.937325	0.960816	0	7.30531	8.25635	7.91334	8.67652	8.09909	6.5718	3.05237	3.25099	3.16489	3.22827	3.15605	2.95313	0	0	0	0	0	0	0	0	0
383	ENSMUSG00000002908	Kcnn1	potassium intermediate/small conductance calcium-activated channel, subfamily N, member 1 [Source:MGI Symbol;Acc:MGI:1933993]	84036	-0.0134126	0.608754	0.905316	0.929715	0	9.82517	10.5252	9.01453	9.09346	10.0367	9.99536	3.4474	3.56513	3.33702	3.28612	3.43399	3.48047	0	0	0	0	0	0	0	0	0
385	ENSMUSG00000002944	Cd36	CD36 molecule [Source:MGI Symbol;Acc:MGI:107899]	12491	-0.127483	0.528274	0.335558	0.567552	0	96.9665	99.3383	90.2735	91.8564	104.765	86.0825	6.61834	6.68611	6.51613	6.49086	6.68977	6.45416	0	0	0	0	0	0	0	0	0
386	ENSMUSG00000002948	Map2k7	mitogen-activated protein kinase kinase 7 [Source:MGI Symbol;Acc:MGI:1346871]	26400	-0.0488965	0.19153	0.680679	0.57742	0	30.8731	31.5939	32.9756	30.0862	32.6052	31.4736	5.01172	5.07262	5.09598	4.916	5.02372	5.02958	0	0	0	0	0	0	0	0	0
387	ENSMUSG00000002949	Timm44	translocase of inner mitochondrial membrane 44 [Source:MGI Symbol;Acc:MGI:1343262]	21856	-0.0510059	0.338345	0.668127	0.674386	0	47.4875	43.8882	47.5466	45.0997	47.2598	47.0421	5.61769	5.53122	5.61108	5.48048	5.56007	5.58318	0	0	0	0	0	0	0	0	0
388	ENSMUSG00000002957	Ap2a2	adaptor-related protein complex 2, alpha 2 subunit [Source:MGI Symbol;Acc:MGI:101920]	11772	0.009906	0.682326	0.932073	0.957007	0	17.6144	15.9375	17.4757	17.0628	19.0036	17.6186	4.22476	4.12971	4.22301	4.12968	4.29224	4.23292	0	0	0	0	0	0	0	0	0
389	ENSMUSG00000002963	Pnkp	polynucleotide kinase 3'- phosphatase [Source:MGI Symbol;Acc:MGI:1891698]	59047	0.047958	0.272201	0.688592	0.645894	0	15.4831	15.2187	13.8921	16.6839	17.3794	15.0184	4.04834	4.06765	3.90773	4.0963	4.16114	4.01657	0	0	0	0	0	0	0	0	0
390	ENSMUSG00000002968	Med25	mediator complex subunit 25 [Source:MGI Symbol;Acc:MGI:1922863]	75613	0.0723808	0.37382	0.554491	0.621314	0	32.0262	29.2762	27.5631	31.3257	33.8091	31.8982	5.06427	4.97906	4.85145	4.97498	5.07646	5.05144	0	0	0	0	0	0	0	0	0
391	ENSMUSG00000002980	Bcam	basal cell adhesion molecule [Source:MGI Symbol;Acc:MGI:1929940]	57278	0.00497899	0.885962	0.966703	0.991794	0	28.7145	25.1162	26.2011	27.4602	29.6885	26.1374	4.90036	4.75218	4.78132	4.7863	4.90112	4.77531	0	0	0	0	0	0	0	0	0
392	ENSMUSG00000002981	Clptm1	cleft lip and palate associated transmembrane protein 1 [Source:MGI Symbol;Acc:MGI:1927155]	56457	-0.00145097	0.7429	0.987363	0.990151	0	23.1596	23.1618	21.516	21.5664	23.9876	27.022	4.60819	4.64	4.51008	4.45651	4.60674	4.81583	0	0	0	0	0	0	0	0	0
393	ENSMUSG00000002983	Relb	avian reticuloendotheliosis viral (v-rel) oncogene related B [Source:MGI Symbol;Acc:MGI:103289]	19698	-0.132773	0.324227	0.319727	0.427002	0	4.7834	5.62793	5.10255	4.8449	4.24162	5.22231	2.5271	2.76192	2.62513	2.49236	2.38231	2.67287	0	0	0	0	0	0	0	0	0
394	ENSMUSG00000002984	Tomm40	translocase of outer mitochondrial membrane 40 [Source:MGI Symbol;Acc:MGI:1858259]	53333	0.0234654	0.965129	0.840328	0.986305	0	25.3722	25.3619	24.1616	24.7086	26.4821	26.3776	4.72325	4.76559	4.67005	4.62881	4.74672	4.79128	0	0	0	0	0	0	0	0	0
395	ENSMUSG00000002985	Apoe	apolipoprotein E [Source:MGI Symbol;Acc:MGI:88057]	11816	0.186233	0.0868869	0.199404	0.159818	0	82.985	81.1591	73.7685	124.714	96.6245	90.2378	6.40955	6.40599	6.22832	6.9489	6.59222	6.51792	0	0	0	0	0	0	0	0	0
396	ENSMUSG00000002996	Hbp1	high mobility group box transcription factor 1 [Source:MGI Symbol;Acc:MGI:894659]	73389	-0.0241777	0.77246	0.833708	0.937097	0	31.2336	30.9703	31.2283	32.1215	36.5767	30.2765	5.03037	5.04536	5.02068	5.00619	5.19125	4.96557	0	0	0	0	0	0	0	0	0
398	ENSMUSG00000003031	Cdkn1b	cyclin-dependent kinase inhibitor 1B [Source:MGI Symbol;Acc:MGI:104565]	12576	0.0629257	0.514137	0.603088	0.730115	0	15.6301	14.8255	15.5999	16.96	17.8553	14.544	4.06192	4.0286	4.06599	4.12485	4.19851	3.9776	0	0	0	0	0	0	0	0	0
400	ENSMUSG00000003033	Ap1m1	adaptor-related protein complex AP-1, mu subunit 1 [Source:MGI Symbol;Acc:MGI:102776]	11767	0.0570375	0.333828	0.635295	0.649595	0	16.1362	14.8894	16.2558	17.4619	16.2131	17.0981	4.1056	4.03757	4.12265	4.16264	4.0645	4.19297	0	0	0	0	0	0	0	0	0
401	ENSMUSG00000003037	Rab8a	RAB8A, member RAS oncogene family [Source:MGI Symbol;Acc:MGI:96960]	17274	-0.168445	0.837205	0.231605	0.699325	0	2.87977	4.20807	3.98466	3.50146	3.49572	3.8641	1.94869	2.40501	2.32668	2.09574	2.15823	2.32244	0	0	0	0	0	0	0	0	0
402	ENSMUSG00000003038	Hmgn2	high mobility group nucleosomal binding domain 2 [Source:MGI Symbol;Acc:MGI:96136]	15331	0.225353	0.290925	0.145053	0.260494	0	18.0015	17.2029	20.1558	22.0323	21.9133	18.1583	4.25624	4.22765	4.41558	4.48415	4.48159	4.26989	0	0	0	0	0	0	0	0	0
403	ENSMUSG00000003039	Fam32a	family with sequence similarity 32, member A [Source:MGI Symbol;Acc:MGI:1915172]	67922	-0.020091	0.74618	0.860305	0.940058	0	7.06442	6.67977	7.21288	8.5936	7.1058	5.24973	3.00886	2.98046	3.05298	3.20963	2.98877	2.68012	0	0	0	0	0	0	0	0	0
404	ENSMUSG00000003062	Stard3nl	STARD3 N-terminal like [Source:MGI Symbol;Acc:MGI:1923455]	76205	-0.143902	0.642225	0.288593	0.602885	0	7.28315	5.69986	6.83868	7.37028	6.32913	5.78518	3.04748	2.77703	2.98558	3.01062	2.84168	2.79842	0	0	0	0	0	0	0	0	0
405	ENSMUSG00000003068	Stk11	serine/threonine kinase 11 [Source:MGI Symbol;Acc:MGI:1341870]	20869	-0.0745927	0.481085	0.542608	0.676354	0	77.2715	73.0945	73.5786	71.6383	80.2806	71.6673	6.30556	6.2575	6.22642	6.16223	6.31755	6.1829	0	0	0	0	0	0	0	0	0
406	ENSMUSG00000003072	Atp5d	ATP synthase, H+ transporting, mitochondrial F1 complex, delta subunit [Source:MGI Symbol;Acc:MGI:1913293]	66043	-0.0355396	0.330598	0.761745	0.734604	0	474.968	455.01	459.763	493.367	467.049	473.752	8.89678	8.90007	8.87906	8.90479	8.85074	8.86124	0	0	0	0	0	0	0	0	0
407	ENSMUSG00000003099	Ppp5c	protein phosphatase 5, catalytic subunit [Source:MGI Symbol;Acc:MGI:102666]	19060	-0.100818	0.10929	0.427335	0.32005	0	34.5676	35.25	34.5571	33.3121	33.0792	34.6219	5.1681	5.22597	5.16009	5.06729	5.04309	5.16908	0	0	0	0	0	0	0	0	0
408	ENSMUSG00000003119	Cdk12	cyclin-dependent kinase 12 [Source:MGI Symbol;Acc:MGI:1098802]	69131	-0.0788192	0.0974706	0.522739	0.364936	0	3.43081	2.94887	2.98207	3.1678	2.88451	2.49757	2.14154	2.02009	2.00718	1.98644	1.94127	1.84328	0	0	0	0	0	0	0	0	0
409	ENSMUSG00000003123	Lipe	lipase, hormone sensitive [Source:MGI Symbol;Acc:MGI:96790]	16890	0.402301	0.0910686	0.0444837	0.0593713	0	13.6482	16.0962	15.4012	31.1169	21.3878	17.6011	3.88446	4.14224	4.04802	4.96747	4.45032	4.23124	0	0	0	0	0	0	0	0	0
410	ENSMUSG00000003131	Pafah1b2	platelet-activating factor acetylhydrolase, isoform 1b, subunit 2 [Source:MGI Symbol;Acc:MGI:108415]	18475	-0.00212306	0.436751	0.982332	0.959278	0	4.46193	5.49682	4.61195	4.85237	4.9704	3.83682	2.43884	2.73267	2.49706	2.49494	2.55784	2.31381	0	0	0	0	0	0	0	0	0
411	ENSMUSG00000003134	Tbc1d8	TBC1 domain family, member 8 [Source:MGI Symbol;Acc:MGI:1927225]	54610	-0.0176482	0.456588	0.87656	0.871143	0	4.55914	4.43379	5.86733	4.68195	4.4099	4.74958	2.46156	2.46857	2.79736	2.45093	2.42858	2.55529	0	0	0	0	0	0	0	0	0
412	ENSMUSG00000003135	Cnot11	CCR4-NOT transcription complex, subunit 11 [Source:MGI Symbol;Acc:MGI:106580]	52846	0.240956	0.0117476	0.128539	0.04016	0	9.341	9.72611	10.0788	12.4732	11.5177	12.1239	3.3783	3.46545	3.47608	3.70641	3.61395	3.72969	0	0	0	0	0	0	0	0	0
413	ENSMUSG00000003153	Slc2a3	solute carrier family 2 (facilitated glucose transporter), member 3 [Source:MGI Symbol;Acc:MGI:95757]	20527	-0.334775	0.493364	0.0663154	0.269232	0	2.60375	4.58683	4.91209	3.28786	3.56234	3.42923	1.84287	2.51184	2.57821	2.02804	2.17706	2.17846	0	0	0	0	0	0	0	0	0
414	ENSMUSG00000003154	Foxj2	forkhead box J2 [Source:MGI Symbol;Acc:MGI:1926805]	60611	-0.0981875	0.337837	0.437651	0.520031	0	12.3557	10.6849	11.5958	9.89809	12.3032	10.6789	3.74151	3.58783	3.66644	3.39118	3.70542	3.56825	0	0	0	0	0	0	0	0	0
415	ENSMUSG00000003161	Sri	sorcin [Source:MGI Symbol;Acc:MGI:98419]	109552	0.0480894	0.781276	0.687422	0.88943	0	11.311	13.3693	9.65891	14.6625	12.0292	10.1494	3.62224	3.88122	3.4289	3.92598	3.67033	3.50125	0	0	0	0	0	0	0	0	0
416	ENSMUSG00000003166	Dgcr2	DiGeorge syndrome critical region gene 2 [Source:MGI Symbol;Acc:MGI:892866]	13356	0.0405078	0.912052	0.733351	0.952533	0	12.5375	11.2172	11.5946	11.271	13.0024	11.9275	3.76505	3.65465	3.66604	3.57304	3.78162	3.70655	0	0	0	0	0	0	0	0	0
417	ENSMUSG00000003184	Irf3	interferon regulatory factor 3 [Source:MGI Symbol;Acc:MGI:1859179]	54131	0.138553	0.183369	0.303233	0.311814	0	22.5731	19.0948	22.5351	28.3992	25.8917	21.7172	4.57034	4.37215	4.57122	4.83051	4.70889	4.51877	0	0	0	0	0	0	0	0	0
418	ENSMUSG00000003190	Bcl2l12	BCL2-like 12 (proline rich) [Source:MGI Symbol;Acc:MGI:1922986]	75736	0.0639693	0.886639	0.597148	0.907472	0	7.3835	6.77182	7.16672	8.64552	6.2907	7.44597	3.06543	2.99725	3.04415	3.21899	2.83466	3.10811	0	0	0	0	0	0	0	0	0
419	ENSMUSG00000003198	Zfp959	zinc finger protein 959 [Source:MGI Symbol;Acc:MGI:2385058]	224893	0.228013	0.109254	0.141915	0.142339	0	1.35017	1.78675	1.63829	2.39331	1.76847	2.03445	1.23289	1.50358	1.40897	1.69712	1.46853	1.63698	0	0	0	0	0	0	0	0	0
420	ENSMUSG00000003199	Mpnd	MPN domain containing [Source:MGI Symbol;Acc:MGI:1915297]	68047	0.0980539	0.14896	0.43902	0.370404	0	39.7253	39.2153	39.2746	44.6663	41.1142	42.6139	5.36426	5.3742	5.34037	5.46807	5.35487	5.46231	0	0	0	0	0	0	0	0	0
421	ENSMUSG00000003200	Sh3gl1	SH3-domain GRB2-like 1 [Source:MGI Symbol;Acc:MGI:700010]	20405	0.106834	0.296531	0.405451	0.469303	0	8.05518	6.22093	6.81157	9.44773	7.58261	7.31355	3.18229	2.88406	2.97959	3.33416	3.06827	3.08642	0	0	0	0	0	0	0	0	0
422	ENSMUSG00000003208	Yju2	YJU2 splicing factor [Source:MGI Symbol;Acc:MGI:1920136]	72886	-0.0110727	0.51856	0.921059	0.919234	0	4.6427	4.55178	4.14749	4.85793	3.33613	4.3879	2.48482	2.50367	2.37282	2.49632	2.10263	2.47375	0	0	0	0	0	0	0	0	0
423	ENSMUSG00000003226	Ranbp2	RAN binding protein 2 [Source:MGI Symbol;Acc:MGI:894323]	19386	-0.0635676	0.526698	0.597516	0.733293	0	7.08228	7.72131	7.93834	7.2973	7.87574	7.39147	3.01204	3.16134	3.16926	2.99589	3.11536	3.09778	0	0	0	0	0	0	0	0	0
425	ENSMUSG00000003233	Dvl3	dishevelled segment polarity protein 3 [Source:MGI Symbol;Acc:MGI:108100]	13544	-0.0242406	0.36414	0.833506	0.8041	0	12.7635	11.4608	11.1774	10.6944	11.8811	11.755	3.78859	3.67747	3.61752	3.50293	3.65323	3.69219	0	0	0	0	0	0	0	0	0
426	ENSMUSG00000003234	Abcf3	ATP-binding cassette, sub-family F (GCN20), member 3 [Source:MGI Symbol;Acc:MGI:1351656]	27406	-0.0426874	0.800371	0.716808	0.906899	0	28.1513	28.2678	26.124	28.4091	31.5967	27.4175	4.87553	4.93824	4.77733	4.832	4.98375	4.83284	0	0	0	0	0	0	0	0	0
427	ENSMUSG00000003235	Eif2b5	eukaryotic translation initiation factor 2B, subunit 5 epsilon [Source:MGI Symbol;Acc:MGI:2446176]	224045	0.0811709	0.0991498	0.513042	0.360988	0	31.2281	29.8802	32.6137	33.9762	37.8607	33.1494	5.02943	5.00063	5.07574	5.08995	5.23438	5.1106	0	0	0	0	0	0	0	0	0
428	ENSMUSG00000003269	Cyth2	cytohesin 2 [Source:MGI Symbol;Acc:MGI:1334255]	19158	-0.0734304	0.549669	0.547397	0.71627	0	16.7181	16.2518	15.6007	16.4453	14.8579	17.0941	4.15601	4.15417	4.0663	4.08074	3.95544	4.19185	0	0	0	0	0	0	0	0	0
429	ENSMUSG00000003273	Car11	carbonic anhydrase 11 [Source:MGI Symbol;Acc:MGI:1336193]	12348	0.120253	0.535746	0.359518	0.589274	0	6.47615	5.77814	5.68148	7.35917	6.71182	5.46022	2.89894	2.79424	2.75971	3.00591	2.91449	2.7252	0	0	0	0	0	0	0	0	0
430	ENSMUSG00000003299	Mrpl4	mitochondrial ribosomal protein L4 [Source:MGI Symbol;Acc:MGI:2137210]	66163	-0.033737	0.473567	0.77372	0.811229	0	45.3896	42.3295	43.9245	46.2488	44.2701	42.7936	5.55553	5.47692	5.5006	5.52764	5.46377	5.46686	0	0	0	0	0	0	0	0	0
431	ENSMUSG00000003308	Keap1	kelch-like ECH-associated protein 1 [Source:MGI Symbol;Acc:MGI:1858732]	50868	-0.0925358	0.0932112	0.461636	0.321075	0	38.3483	35.6607	38.706	35.3625	38.2472	36.0202	5.31339	5.24259	5.3205	5.1406	5.24449	5.22085	0	0	0	0	0	0	0	0	0
432	ENSMUSG00000003316	Glg1	golgi apparatus protein 1 [Source:MGI Symbol;Acc:MGI:104967]	20340	0.00706171	0.895476	0.952273	0.989768	0	7.55759	8.05987	7.79819	7.72059	8.47661	7.74897	3.09895	3.2153	3.15014	3.07064	3.214	3.1572	0	0	0	0	0	0	0	0	0
433	ENSMUSG00000003344	Btbd2	BTB (POZ) domain containing 2 [Source:MGI Symbol;Acc:MGI:1933831]	208198	-0.0389816	0.178729	0.739491	0.611202	0	18.0629	17.2499	18.721	18.0923	18.1417	17.7516	4.26178	4.23114	4.31642	4.21237	4.2228	4.24362	0	0	0	0	0	0	0	0	0
434	ENSMUSG00000003345	Csnk1g2	casein kinase 1, gamma 2 [Source:MGI Symbol;Acc:MGI:1920014]	103236	-0.106286	0.0121771	0.40698	0.128865	0	61.1546	60.5409	62.0094	55.9569	58.8052	57.4374	5.96442	5.9784	5.97594	5.79577	5.86965	5.87025	0	0	0	0	0	0	0	0	0
435	ENSMUSG00000003346	Abhd17a	abhydrolase domain containing 17A [Source:MGI Symbol;Acc:MGI:106388]	216169	0.0346228	0.384412	0.770411	0.768784	0	53.1919	51.9414	52.7994	58.4701	52.9103	54.4835	5.76738	5.75656	5.75993	5.87554	5.73448	5.79455	0	0	0	0	0	0	0	0	0
436	ENSMUSG00000003348	Mob3a	MOB kinase activator 3A [Source:MGI Symbol;Acc:MGI:3050117]	208228	-0.0725031	0.636957	0.552395	0.763999	0	2.65187	2.88333	2.14208	2.49669	2.62576	2.38016	1.86609	1.99143	1.67106	1.73958	1.84342	1.79358	0	0	0	0	0	0	0	0	0
437	ENSMUSG00000003352	Cacnb3	calcium channel, voltage-dependent, beta 3 subunit [Source:MGI Symbol;Acc:MGI:103307]	12297	0.0613256	0.379649	0.611651	0.661932	0	2.08681	2.3456	2.11386	2.43564	2.32834	2.27572	1.62242	1.76825	1.66223	1.71607	1.72355	1.74552	0	0	0	0	0	0	0	0	0
438	ENSMUSG00000003355	Fkbp11	FK506 binding protein 11 [Source:MGI Symbol;Acc:MGI:1913370]	66120	0.0599091	0.609511	0.619151	0.785515	0	1.47936	1.31012	1.03732	1.27523	1.5315	1.4137	1.31656	1.22933	1.03993	1.1292	1.34433	1.28924	0	0	0	0	0	0	0	0	0
439	ENSMUSG00000003360	Ddx23	DEAD (Asp-Glu-Ala-Asp) box polypeptide 23 [Source:MGI Symbol;Acc:MGI:1921601]	74351	-0.118981	0.149407	0.363563	0.32201	0	28.4972	27.6324	29.0253	26.1352	27.2683	28.9499	4.89009	4.90063	4.9167	4.71947	4.78165	4.90647	0	0	0	0	0	0	0	0	0
440	ENSMUSG00000003363	Pld3	phospholipase D family, member 3 [Source:MGI Symbol;Acc:MGI:1333782]	18807	0.190231	0.0855598	0.192802	0.154678	0	7.66265	9.60227	10.0142	11.0026	11.7513	12.4997	3.11705	3.44682	3.46449	3.53964	3.63705	3.77073	0	0	0	0	0	0	0	0	0
441	ENSMUSG00000003378	Grik5	glutamate receptor, ionotropic, kainate 5 (gamma 2) [Source:MGI Symbol;Acc:MGI:95818]	14809	0.10713	0.0768382	0.404439	0.264915	0	1.8312	1.64518	1.91091	2.47197	2.06979	1.92484	1.50879	1.43323	1.56278	1.73091	1.61592	1.58455	0	0	0	0	0	0	0	0	0
442	ENSMUSG00000003379	Cd79a	CD79A antigen (immunoglobulin-associated alpha) [Source:MGI Symbol;Acc:MGI:101774]	12518	0.0360086	0.626805	0.761377	0.86325	0	0.198737	1.62463	0.237534	0.247088	0.236932	0.64724	0.265407	1.42313	0.358298	0.291274	0.394307	0.729551	0	0	0	0	0	0	0	0	0
443	ENSMUSG00000003380	Rabac1	Rab acceptor 1 (prenylated) [Source:MGI Symbol;Acc:MGI:1201692]	14470	0.0363085	0.772888	0.759587	0.911948	0	174.141	170.925	181.359	182.725	180.119	174.417	7.4618	7.46055	7.50096	7.50084	7.4981	7.44562	0	0	0	0	0	0	0	0	0
444	ENSMUSG00000003382	Etv3	ets variant 3 [Source:MGI Symbol;Acc:MGI:1350926]	27049	-0.0389472	0.803388	0.739744	0.915505	0	3.14606	3.59908	3.23967	3.38636	3.11053	3.55804	2.04386	2.23526	2.09926	2.06031	2.02352	2.22625	0	0	0	0	0	0	0	0	0
445	ENSMUSG00000003402	Prkcsh	protein kinase C substrate 80K-H [Source:MGI Symbol;Acc:MGI:107877]	19089	0.209189	0.0148961	0.16588	0.0568694	0	14.3843	13.5864	13.2176	16.8238	16.7803	17.7593	3.95023	3.90459	3.83949	4.11377	4.10719	4.24412	0	0	0	0	0	0	0	0	0
446	ENSMUSG00000003420	Fcgrt	Fc receptor, IgG, alpha chain transporter [Source:MGI Symbol;Acc:MGI:103017]	14132	0.134075	0.0551333	0.316042	0.185736	0	31.2449	28.8802	30.808	37.7614	35.121	32.1899	5.0309	4.96375	5.00578	5.2297	5.13985	5.06517	0	0	0	0	0	0	0	0	0
447	ENSMUSG00000003421	Nosip	nitric oxide synthase interacting protein [Source:MGI Symbol;Acc:MGI:1913644]	66394	0.0544793	0.876204	0.650121	0.91737	0	23.6087	26.607	23.8144	26.7791	24.3861	24.873	4.63314	4.84237	4.65176	4.74903	4.63443	4.70624	0	0	0	0	0	0	0	0	0
448	ENSMUSG00000003423	Pih1d1	PIH1 domain containing 1 [Source:MGI Symbol;Acc:MGI:1916095]	68845	-0.0594194	0.233427	0.620063	0.568783	0	31.4404	29.8297	33.472	32.7287	30.9523	30.5897	5.04135	4.99736	5.11744	5.03834	4.95656	4.98193	0	0	0	0	0	0	0	0	0
449	ENSMUSG00000003429	Rps11	ribosomal protein S11 [Source:MGI Symbol;Acc:MGI:1351329]	27207	0.124912	0.04414	0.343985	0.182034	0	205.268	187.076	194.961	223.389	213.402	210.454	7.68553	7.57369	7.61366	7.75296	7.73857	7.70758	0	0	0	0	0	0	0	0	0
450	ENSMUSG00000003435	Supt5	suppressor of Ty 5 [Source:MGI Symbol;Acc:MGI:1202400]	20924	0.0851218	0.0221116	0.493686	0.201713	0	25.0622	24.989	25.4238	28.1772	29.3445	26.7388	4.70887	4.7455	4.73716	4.82228	4.8846	4.80413	0	0	0	0	0	0	0	0	0
451	ENSMUSG00000003437	Paf1	Paf1, RNA polymerase II complex component [Source:MGI Symbol;Acc:MGI:1923988]	54624	0.233989	0.00971958	0.135662	0.0383282	0	16.5836	16.3197	15.321	20.3595	21.9231	19.6644	4.14555	4.16	4.03745	4.36817	4.48313	4.37954	0	0	0	0	0	0	0	0	0
452	ENSMUSG00000003438	Timm50	translocase of inner mitochondrial membrane 50 [Source:MGI Symbol;Acc:MGI:1913775]	66525	0.189283	0.130786	0.194584	0.194694	0	30.7546	30.4444	31.1493	37.5848	32.2247	35.6419	5.00704	5.02044	5.01746	5.21833	5.00989	5.20675	0	0	0	0	0	0	0	0	0
453	ENSMUSG00000003444	Med29	mediator complex subunit 29 [Source:MGI Symbol;Acc:MGI:1914474]	67224	-0.070746	0.27454	0.561086	0.559395	0	9.09819	10.2787	9.83419	9.89247	9.59367	9.0605	3.34531	3.53326	3.44635	3.39062	3.3756	3.34699	0	0	0	0	0	0	0	0	0
454	ENSMUSG00000003458	Ncstn	nicastrin [Source:MGI Symbol;Acc:MGI:1891700]	59287	-0.0421599	0.825873	0.720203	0.917316	0	18.2899	15.485	19.3088	17.8034	18.3724	17.6749	4.27964	4.09151	4.35828	4.19255	4.2418	4.23748	0	0	0	0	0	0	0	0	0
455	ENSMUSG00000003464	Pex19	peroxisomal biogenesis factor 19 [Source:MGI Symbol;Acc:MGI:1334458]	19298	-0.0282064	0.188345	0.808641	0.677738	0	65.3274	64.4215	69.765	65.0878	68.3428	64.9929	6.06182	6.07201	6.14465	6.03076	6.0686	6.04381	0	0	0	0	0	0	0	0	0
456	ENSMUSG00000003476	Crhr2	corticotropin releasing hormone receptor 2 [Source:MGI Symbol;Acc:MGI:894312]	12922	-0.0428014	0.947275	0.716073	0.963938	0	19.0021	20.8708	21.9627	21.5558	20.1509	21.7857	4.33451	4.49815	4.53628	4.45535	4.37199	4.52616	0	0	0	0	0	0	0	0	0
458	ENSMUSG00000003484	Cyp4f18	cytochrome P450, family 4, subfamily f, polypeptide 18 [Source:MGI Symbol;Acc:MGI:1919304]	72054	-0.161251	0.781519	0.246833	0.666056	0	0.467855	0.347693	0.137613	0.278624	1.02346	0.214663	0.540487	0.47864	0.237099	0.31739	1.03401	0.164679	0	0	0	0	0	0	0	0	0
459	ENSMUSG00000003500	Impdh1	inosine monophosphate dehydrogenase 1 [Source:MGI Symbol;Acc:MGI:96567]	23917	0.00906078	0.71078	0.938476	0.964186	0	10.6375	9.91213	11.8031	11.4439	11.0026	10.1131	3.54779	3.48808	3.6904	3.59303	3.55685	3.49584	0	0	0	0	0	0	0	0	0
460	ENSMUSG00000003518	Dusp3	dual specificity phosphatase 3 (vaccinia virus phosphatase VH1-related) [Source:MGI Symbol;Acc:MGI:1919599]	72349	-0.143833	0.0708323	0.288791	0.192637	0	45.1836	49.3397	47.7159	42.6165	44.6075	45.5893	5.54448	5.68396	5.61856	5.40526	5.47473	5.54085	0	0	0	0	0	0	0	0	0
461	ENSMUSG00000003526	Prodh	proline dehydrogenase [Source:MGI Symbol;Acc:MGI:97770]	19125	0.280851	0.0290637	0.0950194	0.0504313	0	5.224	4.93309	4.05118	6.66283	7.51976	6.01617	2.63403	2.59984	2.34794	2.88069	3.05767	2.84538	0	0	0	0	0	0	0	0	0
462	ENSMUSG00000003527	Ess2	ess-2 splicing factor [Source:MGI Symbol;Acc:MGI:107854]	27886	0.181495	0.134285	0.206486	0.205564	0	5.51123	3.95343	4.9504	6.5058	5.9376	5.22554	2.69595	2.3347	2.58694	2.84676	2.76843	2.67402	0	0	0	0	0	0	0	0	0
463	ENSMUSG00000003528	Slc25a1	solute carrier family 25 (mitochondrial carrier, citrate transporter), member 1 [Source:MGI Symbol;Acc:MGI:1345283]	13358	0.376968	0.0858158	0.0508087	0.0621448	0	6.0832	6.91631	8.1519	14.3877	9.76339	8.53419	2.82585	3.02103	3.20381	3.89761	3.398	3.28097	0	0	0	0	0	0	0	0	0
464	ENSMUSG00000003531	Dgcr6	DiGeorge syndrome critical region gene 6 [Source:MGI Symbol;Acc:MGI:1202877]	13353	0.16573	0.0308906	0.236842	0.110927	0	39.3853	34.6566	37.2643	44.9241	42.4849	41.8414	5.34998	5.20715	5.26991	5.47674	5.40373	5.43564	0	0	0	0	0	0	0	0	0
465	ENSMUSG00000003534	Ddr1	discoidin domain receptor family, member 1 [Source:MGI Symbol;Acc:MGI:99216]	12305	-0.0791276	0.23346	0.521314	0.500971	0	7.58472	8.0135	7.95096	7.85594	6.88278	7.72749	3.10383	3.20906	3.17099	3.09187	2.94866	3.15532	0	0	0	0	0	0	0	0	0
467	ENSMUSG00000003546	Klc4	kinesin light chain 4 [Source:MGI Symbol;Acc:MGI:1922014]	74764	0.0387738	0.126751	0.743375	0.561229	0	7.85679	8.1954	8.15191	8.77825	9.1718	8.29583	3.14889	3.23869	3.20409	3.24287	3.31468	3.24201	0	0	0	0	0	0	0	0	0
468	ENSMUSG00000003549	Ercc1	excision repair cross-complementing rodent repair deficiency, complementation group 1 [Source:MGI Symbol;Acc:MGI:95412]	13870	0.377001	0.0750461	0.0507723	0.0568557	0	15.0582	13.9057	17.1235	20.6244	17.3833	20.1528	4.01092	3.93663	4.19511	4.38792	4.16189	4.4111	0	0	0	0	0	0	0	0	0
469	ENSMUSG00000003559	As3mt	arsenic (+3 oxidation state) methyltransferase [Source:MGI Symbol;Acc:MGI:1929882]	57344	0.106575	0.178332	0.406504	0.37687	0	20.2576	18.7569	20.1209	20.5601	22.9089	21.7083	4.41727	4.34863	4.41172	4.38336	4.5461	4.51829	0	0	0	0	0	0	0	0	0
470	ENSMUSG00000003573	Homer3	homer scaffolding protein 3 [Source:MGI Symbol;Acc:MGI:1347359]	26558	-0.104614	0.154709	0.413162	0.359264	0	3.53024	3.16498	3.80964	3.61051	3.04706	3.08304	2.17105	2.09991	2.2775	2.13695	2.00165	2.06644	0	0	0	0	0	0	0	0	0
471	ENSMUSG00000003575	Crtc1	CREB regulated transcription coactivator 1 [Source:MGI Symbol;Acc:MGI:2142523]	382056	-0.121276	0.278158	0.35554	0.421092	0	3.71905	3.38837	3.54531	3.94836	3.11039	3.10675	2.22779	2.17722	2.19669	2.24503	2.02312	2.07542	0	0	0	0	0	0	0	0	0
472	ENSMUSG00000003581	Rnf215	ring finger protein 215 [Source:MGI Symbol;Acc:MGI:1918923]	71673	0.140607	0.135862	0.297493	0.266674	0	5.85812	5.93313	5.53554	8.30211	6.29573	6.33475	2.77591	2.82554	2.72629	3.17182	2.83543	2.91651	0	0	0	0	0	0	0	0	0
473	ENSMUSG00000003604	Aven	apoptosis, caspase activation inhibitor [Source:MGI Symbol;Acc:MGI:1921518]	74268	0.191733	0.0117445	0.190288	0.0576197	0	10.0274	9.52263	9.45335	11.5446	11.6866	12.091	3.4727	3.43691	3.40252	3.60671	3.62864	3.7255	0	0	0	0	0	0	0	0	0
474	ENSMUSG00000003617	Cp	ceruloplasmin [Source:MGI Symbol;Acc:MGI:88476]	12870	-0.104547	0.479111	0.413387	0.592374	0	5.15839	5.48641	4.34865	5.89642	4.79824	2.67601	2.62052	2.72937	2.4266	2.73074	2.51598	1.91767	0	0	0	0	0	0	0	0	0
475	ENSMUSG00000003623	Crot	carnitine O-octanoyltransferase [Source:MGI Symbol;Acc:MGI:1921364]	74114	0.0222016	0.475952	0.849002	0.859162	0	15.8961	17.8835	16.0973	16.0158	17.0054	16.3782	4.08768	4.27898	4.10984	4.04781	4.13204	4.13707	0	0	0	0	0	0	0	0	0
477	ENSMUSG00000003660	Snrnp200	small nuclear ribonucleoprotein 200 (U5) [Source:MGI Symbol;Acc:MGI:2444401]	320632	0.0573539	0.702698	0.633537	0.834773	0	11.1097	9.36941	9.50565	10.4617	10.8937	8.54796	3.60167	3.4162	3.40902	3.47356	3.54479	3.28313	0	0	0	0	0	0	0	0	0
478	ENSMUSG00000003662	Ciao1	cytosolic iron-sulfur protein assembly 1 [Source:MGI Symbol;Acc:MGI:1346998]	26371	0.0949753	0.471898	0.451531	0.613429	0	18.8038	21.9756	21.8502	25.6859	24.2431	19.8153	4.3186	4.56899	4.52973	4.69269	4.6247	4.39022	0	0	0	0	0	0	0	0	0
479	ENSMUSG00000003680	Taf6l	TATA-box binding protein associated factor 6 like [Source:MGI Symbol;Acc:MGI:2444957]	67706	0.0547813	0.624355	0.648652	0.80732	0	7.85962	7.49047	8.80296	9.69295	8.3867	7.66665	3.14924	3.12143	3.30395	3.36592	3.20402	3.14623	0	0	0	0	0	0	0	0	0
480	ENSMUSG00000003721	Insig2	insulin induced gene 2 [Source:MGI Symbol;Acc:MGI:1920249]	72999	-0.186583	0.063087	0.19902	0.135594	0	26.4479	27.9649	27.7695	25.375	25.1409	26.3081	4.78509	4.92411	4.85918	4.67259	4.66929	4.78526	0	0	0	0	0	0	0	0	0
481	ENSMUSG00000003731	Kpna6	karyopherin (importin) alpha 6 [Source:MGI Symbol;Acc:MGI:1100836]	16650	-0.109309	0.138301	0.395733	0.331792	0	20.7365	21.6077	21.9775	18.5566	21.4781	20.4028	4.44951	4.54625	4.53713	4.24867	4.45477	4.42782	0	0	0	0	0	0	0	0	0
482	ENSMUSG00000003746	Man1a	mannosidase 1, alpha [Source:MGI Symbol;Acc:MGI:104677]	17155	-0.116483	0.515667	0.371585	0.585647	0	2.92973	2.99515	2.58779	3.40595	2.64771	2.16905	1.9677	2.03958	1.8653	2.06791	1.85121	1.69418	0	0	0	0	0	0	0	0	0
483	ENSMUSG00000003752	Itpkc	inositol 1,4,5-trisphosphate 3-kinase C [Source:MGI Symbol;Acc:MGI:2442554]	233011	0.0668455	0.712658	0.582521	0.816204	0	2.20715	2.30391	2.79019	2.66097	2.5516	2.50719	1.68155	1.75111	1.94083	1.80459	1.81795	1.8468	0	0	0	0	0	0	0	0	0
484	ENSMUSG00000003762	Coq8b	coenzyme Q8B [Source:MGI Symbol;Acc:MGI:1924139]	76889	-0.0346332	0.748997	0.767958	0.907216	0	3.4639	2.28364	3.50101	3.55397	2.5533	4.00657	2.15024	1.74173	2.18331	2.11561	1.81849	2.3665	0	0	0	0	0	0	0	0	0
485	ENSMUSG00000003778	Brd8	bromodomain containing 8 [Source:MGI Symbol;Acc:MGI:1925906]	78656	-0.0901642	0.124442	0.471289	0.365169	0	5.67033	5.76749	5.9952	5.75865	5.74667	4.71357	2.73221	2.7917	2.82662	2.70153	2.72986	2.54729	0	0	0	0	0	0	0	0	0
486	ENSMUSG00000003808	Farsa	phenylalanyl-tRNA synthetase, alpha subunit [Source:MGI Symbol;Acc:MGI:1913840]	66590	0.0841454	0.593073	0.498768	0.71128	0	15.5658	15.0999	15.9545	17.418	15.4014	16.392	4.05515	4.0567	4.09712	4.16004	4.00075	4.14085	0	0	0	0	0	0	0	0	0
487	ENSMUSG00000003809	Gcdh	glutaryl-Coenzyme A dehydrogenase [Source:MGI Symbol;Acc:MGI:104541]	270076	-0.00196266	0.965817	0.983489	0.998565	0	21.1309	19.3337	19.4086	20.6333	22.9091	18.6337	4.47638	4.39111	4.36361	4.38915	4.54636	4.30644	0	0	0	0	0	0	0	0	0
488	ENSMUSG00000003810	Mast2	microtubule associated serine/threonine kinase 2 [Source:MGI Symbol;Acc:MGI:894676]	17776	-0.00109447	0.657019	0.990155	0.987575	0	28.0026	26.8638	27.9598	27.3942	33.7651	28.0166	4.86462	4.85865	4.8684	4.78285	5.07293	4.86353	0	0	0	0	0	0	0	0	0
489	ENSMUSG00000003812	Dnase2a	deoxyribonuclease II alpha [Source:MGI Symbol;Acc:MGI:1329019]	13423	0.226995	0.120528	0.143057	0.15136	0	3.58428	3.73634	4.30271	4.44741	5.96048	4.51335	2.19216	2.27319	2.4115	2.38919	2.77459	2.50018	0	0	0	0	0	0	0	0	0
490	ENSMUSG00000003813	Rad23a	RAD23 homolog A, nucleotide excision repair protein [Source:MGI Symbol;Acc:MGI:105126]	19358	0.00756628	0.690791	0.94847	0.966054	0	76.5881	70.1161	68.0581	64.203	73.7723	75.2208	6.29221	6.18805	6.10843	6.01268	6.19562	6.26118	0	0	0	0	0	0	0	0	0
491	ENSMUSG00000003814	Calr	calreticulin [Source:MGI Symbol;Acc:MGI:88252]	12317	0.0897633	0.135282	0.473765	0.378712	0	68.5949	65.0603	65.5132	68.9549	72.9252	74.3787	6.13502	6.08376	6.05164	6.11009	6.17353	6.23964	0	0	0	0	0	0	0	0	0
492	ENSMUSG00000003847	Nfat5	nuclear factor of activated T cells 5 [Source:MGI Symbol;Acc:MGI:1859333]	54446	-0.0668019	0.0855948	0.581215	0.386086	0	3.91471	3.51045	3.51223	3.64663	3.56448	3.19931	2.28699	2.21453	2.18631	2.14773	2.17831	2.10665	0	0	0	0	0	0	0	0	0
493	ENSMUSG00000003848	Nob1	NIN1/RPN12 binding protein 1 homolog [Source:MGI Symbol;Acc:MGI:1914869]	67619	-0.013419	0.942966	0.905193	0.988585	0	15.3758	15.6685	17.0714	16.679	19.221	14.3788	4.03761	4.1092	4.18841	4.09578	4.30747	3.95788	0	0	0	0	0	0	0	0	0
494	ENSMUSG00000003849	Nqo1	NAD(P)H dehydrogenase, quinone 1 [Source:MGI Symbol;Acc:MGI:103187]	18104	-0.0215211	0.911394	0.851003	0.974442	0	12.6787	13.9084	13.995	15.2534	14.1819	12.6117	3.77889	3.93711	3.91681	3.98178	3.89529	3.78363	0	0	0	0	0	0	0	0	0
495	ENSMUSG00000003865	Gys1	glycogen synthase 1, muscle [Source:MGI Symbol;Acc:MGI:101805]	14936	0.199521	0.082364	0.179232	0.143735	0	150.613	142.427	136.218	154.045	167.937	171.189	7.26024	7.20096	7.09447	7.25005	7.40048	7.41508	0	0	0	0	0	0	0	0	0
496	ENSMUSG00000003868	Ruvbl2	RuvB-like protein 2 [Source:MGI Symbol;Acc:MGI:1342299]	20174	-0.11947	0.465696	0.361729	0.548316	0	15.9215	15.7662	16.1798	17.7108	15.2661	14.7739	4.09061	4.11448	4.1154	4.18197	3.98673	3.99501	0	0	0	0	0	0	0	0	0
497	ENSMUSG00000003873	Bax	BCL2-associated X protein [Source:MGI Symbol;Acc:MGI:99702]	12028	-0.0327905	0.738268	0.779685	0.908193	0	19.727	19.3073	20.7791	25.0546	19.9796	19.0664	4.38252	4.38944	4.45946	4.65092	4.35664	4.33892	0	0	0	0	0	0	0	0	0
498	ENSMUSG00000003923	Tfam	transcription factor A, mitochondrial [Source:MGI Symbol;Acc:MGI:107810]	21780	0.039174	0.485688	0.740563	0.796529	0	17.4262	15.9381	18.6629	18.5745	19.4957	17.443	4.21099	4.13008	4.31282	4.25017	4.32547	4.22166	0	0	0	0	0	0	0	0	0
499	ENSMUSG00000003948	Mmd	monocyte to macrophage differentiation-associated [Source:MGI Symbol;Acc:MGI:1914718]	67468	0.176029	0.638173	0.216562	0.540125	0	8.33073	8.201	8.53897	10.2408	9.9162	7.15617	3.22956	3.24009	3.259	3.44208	3.41612	3.06227	0	0	0	0	0	0	0	0	0
501	ENSMUSG00000003955	Fam162a	family with sequence similarity 162, member A [Source:MGI Symbol;Acc:MGI:1917436]	70186	-0.0399871	0.626003	0.733702	0.849662	0	74.8752	76.3822	70.1951	74.5304	74.6823	73.79	6.25987	6.31616	6.15367	6.21989	6.20741	6.22545	0	0	0	0	0	0	0	0	0
502	ENSMUSG00000003970	Rpl8	ribosomal protein L8 [Source:MGI Symbol;Acc:MGI:1350927]	26961	0.0306194	0.544821	0.795862	0.851747	0	348.169	342.929	351.555	361.204	362.516	367.915	8.46706	8.47726	8.48881	8.44324	8.50788	8.54239	0	0	0	0	0	0	0	0	0
503	ENSMUSG00000003992	Ssbp2	single-stranded DNA binding protein 2 [Source:MGI Symbol;Acc:MGI:1914220]	66970	-0.0985975	0.462577	0.435992	0.59761	0	7.44035	9.31327	8.47828	7.78309	8.65523	7.69943	3.07524	3.40756	3.2482	3.08066	3.23917	3.14961	0	0	0	0	0	0	0	0	0
504	ENSMUSG00000004018	Fancl	Fanconi anemia, complementation group L [Source:MGI Symbol;Acc:MGI:1914280]	67030	-0.0858256	0.590655	0.489453	0.704528	0	1.14181	2.24036	2.36847	2.55397	2.12486	1.9431	1.09277	1.72282	1.77248	1.76194	1.637	1.59202	0	0	0	0	0	0	0	0	0
505	ENSMUSG00000004032	Gstm5	glutathione S-transferase, mu 5 [Source:MGI Symbol;Acc:MGI:1309466]	14866	0.00853473	0.233039	0.942203	0.848903	0	65.3429	70.919	72.8077	74.2226	78.0373	72.8705	6.06254	6.20886	6.20709	6.21123	6.27268	6.21563	0	0	0	0	0	0	0	0	0
506	ENSMUSG00000004035	Gstm7	glutathione S-transferase, mu 7 [Source:MGI Symbol;Acc:MGI:1915562]	68312	-0.18577	0.559954	0.200316	0.475092	0	2.57597	2.79341	2.31228	2.14383	3.10865	2.05453	1.83021	1.96036	1.74864	1.58147	2.02137	1.64444	0	0	0	0	0	0	0	0	0
507	ENSMUSG00000004040	Stat3	signal transducer and activator of transcription 3 [Source:MGI Symbol;Acc:MGI:103038]	20848	0.044115	0.631661	0.710905	0.840887	0	15.527	13.8663	15.7423	14.7431	16.588	16.659	4.05143	3.93358	4.07679	3.93365	4.09554	4.16146	0	0	0	0	0	0	0	0	0
508	ENSMUSG00000004043	Stat5a	signal transducer and activator of transcription 5A [Source:MGI Symbol;Acc:MGI:103036]	20850	-0.0682696	0.632536	0.57361	0.772916	0	4.22089	5.1227	4.86937	4.59905	4.71543	4.63395	2.37448	2.64959	2.56651	2.42676	2.49824	2.52879	0	0	0	0	0	0	0	0	0
509	ENSMUSG00000004044	Cavin1	caveolae associated 1 [Source:MGI Symbol;Acc:MGI:1277968]	19285	-0.107635	0.117951	0.40221	0.314362	0	68.0591	66.688	71.8127	69.7	65.3293	61.7905	6.11883	6.12368	6.18339	6.12751	6.01604	5.96252	0	0	0	0	0	0	0	0	0
510	ENSMUSG00000004054	Map3k11	mitogen-activated protein kinase kinase kinase 11 [Source:MGI Symbol;Acc:MGI:1346880]	26403	-0.148221	0.0252697	0.277346	0.116968	0	6.58956	5.97456	6.51931	6.09957	6.06684	5.57271	2.91941	2.83548	2.92812	2.77119	2.79573	2.75228	0	0	0	0	0	0	0	0	0
511	ENSMUSG00000004056	Akt2	thymoma viral proto-oncogene 2 [Source:MGI Symbol;Acc:MGI:104874]	11652	-0.160724	0.0506164	0.248018	0.145397	0	101.869	107.891	104.833	93.1893	103.01	92.8858	6.6935	6.79037	6.72215	6.51792	6.66645	6.56143	0	0	0	0	0	0	0	0	0
512	ENSMUSG00000004069	Dnaja3	DnaJ heat shock protein family (Hsp40) member A3 [Source:MGI Symbol;Acc:MGI:1933786]	83945	-0.0451337	0.242785	0.702555	0.635004	0	49.7713	49.3388	49.8944	45.4228	49.7658	49.8821	5.6765	5.68281	5.6785	5.49279	5.63337	5.68033	0	0	0	0	0	0	0	0	0
513	ENSMUSG00000004070	Hmox2	heme oxygenase 2 [Source:MGI Symbol;Acc:MGI:109373]	15369	0.025374	0.350974	0.829247	0.794793	0	19.7841	20.1442	21.4106	21.9171	21.5768	21.9021	4.38772	4.4493	4.50171	4.47467	4.45863	4.53155	0	0	0	0	0	0	0	0	0
514	ENSMUSG00000004071	Cdip1	cell death inducing Trp53 target 1 [Source:MGI Symbol;Acc:MGI:1913876]	66626	-0.0787992	0.609739	0.5228	0.733872	0	49.2505	45.0061	48.2651	44.4168	52.1941	46.1562	5.66335	5.56664	5.63497	5.45706	5.71583	5.55617	0	0	0	0	0	0	0	0	0
515	ENSMUSG00000004085	Map3k20	mitogen-activated protein kinase kinase kinase 20 [Source:MGI Symbol;Acc:MGI:2443258]	65964	-0.320165	0.013732	0.0729364	0.0268581	0	55.542	57.1073	58.1622	43.7886	47.7724	49.1183	5.83211	5.90463	5.89517	5.44204	5.575	5.65562	0	0	0	0	0	0	0	0	0
516	ENSMUSG00000004096	Cwc15	CWC15 spliceosome-associated protein [Source:MGI Symbol;Acc:MGI:1913320]	66070	0.0903179	0.00436493	0.471602	0.105828	0	57.6205	56.9104	57.8218	63.0347	62.9111	61.6882	5.88243	5.8992	5.88682	5.98912	5.97713	5.95894	0	0	0	0	0	0	0	0	0
517	ENSMUSG00000004098	Col5a3	collagen, type V, alpha 3 [Source:MGI Symbol;Acc:MGI:1858212]	53867	-0.350981	0.072284	0.0597056	0.0618304	0	17.9789	15.1846	15.3348	15.4486	12.3736	10.691	4.25335	4.0644	4.03909	3.99855	3.71342	3.57057	0	0	0	0	0	0	0	0	0
518	ENSMUSG00000004099	Dnmt1	DNA methyltransferase (cytosine-5) 1 [Source:MGI Symbol;Acc:MGI:94912]	13433	0.323686	0.113348	0.0707729	0.0923374	0	2.7345	2.22352	2.09773	3.63199	2.55268	3.00155	1.89306	1.71794	1.65536	2.14282	1.81828	2.04163	1	0	0	0	0	0	0	0	0
519	ENSMUSG00000004100	Ppan	peter pan homolog [Source:MGI Symbol;Acc:MGI:2178445]	235036	0.0330143	0.595376	0.781006	0.861811	0	7.42113	6.73575	7.28311	7.89982	8.21706	6.65234	3.07174	2.98924	3.06893	3.10194	3.17867	2.96818	0	0	0	0	0	0	0	0	0
520	ENSMUSG00000004105	Angptl2	angiopoietin-like 2 [Source:MGI Symbol;Acc:MGI:1347002]	26360	0.0967683	0.0211403	0.444226	0.17582	0	24.8916	24.4096	23.8769	27.5297	27.4798	28.1255	4.69453	4.71636	4.65745	4.79026	4.7913	4.87013	0	0	0	0	0	0	0	0	0
521	ENSMUSG00000004187	Kifc2	kinesin family member C2 [Source:MGI Symbol;Acc:MGI:109187]	16581	-0.0714823	0.88641	0.557785	0.895519	0	2.86735	2.24631	2.60103	2.65169	3.03192	2.17179	1.94573	1.72619	1.87415	1.80266	1.99703	1.69619	0	0	0	0	0	0	0	0	0
522	ENSMUSG00000004207	Psap	prosaposin [Source:MGI Symbol;Acc:MGI:97783]	19156	0.0931591	0.0112097	0.459433	0.144381	0	307.806	299.329	298.2	334.898	331.561	337.158	8.27494	8.28554	8.24964	8.33121	8.3681	8.3683	0	0	0	0	0	0	0	0	0
523	ENSMUSG00000004221	Ikbkg	inhibitor of kappaB kinase gamma [Source:MGI Symbol;Acc:MGI:1338074]	16151	0.00663814	0.577006	0.955328	0.95402	0	5.37344	5.49492	5.77425	5.58073	6.85167	5.50153	2.6682	2.73181	2.77459	2.66041	2.94368	2.73845	0	0	0	0	0	0	0	0	0
524	ENSMUSG00000004233	Wars2	tryptophanyl tRNA synthetase 2 (mitochondrial) [Source:MGI Symbol;Acc:MGI:1917810]	70560	0.0208021	0.905164	0.857862	0.974265	0	1.80813	1.96318	2.00268	2.329	2.05577	1.68425	1.49625	1.5888	1.60777	1.66294	1.6096	1.44902	0	0	0	0	0	0	0	0	0
525	ENSMUSG00000004263	Atn1	atrophin 1 [Source:MGI Symbol;Acc:MGI:104725]	13498	-0.0692782	0.370241	0.568162	0.628018	0	14.0925	12.4982	12.8192	12.3541	12.4908	13.5165	3.9238	3.79392	3.79924	3.69575	3.72997	3.87813	0	0	0	0	0	0	0	0	0
526	ENSMUSG00000004264	Phb2	prohibitin 2 [Source:MGI Symbol;Acc:MGI:102520]	12034	0.0323683	0.819896	0.785082	0.934821	0	96.0925	85.714	90.161	91.5555	97.4865	92.0596	6.59938	6.47668	6.51148	6.47927	6.60286	6.54385	0	0	0	0	0	0	0	0	0
527	ENSMUSG00000004266	Ptpn6	protein tyrosine phosphatase, non-receptor type 6 [Source:MGI Symbol;Acc:MGI:96055]	15170	-0.112816	0.219741	0.384216	0.396899	0	0.776644	1.18743	0.855747	0.961903	0.739705	0.564335	0.819983	1.14673	0.920875	0.901301	0.808058	0.641814	0	0	0	0	0	0	0	0	0
528	ENSMUSG00000004268	Emg1	EMG1 N1-specific pseudouridine methyltransferase [Source:MGI Symbol;Acc:MGI:1315195]	14791	-0.035279	0.817026	0.76356	0.9275	0	55.6514	53.3274	55.9983	58.3783	54.8725	54.749	5.83497	5.80067	5.84011	5.87211	5.78112	5.79969	0	0	0	0	0	0	0	0	0
529	ENSMUSG00000004270	Lpcat3	lysophosphatidylcholine acyltransferase 3 [Source:MGI Symbol;Acc:MGI:1315211]	14792	-0.168902	0.0354788	0.230591	0.115617	0	9.92473	10.8598	9.78824	8.85469	9.45403	8.61837	3.46012	3.60928	3.44044	3.25399	3.35499	3.29122	0	0	0	0	0	0	0	0	0
530	ENSMUSG00000004285	Atp6v1f	ATPase, H+ transporting, lysosomal V1 subunit F [Source:MGI Symbol;Acc:MGI:1913394]	66144	0.0470596	0.554934	0.693847	0.800311	0	78.7181	79.1276	79.9935	85.3606	79.5231	85.336	6.34077	6.35845	6.3396	6.38783	6.29579	6.43912	0	0	0	0	0	0	0	0	0
531	ENSMUSG00000004319	Clcn3	chloride channel, voltage-sensitive 3 [Source:MGI Symbol;Acc:MGI:103555]	12725	0.0260461	0.173814	0.824983	0.680522	0	12.3137	12.2765	12.5721	13.1179	14.0218	12.7189	3.73695	3.76984	3.77267	3.7741	3.87891	3.79589	0	0	0	0	0	0	0	0	0
532	ENSMUSG00000004356	Utp20	UTP20 small subunit processome component [Source:MGI Symbol;Acc:MGI:1917933]	70683	-0.044624	0.300855	0.705623	0.676949	0	4.63122	3.80454	4.12997	4.37813	3.39792	3.87505	2.47974	2.29303	2.36975	2.36487	2.12511	2.32513	0	0	0	0	0	0	0	0	0
533	ENSMUSG00000004360	9330159F19Rik	RIKEN cDNA 9330159F19 gene [Source:MGI Symbol;Acc:MGI:3036239]	212448	0.17583	0.296691	0.217017	0.328249	0	6.00208	6.41461	6.45857	6.30523	8.05936	7.35328	2.80575	2.92179	2.916	2.80759	3.14653	3.09183	0	0	0	0	0	0	0	0	0
534	ENSMUSG00000004364	Cul3	cullin 3 [Source:MGI Symbol;Acc:MGI:1347360]	26554	0.00607602	0.588793	0.959226	0.958436	0	68.0784	72.4096	71.7494	64.7908	73.5114	72.8502	6.12027	6.24902	6.18178	6.0239	6.18786	6.21392	0	0	0	0	0	0	0	0	0
535	ENSMUSG00000004383	Large1	LARGE xylosyl- and glucuronyltransferase 1 [Source:MGI Symbol;Acc:MGI:1342270]	16795	0.0414217	0.639123	0.727576	0.851726	0	8.48676	9.36065	8.5541	9.03627	9.09858	9.93602	3.25249	3.4143	3.26199	3.27843	3.30341	3.47197	0	0	0	0	0	0	0	0	0
536	ENSMUSG00000004393	Ddx56	DEAD (Asp-Glu-Ala-Asp) box polypeptide 56 [Source:MGI Symbol;Acc:MGI:1277172]	52513	-0.116073	0.574164	0.373332	0.62189	0	14.7384	15.0148	15.4253	14.7349	17.2295	12.8422	3.9821	4.04888	4.04948	3.93281	4.14939	3.80693	0	0	0	0	0	0	0	0	0
537	ENSMUSG00000004394	Tmed4	transmembrane p24 trafficking protein 4 [Source:MGI Symbol;Acc:MGI:1915070]	103694	0.00551917	0.673303	0.963292	0.971544	0	37.5531	36.9411	39.0033	39.4591	41.7532	37.5017	5.28262	5.29297	5.33199	5.29849	5.38326	5.27613	0	0	0	0	0	0	0	0	0
538	ENSMUSG00000004415	Col26a1	collagen, type XXVI, alpha 1 [Source:MGI Symbol;Acc:MGI:2155345]	140709	-0.100412	0.946758	0.428796	0.900896	0	0.937112	1.34419	1.55511	1.87938	0.943798	1.19497	0.938075	1.25214	1.35461	1.4613	0.973375	1.15173	0	0	0	0	0	0	0	0	0
539	ENSMUSG00000004451	Ralb	v-ral simian leukemia viral oncogene B [Source:MGI Symbol;Acc:MGI:1927244]	64143	-0.0568851	0.0796466	0.634299	0.412977	0	6.90719	6.5844	6.4304	6.78899	6.66593	6.11636	2.98103	2.96143	2.91177	2.90721	2.90455	2.86834	0	0	0	0	0	0	0	0	0
540	ENSMUSG00000004455	Ppp1cc	protein phosphatase 1 catalytic subunit gamma [Source:MGI Symbol;Acc:MGI:104872]	19047	-0.0757104	0.0370691	0.53744	0.267039	0	37.8312	38.0862	38.822	38.9119	37.2656	36.6825	5.29125	5.33473	5.32413	5.27492	5.21662	5.24842	0	0	0	0	0	0	0	0	0
541	ENSMUSG00000004460	Dnajb11	DnaJ heat shock protein family (Hsp40) member B11 [Source:MGI Symbol;Acc:MGI:1915088]	67838	0.129969	0.131629	0.328169	0.282217	0	23.0739	19.8999	20.8629	23.8608	23.7793	24.0801	4.60472	4.4319	4.46689	4.57938	4.59686	4.66523	0	0	0	0	0	0	0	0	0
542	ENSMUSG00000004462	Tbccd1	TBCC domain containing 1 [Source:MGI Symbol;Acc:MGI:1917823]	70573	0.000580483	0.962726	0.996836	0.999614	0	3.80966	4.30852	4.78103	4.86959	4.43647	3.75903	2.2586	2.43516	2.54492	2.49946	2.43574	2.28925	0	0	0	0	0	0	0	0	0
543	ENSMUSG00000004473	Clec11a	C-type lectin domain family 11, member a [Source:MGI Symbol;Acc:MGI:1298219]	20256	-0.179863	0.251898	0.209288	0.292652	0	1.06956	1.31649	1.20863	1.32978	0.950546	0.901277	1.03969	1.23372	1.15815	1.15797	0.978287	0.949279	0	0	0	0	0	0	0	0	0
544	ENSMUSG00000004508	Gab2	growth factor receptor bound protein 2-associated protein 2 [Source:MGI Symbol;Acc:MGI:1333854]	14389	-0.178039	0.0537842	0.212668	0.131992	0	1.83892	1.92355	1.90846	1.97232	1.61175	1.5289	1.51268	1.57031	1.56113	1.50108	1.38309	1.36396	0	0	0	0	0	0	0	0	0
545	ENSMUSG00000004530	Coro1c	coronin, actin binding protein 1C [Source:MGI Symbol;Acc:MGI:1345964]	23790	0.0163219	0.822078	0.888704	0.964803	0	7.8317	7.08354	7.39183	7.37684	8.0011	7.43091	3.14531	3.05242	3.08816	3.01162	3.13615	3.10448	0	0	0	0	0	0	0	0	0
546	ENSMUSG00000004535	Tax1bp1	Tax1 (human T cell leukemia virus type I) binding protein 1 [Source:MGI Symbol;Acc:MGI:1289308]	52440	-9.29081e-05	0.762891	0.997639	0.997195	0	25.7976	26.1952	26.396	27.5239	29.1769	25.3393	4.74928	4.8163	4.7899	4.78981	4.87756	4.73409	0	0	0	0	0	0	0	0	0
547	ENSMUSG00000004558	Ndrg2	N-myc downstream regulated gene 2 [Source:MGI Symbol;Acc:MGI:1352498]	29811	0.100827	0.3276	0.427928	0.506432	0	872.657	854.589	868.544	843.5	871.313	827.111	9.72842	9.73406	9.73041	9.83124	9.88741	9.68104	0	0	0	0	0	0	0	0	0
548	ENSMUSG00000004561	Mettl17	methyltransferase like 17 [Source:MGI Symbol;Acc:MGI:1098577]	52535	-0.0646042	0.290456	0.591962	0.591686	0	8.54865	7.09501	7.68083	8.11235	6.75528	7.16651	3.26079	3.05455	3.1296	3.1381	2.92271	3.065	0	0	0	0	0	0	0	0	0
549	ENSMUSG00000004562	Arhgef40	Rho guanine nucleotide exchange factor (GEF) 40 [Source:MGI Symbol;Acc:MGI:2685515]	268739	0.112128	0.210152	0.386851	0.390918	0	10.5629	8.91168	10.249	14.2028	11.4558	10.0151	3.53737	3.35428	3.4962	3.87919	3.60832	3.48229	0	0	0	0	0	0	0	0	0
550	ENSMUSG00000004565	Pnpla6	patatin-like phospholipase domain containing 6 [Source:MGI Symbol;Acc:MGI:1354723]	50767	0.0952165	0.942836	0.450774	0.903677	0	6.38866	7.29623	6.46978	7.45546	7.26267	6.13012	2.88057	3.09282	2.91886	3.02611	3.01407	2.87132	0	0	0	0	0	0	0	0	0
551	ENSMUSG00000004567	Mcoln1	mucolipin 1 [Source:MGI Symbol;Acc:MGI:1890498]	94178	0.328396	0.0129739	0.0687478	0.0247824	0	19.6248	19.124	18.9109	26.6181	25.7947	22.1279	4.3742	4.37331	4.32779	4.74038	4.70171	4.54641	0	0	0	0	0	0	0	0	0
552	ENSMUSG00000004568	Arhgef18	rho/rac guanine nucleotide exchange factor (GEF) 18 [Source:MGI Symbol;Acc:MGI:2142567]	102098	-0.0962018	0.144464	0.44579	0.370241	0	3.3992	3.45853	3.19302	3.22515	3.37907	2.97255	2.13047	2.19684	2.08627	2.00424	2.11804	2.03427	0	0	0	0	0	0	0	0	0
553	ENSMUSG00000004591	Pkn2	protein kinase N2 [Source:MGI Symbol;Acc:MGI:109211]	109333	-0.170099	0.0612371	0.228299	0.148842	0	7.97037	8.89323	8.63752	7.91116	7.04627	7.62451	3.17065	3.35201	3.27439	3.10429	2.97957	3.13816	0	0	0	0	0	0	0	0	0
554	ENSMUSG00000004610	Etfb	electron transferring flavoprotein, beta polypeptide [Source:MGI Symbol;Acc:MGI:106098]	110826	0.0609579	0.0684287	0.613623	0.379736	0	240.59	221.927	233.186	255.373	254.656	242.688	7.91232	7.83827	7.89601	7.95697	8.00087	7.92749	0	0	0	0	0	0	0	0	0
555	ENSMUSG00000004626	Stxbp2	syntaxin binding protein 2 [Source:MGI Symbol;Acc:MGI:107370]	20911	-0.211634	0.73575	0.162961	0.55434	0	1.93246	2.93088	3.44451	2.64988	2.34717	4.74971	1.55466	2.0131	2.1637	1.80147	1.73278	2.55565	0	0	0	0	0	0	0	0	0
556	ENSMUSG00000004631	Sgce	sarcoglycan, epsilon [Source:MGI Symbol;Acc:MGI:1329042]	20392	-0.0246521	0.372508	0.830626	0.805726	0	5.47345	5.3169	6.25524	6.1669	5.46908	4.49556	2.68781	2.69308	2.87985	2.78147	2.66843	2.49619	0	0	0	0	0	0	0	0	0
557	ENSMUSG00000004637	Wwox	WW domain-containing oxidoreductase [Source:MGI Symbol;Acc:MGI:1931237]	80707	-0.093188	0.330896	0.458614	0.529657	0	2.57036	2.21405	2.75651	2.4814	2.32721	2.38555	1.82749	1.71481	1.92949	1.7343	1.72262	1.79558	0	0	0	0	0	0	0	0	0
558	ENSMUSG00000004642	Slbp	stem-loop binding protein [Source:MGI Symbol;Acc:MGI:108402]	20492	0.0576687	0.850147	0.631347	0.899759	0	4.8524	4.19061	4.52763	5.66893	3.90553	4.63886	2.54511	2.40121	2.47245	2.67759	2.28666	2.53012	0	0	0	0	0	0	0	0	0
559	ENSMUSG00000004655	Aqp1	aquaporin 1 [Source:MGI Symbol;Acc:MGI:103201]	11826	0.348604	0.00732988	0.0603214	0.016152	0	135.934	141.242	150.793	189.363	183.972	173.91	7.11815	7.18683	7.24242	7.54966	7.53544	7.4349	0	0	0	0	0	0	0	0	0
560	ENSMUSG00000004661	Arid3b	AT rich interactive domain 3B (BRIGHT-like) [Source:MGI Symbol;Acc:MGI:1930768]	56380	0.0194144	0.553254	0.867583	0.894774	0	1.05489	2.10952	1.1838	1.13806	1.21191	1.31107	1.0285	1.66141	1.14	1.04303	1.15942	1.22778	0	0	0	0	0	0	0	0	0
561	ENSMUSG00000004665	Cnn2	calponin 2 [Source:MGI Symbol;Acc:MGI:105093]	12798	-0.0362436	0.67007	0.757724	0.876762	0	7.18016	8.08878	6.75294	8.00721	7.12874	6.72329	3.02863	3.22032	2.96859	3.11919	2.99239	2.98333	0	0	0	0	0	0	0	0	0
562	ENSMUSG00000004667	Polr2e	polymerase (RNA) II (DNA directed) polypeptide E [Source:MGI Symbol;Acc:MGI:1913670]	66420	0.0266446	0.271705	0.821097	0.746392	0	32.5258	27.3624	32.7552	34.5259	34.6484	32.6434	5.08623	4.88772	5.08621	5.11286	5.11316	5.08919	0	0	0	0	0	0	0	0	0
563	ENSMUSG00000004677	Myo9b	myosin IXb [Source:MGI Symbol;Acc:MGI:106624]	17925	0.0929309	0.248117	0.460631	0.471386	0	4.8814	4.67376	4.36311	5.80563	5.29982	4.44479	2.55107	2.53765	2.43048	2.7133	2.63058	2.486	0	0	0	0	0	0	0	0	0
564	ENSMUSG00000004698	Hdac9	histone deacetylase 9 [Source:MGI Symbol;Acc:MGI:1931221]	79221	-0.0532125	0.821279	0.655286	0.894671	0	1.70635	2.04057	2.17403	2.1236	1.8253	2.31473	1.44035	1.62707	1.68606	1.57386	1.49665	1.7641	1	0	0	0	0	0	0	0	0
565	ENSMUSG00000004730	Adgre1	adhesion G protein-coupled receptor E1 [Source:MGI Symbol;Acc:MGI:106912]	13733	-0.133998	0.575638	0.315884	0.581961	0	1.31903	1.37646	1.02608	1.4676	1.09363	1.00813	1.21398	1.27401	1.03274	1.23866	1.07999	1.02107	0	0	0	0	0	0	0	0	0
566	ENSMUSG00000004748	Mtfp1	mitochondrial fission process 1 [Source:MGI Symbol;Acc:MGI:1916686]	67900	-0.00353103	0.704676	0.972798	0.979773	0	50.1407	44.7171	47.7241	49.7609	49.3787	46.6055	5.6867	5.56156	5.61961	5.62982	5.61608	5.57215	0	0	0	0	0	0	0	0	0
567	ENSMUSG00000004768	Rab23	RAB23, member RAS oncogene family [Source:MGI Symbol;Acc:MGI:99833]	19335	-0.24325	0.070119	0.126664	0.102366	0	3.15047	2.30388	2.78734	2.39837	2.2634	2.13246	2.04629	1.75085	1.93981	1.70071	1.69656	1.67928	0	0	0	0	0	0	0	0	0
568	ENSMUSG00000004771	Rab11a	RAB11A, member RAS oncogene family [Source:MGI Symbol;Acc:MGI:1858202]	53869	0.224074	0.122475	0.146303	0.155051	0	29.3359	25.0221	25.9529	31.8458	29.0923	31.3557	4.93093	4.74726	4.76992	4.99399	4.87145	5.02549	0	0	0	0	0	0	0	0	0
569	ENSMUSG00000004788	Eif2b2	eukaryotic translation initiation factor 2B, subunit 2 beta [Source:MGI Symbol;Acc:MGI:2145118]	217715	0.072471	0.65062	0.55398	0.771718	0	25.4447	29.4456	27.0623	27.5486	31.8081	28.6463	4.7274	4.98636	4.82417	4.79165	4.99321	4.89664	0	0	0	0	0	0	0	0	0
570	ENSMUSG00000004789	Dlst	dihydrolipoamide S-succinyltransferase (E2 component of 2-oxo-glutarate complex) [Source:MGI Symbol;Acc:MGI:1926170]	78920	-0.0302531	0.770004	0.795807	0.923569	0	143.497	137.105	147.427	142.942	150.5	143.556	7.19486	7.1458	7.21601	7.13816	7.22299	7.16461	0	0	0	0	0	0	0	0	0
571	ENSMUSG00000004791	Pgf	placental growth factor [Source:MGI Symbol;Acc:MGI:105095]	18654	0.319263	0.0324174	0.0732875	0.0439431	0	1.74474	2.00538	1.44385	2.78385	2.33068	2.35227	1.46204	1.60565	1.29881	1.85055	1.72602	1.7813	0	0	0	0	0	0	0	0	0
572	ENSMUSG00000004798	Ulk2	unc-51 like kinase 2 [Source:MGI Symbol;Acc:MGI:1352758]	29869	-0.156805	0.119269	0.256748	0.225298	0	27.5389	30.8355	30.0679	25.9841	27.7827	28.2729	4.8452	5.0375	4.96217	4.71077	4.80536	4.88052	0	0	0	0	0	0	0	0	0
573	ENSMUSG00000004814	Ccl24	chemokine (C-C motif) ligand 24 [Source:MGI Symbol;Acc:MGI:1928953]	56221	0.0271033	0.984999	0.818116	0.991011	0	1.54511	1.65845	1.57851	2.22933	1.6391	1.17637	1.35167	1.44058	1.36963	1.62259	1.39674	1.13587	0	0	0	0	0	0	0	0	0
574	ENSMUSG00000004815	Dgkq	diacylglycerol kinase, theta [Source:MGI Symbol;Acc:MGI:102918]	110524	0.19858	0.117545	0.180527	0.17465	0	3.39595	2.83746	3.35846	4.23603	4.28873	3.23329	2.12895	1.97704	2.13604	2.32753	2.39533	2.11689	0	0	0	0	0	0	0	0	0
575	ENSMUSG00000004837	Grap	GRB2-related adaptor protein [Source:MGI Symbol;Acc:MGI:1918770]	71520	-0.00127446	0.709791	0.988887	0.989393	0	4.26848	4.58428	5.28919	5.58856	3.65566	4.53924	2.38805	2.51063	2.67173	2.66325	2.20593	2.50936	0	0	0	0	0	0	0	0	0
576	ENSMUSG00000004843	Chmp2b	charged multivesicular body protein 2B [Source:MGI Symbol;Acc:MGI:1916192]	68942	0.119341	0.0504274	0.36263	0.202046	0	20.2181	18.4216	19.1532	21.7115	21.7209	20.3375	4.41474	4.32207	4.34535	4.46469	4.47092	4.42346	0	0	0	0	0	0	0	0	0
577	ENSMUSG00000004846	Plod3	procollagen-lysine, 2-oxoglutarate 5-dioxygenase 3 [Source:MGI Symbol;Acc:MGI:1347008]	26433	-0.0511503	0.608341	0.667217	0.80962	0	11.4822	8.88904	8.06433	9.18771	9.05183	9.20761	3.64668	3.3515	3.19295	3.30035	3.29583	3.36672	0	0	0	0	0	0	0	0	0
578	ENSMUSG00000004849	Ap1s1	adaptor protein complex AP-1, sigma 1 [Source:MGI Symbol;Acc:MGI:1098244]	11769	0.224356	0.0567597	0.14603	0.101264	0	13.6434	13.3401	15.5011	16.7099	16.7886	16.0394	3.88373	3.87923	4.05966	4.1003	4.10809	4.11005	0	0	0	0	0	0	0	0	0
579	ENSMUSG00000004864	Mapk13	mitogen-activated protein kinase 13 [Source:MGI Symbol;Acc:MGI:1346864]	26415	-0.0115518	0.391935	0.918134	0.882797	0	0	0.131666	0.113473	0.098081	0.0904845	2.17634	NaN	0.161266	0.215162	0.165233	0.176663	1.69823	0	0	0	0	0	0	0	0	0
580	ENSMUSG00000004865	Srpk1	serine/arginine-rich protein specific kinase 1 [Source:MGI Symbol;Acc:MGI:106908]	20815	0.0235987	0.707606	0.839732	0.922762	0	8.30174	6.66808	7.08644	7.57097	7.50562	8.42202	3.22407	2.97907	3.03148	3.04604	3.05508	3.26072	0	0	0	0	0	0	0	0	0
581	ENSMUSG00000004880	Lbr	lamin B receptor [Source:MGI Symbol;Acc:MGI:2138281]	98386	-0.0761955	0.183671	0.53538	0.467824	0	8.83897	9.42198	9.21559	9.12375	8.61585	9.00685	3.30126	3.42368	3.36633	3.29014	3.2325	3.34043	0	0	0	0	0	0	0	0	0
582	ENSMUSG00000004891	Nes	nestin [Source:MGI Symbol;Acc:MGI:101784]	18008	0.0371745	0.225097	0.7542	0.661043	0	11.1279	11.0108	11.7265	12.1089	11.8967	12.2376	3.60403	3.63053	3.67996	3.6677	3.65563	3.74324	0	0	0	0	0	0	0	0	0
583	ENSMUSG00000004895	Prcc	papillary renal cell carcinoma (translocation-associated) [Source:MGI Symbol;Acc:MGI:2137738]	94315	-0.118651	0.14585	0.364784	0.3194	0	23.7621	21.5325	21.7315	21.0962	22.9592	20.1137	4.64245	4.54018	4.51911	4.42153	4.5494	4.40944	0	0	0	0	0	0	0	0	0
584	ENSMUSG00000004896	Rrnad1	ribosomal RNA adenine dimethylase domain containing 1 [Source:MGI Symbol;Acc:MGI:2387197]	229503	0.182529	0.0964392	0.205063	0.172115	0	5.56709	4.6131	4.87186	5.70385	6.41331	5.56586	2.70796	2.52327	2.5674	2.68785	2.86056	2.74993	0	0	0	0	0	0	0	0	0
585	ENSMUSG00000004897	Hdgf	hepatoma-derived growth factor [Source:MGI Symbol;Acc:MGI:1194494]	15191	-0.0203194	0.243111	0.858335	0.761915	0	182.323	173.364	178.451	164.504	175.003	178.321	7.51197	7.48649	7.46961	7.34475	7.46617	7.4765	0	0	0	0	0	0	0	0	0
586	ENSMUSG00000004929	Thop1	thimet oligopeptidase 1 [Source:MGI Symbol;Acc:MGI:1354165]	50492	0.0344244	0.931423	0.771714	0.966685	0	11.8708	12.5109	11.9424	11.5157	13.5291	12.2009	3.69165	3.79562	3.70308	3.60193	3.83108	3.7375	0	0	0	0	0	0	0	0	0
587	ENSMUSG00000004931	Apba3	amyloid beta (A4) precursor protein-binding, family A, member 3 [Source:MGI Symbol;Acc:MGI:1888527]	57267	-0.0353375	0.441707	0.763183	0.790895	0	53.2392	52.3748	57.2304	53.3619	50.6271	56.6887	5.77018	5.77383	5.87118	5.73849	5.65655	5.8515	0	0	0	0	0	0	0	0	0
588	ENSMUSG00000004934	Pias4	protein inhibitor of activated STAT 4 [Source:MGI Symbol;Acc:MGI:2136940]	59004	-0.168893	0.167275	0.230622	0.248454	0	11.0154	8.51567	10.0693	8.66398	9.43568	8.72054	3.58773	3.29418	3.4742	3.22513	3.35136	3.30531	0	0	0	0	0	0	0	0	0
589	ENSMUSG00000004936	Map2k1	mitogen-activated protein kinase kinase 1 [Source:MGI Symbol;Acc:MGI:1346866]	26395	-0.0493589	0.986587	0.677492	0.981686	0	29.8923	33.3084	33.5831	33.4394	33.9422	32.4161	4.96299	5.14168	5.12343	5.07022	5.08154	5.07407	0	0	0	0	0	0	0	0	0
590	ENSMUSG00000004937	Sgta	small glutamine-rich tetratricopeptide repeat (TPR)-containing, alpha [Source:MGI Symbol;Acc:MGI:1098703]	52551	0.0333948	0.863749	0.77878	0.946355	0	68.8892	63.6437	65.3244	68.4827	69.1321	64.9563	6.14391	6.05694	6.04927	6.09875	6.09034	6.0416	0	0	0	0	0	0	0	0	0
591	ENSMUSG00000004939	Nmrk2	nicotinamide riboside kinase 2 [Source:MGI Symbol;Acc:MGI:1916814]	69564	-0.582847	0.186159	0.0194361	0.0623956	0	66.1818	120.812	100.653	64.3896	69.6379	78.1357	6.0878	6.97025	6.67952	6.01613	6.09668	6.30888	0	0	0	0	0	0	0	0	0
592	ENSMUSG00000004945	Tmem242	transmembrane protein 242 [Source:MGI Symbol;Acc:MGI:1917794]	70544	0.0152023	0.671151	0.896327	0.938413	0	83.9257	86.8126	83.2864	88.5366	80.2098	87.9473	6.41929	6.49358	6.40562	6.43449	6.31566	6.48782	0	0	0	0	0	0	0	0	0
593	ENSMUSG00000004947	Dtx2	deltex 2, E3 ubiquitin ligase [Source:MGI Symbol;Acc:MGI:1921448]	74198	0.0449204	0.543034	0.70598	0.801744	0	3.68198	3.60954	3.74376	4.2516	3.5983	3.74785	2.21882	2.24004	2.25847	2.33206	2.18918	2.28496	0	0	0	0	0	0	0	0	0
594	ENSMUSG00000004951	Hspb1	heat shock protein 1 [Source:MGI Symbol;Acc:MGI:96240]	15507	-0.078921	0.0871359	0.522237	0.350251	0	158.068	159.802	170.07	150.513	160.754	154.868	7.32734	7.35784	7.41291	7.21978	7.32513	7.27892	0	0	0	0	0	0	0	0	0
596	ENSMUSG00000004980	Hnrnpa2b1	heterogeneous nuclear ribonucleoprotein A2/B1 [Source:MGI Symbol;Acc:MGI:104819]	53379	-0.0731959	0.208464	0.548723	0.498921	0	280.357	276.679	274.342	269.708	272.284	283.147	8.15435	8.17328	8.11304	8.0095	8.08115	8.15019	0	0	0	0	0	0	0	0	0
597	ENSMUSG00000004994	Ccdc130	coiled-coil domain containing 130 [Source:MGI Symbol;Acc:MGI:1914986]	67736	0.0430452	0.987144	0.717085	0.985258	0	4.74254	3.83234	4.08929	4.48133	4.00638	4.31495	2.51361	2.29959	2.35611	2.39916	2.31583	2.45147	0	0	0	0	0	0	0	0	0
598	ENSMUSG00000004996	Mri1	methylthioribose-1-phosphate isomerase 1 [Source:MGI Symbol;Acc:MGI:1915123]	67873	0.129977	0.426784	0.328135	0.499578	0	9.85107	7.4931	8.38907	9.7027	8.9365	9.83812	3.45186	3.12257	3.23772	3.36769	3.2799	3.45658	0	0	0	0	0	0	0	0	0
599	ENSMUSG00000005034	Prkacb	protein kinase, cAMP dependent, catalytic, beta [Source:MGI Symbol;Acc:MGI:97594]	18749	-0.148526	0.0735617	0.276598	0.189313	0	13.1169	13.8339	14.0861	13.1484	12.6565	13.1247	3.82694	3.92956	3.92614	3.77762	3.74789	3.83766	0	0	0	0	0	0	0	0	0
600	ENSMUSG00000005043	Sgsh	N-sulfoglucosamine sulfohydrolase (sulfamidase) [Source:MGI Symbol;Acc:MGI:1350341]	27029	0.0379981	0.254801	0.748643	0.678074	0	1.79293	1.54499	1.90562	2.00971	1.88697	2.06702	1.48824	1.37736	1.55799	1.5174	1.52623	1.65217	0	0	0	0	0	0	0	0	0
601	ENSMUSG00000005054	Cstb	cystatin B [Source:MGI Symbol;Acc:MGI:109514]	13014	-0.0379717	0.917042	0.746231	0.956964	0	13.4456	15.0887	14.9225	14.8063	15.3427	14.4359	3.86182	4.0558	4.00393	3.93988	3.99594	3.96596	0	0	0	0	0	0	0	0	0
602	ENSMUSG00000005057	Sh2b2	SH2B adaptor protein 2 [Source:MGI Symbol;Acc:MGI:1345171]	23921	0.290355	0.0203562	0.0888003	0.0392317	0	1.184	1.3711	1.21867	1.86799	1.56865	1.79567	1.12355	1.2711	1.16539	1.45574	1.36155	1.5137	0	0	0	0	0	0	0	0	0
603	ENSMUSG00000005069	Pex5	peroxisomal biogenesis factor 5 [Source:MGI Symbol;Acc:MGI:1098808]	19305	-0.00880561	0.376739	0.937749	0.896499	0	12.7653	12.867	12.7315	13.1921	11.9692	13.0005	3.78906	3.83728	3.79074	3.78193	3.66376	3.82186	0	0	0	0	0	0	0	0	0
604	ENSMUSG00000005078	Jkamp	JNK1/MAPK8-associated membrane protein [Source:MGI Symbol;Acc:MGI:1915057]	104771	0.0593611	0.779971	0.622197	0.864471	0	8.03358	7.33579	8.46095	8.76219	7.66557	8.49351	3.18042	3.09959	3.24633	3.23978	3.08135	3.2722	0	0	0	0	0	0	0	0	0
605	ENSMUSG00000005087	Cd44	CD44 antigen [Source:MGI Symbol;Acc:MGI:88338]	12505	-0.145649	0.14475	0.284026	0.265993	0	2.8869	2.38623	2.1422	2.39649	2.02828	2.05035	1.95303	1.78814	1.67137	1.69829	1.59423	1.64249	0	0	0	0	0	0	0	0	0
606	ENSMUSG00000005102	Eif2ak4	eukaryotic translation initiation factor 2 alpha kinase 4 [Source:MGI Symbol;Acc:MGI:1353427]	27103	0.00439878	0.820541	0.970445	0.988035	0	1.46485	1.88979	1.58962	1.72415	1.57735	1.88754	1.30868	1.55328	1.37786	1.38226	1.36569	1.56441	0	0	0	0	0	0	0	0	0
607	ENSMUSG00000005103	Wdr1	WD repeat domain 1 [Source:MGI Symbol;Acc:MGI:1337100]	22388	-0.267021	0.00333927	0.105283	0.0176611	0	25.9043	25.2304	25.4649	21.8433	22.96	21.3355	4.75668	4.75693	4.73981	4.4697	4.54983	4.48966	0	0	0	0	0	0	0	0	0
608	ENSMUSG00000005125	Ndrg1	N-myc downstream regulated gene 1 [Source:MGI Symbol;Acc:MGI:1341799]	17988	-0.117951	0.676771	0.367233	0.679688	0	16.2128	19.0768	20.0095	20.9288	18.4962	15.0292	4.11013	4.37034	4.40476	4.41306	4.25239	4.01761	0	0	0	0	0	0	0	0	0
609	ENSMUSG00000005142	Man2b1	mannosidase 2, alpha B1 [Source:MGI Symbol;Acc:MGI:107286]	17159	0.0872874	0.36951	0.484212	0.5723	0	5.79693	5.18325	4.82901	6.79364	5.29497	5.55778	2.76205	2.66164	2.55526	2.90818	2.62848	2.74893	0	0	0	0	0	0	0	0	0
610	ENSMUSG00000005148	Klf5	Kruppel-like factor 5 [Source:MGI Symbol;Acc:MGI:1338056]	12224	0.042394	0.291505	0.721451	0.682268	0	1.57651	1.56682	1.34223	1.63249	1.66838	2.18574	1.36925	1.39212	1.24281	1.33352	1.41164	1.70339	0	0	0	0	0	0	0	0	0
611	ENSMUSG00000005150	Wdr83	WD repeat domain containing 83 [Source:MGI Symbol;Acc:MGI:1915086]	67836	0.25731	0.121394	0.112814	0.130031	0	17.3325	16.1574	20.5161	21.6134	22.3453	19.8479	4.20198	4.14554	4.44018	4.45929	4.51512	4.39243	0	0	0	0	0	0	0	0	0
612	ENSMUSG00000005161	Prdx2	peroxiredoxin 2 [Source:MGI Symbol;Acc:MGI:109486]	21672	0.0484691	0.13762	0.68524	0.527598	0	111.628	110.866	115.903	121.329	119.862	114.331	6.84001	6.83903	6.86577	6.91803	6.88848	6.85376	0	0	0	0	0	0	0	0	0
613	ENSMUSG00000005198	Polr2a	polymerase (RNA) II (DNA directed) polypeptide A [Source:MGI Symbol;Acc:MGI:98086]	20020	0.188864	0.219017	0.195174	0.259306	0	10.3179	9.14219	9.75618	10.0311	11.647	11.7628	3.51129	3.38648	3.43685	3.41529	3.62571	3.69255	0	0	0	0	0	0	0	0	0
614	ENSMUSG00000005204	Senp3	SUMO/sentrin specific peptidase 3 [Source:MGI Symbol;Acc:MGI:2158736]	80886	-0.00127399	0.936363	0.988918	0.998155	0	21.6028	19.6736	22.237	22.3886	24.8447	19.1282	4.50479	4.41745	4.55299	4.50352	4.65352	4.34386	0	0	0	0	0	0	0	0	0
615	ENSMUSG00000005225	Plekha8	pleckstrin homology domain containing, family A (phosphoinositide binding specific) member 8 [Source:MGI Symbol;Acc:MGI:2681164]	231999	0.0278315	0.849345	0.813709	0.951039	0	1.1152	0.998875	1.20015	1.28211	1.03476	1.12516	1.07443	1.01955	1.15213	1.13282	1.04053	1.10226	0	0	0	0	0	0	0	0	0
616	ENSMUSG00000005262	Ufd1	ubiquitin recognition factor in ER-associated degradation 1 [Source:MGI Symbol;Acc:MGI:109353]	22230	-0.000510465	0.692712	0.994879	0.993137	0	30.3969	32.5147	31.2763	30.2411	34.1453	31.3382	4.98746	5.10735	5.025	4.92306	5.09342	5.02449	0	0	0	0	0	0	0	0	0
617	ENSMUSG00000005299	Letm1	leucine zipper-EF-hand containing transmembrane protein 1 [Source:MGI Symbol;Acc:MGI:1932557]	56384	-0.0789067	0.175456	0.522303	0.451321	0	17.8753	19.7443	18.9735	18.6635	18.5311	17.6209	4.2446	4.42361	4.33329	4.25479	4.25438	4.23337	0	0	0	0	0	0	0	0	0
618	ENSMUSG00000005312	Ubqln1	ubiquilin 1 [Source:MGI Symbol;Acc:MGI:1860276]	56085	-0.0277893	0.383311	0.81157	0.796821	0	19.0589	19.3057	19.3382	18.4164	19.6179	19.7402	4.33961	4.389	4.35907	4.23563	4.33128	4.38524	0	0	0	0	0	0	0	0	0
619	ENSMUSG00000005320	Fgfr4	fibroblast growth factor receptor 4 [Source:MGI Symbol;Acc:MGI:95525]	14186	0.0912993	0.474761	0.467502	0.625504	0	1.63702	1.47622	1.80547	2.35264	1.51627	1.7682	1.40661	1.33822	1.50058	1.67432	1.33443	1.49791	0	0	0	0	0	0	0	0	0
620	ENSMUSG00000005338	Cadm3	cell adhesion molecule 3 [Source:MGI Symbol;Acc:MGI:2137858]	94332	0.262068	0.175916	0.108789	0.159936	0	3.35602	3.44001	3.79158	4.69446	4.83221	3.41905	2.11591	2.19215	2.27363	2.45421	2.52452	2.1764	0	0	0	0	0	0	0	0	0
621	ENSMUSG00000005354	Txn2	thioredoxin 2 [Source:MGI Symbol;Acc:MGI:1929468]	56551	0.0376797	0.157511	0.750739	0.600312	0	178.916	179.299	183.5	189.476	186.687	183.231	7.49876	7.53896	7.51613	7.55381	7.56875	7.52386	0	0	0	0	0	0	0	0	0
623	ENSMUSG00000005362	Crbn	cereblon [Source:MGI Symbol;Acc:MGI:1913277]	58799	0.0710534	0.475588	0.561188	0.684694	0	11.9264	13.3455	12.3193	13.7932	13.3694	12.7672	3.69757	3.87965	3.74577	3.83763	3.81682	3.80142	0	0	0	0	0	0	0	0	0
624	ENSMUSG00000005370	Msh6	mutS homolog 6 [Source:MGI Symbol;Acc:MGI:1343961]	17688	0.0475681	0.24004	0.690755	0.624313	0	1.36135	1.61715	1.61085	2.1834	1.59053	1.67113	1.24099	1.41779	1.39375	1.5981	1.37224	1.44132	0	0	0	0	0	0	0	0	0
625	ENSMUSG00000005371	Fbxo11	F-box protein 11 [Source:MGI Symbol;Acc:MGI:2147134]	225055	-0.108973	0.0746421	0.396937	0.257555	0	12.7583	12.0483	12.3217	11.8572	12.5271	11.0503	3.78705	3.74517	3.74665	3.63768	3.73465	3.61283	0	0	0	0	0	0	0	0	0
626	ENSMUSG00000005373	Mlxipl	MLX interacting protein-like [Source:MGI Symbol;Acc:MGI:1927999]	58805	-0.0382319	0.22712	0.744494	0.654973	0	54.7864	44.7505	45.0514	46.1072	47.4401	35.7936	5.8099	5.56243	5.53588	5.5242	5.56571	5.21292	0	0	0	0	0	0	0	0	0
627	ENSMUSG00000005374	Tbl2	transducin (beta)-like 2 [Source:MGI Symbol;Acc:MGI:1351652]	27368	0.184273	0.0853663	0.202341	0.160093	0	1.99809	2.02427	2.24601	2.38791	2.51812	2.40561	1.58349	1.61727	1.71667	1.69248	1.80154	1.80307	0	0	0	0	0	0	0	0	0
628	ENSMUSG00000005378	Bud23	BUD23, rRNA methyltransferase and ribosome maturation factor [Source:MGI Symbol;Acc:MGI:1913388]	66138	-0.0642368	0.254403	0.593723	0.566728	0	14.9466	13.2234	13.0591	13.3734	12.946	13.4158	4.00355	3.86591	3.82276	3.80167	3.77562	3.87021	0	0	0	0	0	0	0	0	0
629	ENSMUSG00000005397	Nid1	nidogen 1 [Source:MGI Symbol;Acc:MGI:97342]	18073	0.0197296	0.95671	0.86546	0.986741	0	21.5114	18.7391	19.6485	25.2968	20.6186	16.3279	4.49978	4.34662	4.38364	4.66751	4.40337	4.13281	0	0	0	0	0	0	0	0	0
630	ENSMUSG00000005413	Hmox1	heme oxygenase 1 [Source:MGI Symbol;Acc:MGI:96163]	15368	0.180777	0.0727898	0.207653	0.150559	0	5.44424	5.70463	5.02919	7.89308	6.42457	5.96414	2.68149	2.77814	2.6066	3.09997	2.86227	2.83609	0	0	0	0	0	0	0	0	0
631	ENSMUSG00000005417	Mprip	myosin phosphatase Rho interacting protein [Source:MGI Symbol;Acc:MGI:1349438]	26936	-0.271095	0.00212564	0.101791	0.0136232	0	36.1246	34.1242	35.9412	30.6233	29.9477	29.9661	5.23973	5.18867	5.21123	4.94013	4.91243	4.95056	0	0	0	0	0	0	0	0	0
632	ENSMUSG00000005442	Cic	capicua transcriptional repressor [Source:MGI Symbol;Acc:MGI:1918972]	71722	0.0606445	0.584632	0.615215	0.771676	0	15.2672	12.6894	10.6638	14.1778	15.113	12.9027	4.03089	3.81677	3.54995	3.87742	3.97459	3.81361	0	0	0	0	0	0	0	0	0
633	ENSMUSG00000005447	Pafah1b3	platelet-activating factor acetylhydrolase, isoform 1b, subunit 3 [Source:MGI Symbol;Acc:MGI:108414]	18476	0.413666	0.10948	0.0416694	0.0647197	0	1.26078	0.552463	0.703225	1.29231	1.29328	1.38925	1.17524	0.678888	0.797676	1.13753	1.21134	1.27224	0	0	0	0	0	0	0	0	0
634	ENSMUSG00000005469	Prkaca	protein kinase, cAMP dependent, catalytic, alpha [Source:MGI Symbol;Acc:MGI:97592]	18747	-0.0646205	0.282633	0.591837	0.586094	0	60.9717	62.1089	64.8686	59.7586	62.0348	63.4571	5.95993	6.01528	6.04139	5.90866	5.95066	6.01314	0	0	0	0	0	0	0	0	0
635	ENSMUSG00000005474	Myl10	myosin, light chain 10, regulatory [Source:MGI Symbol;Acc:MGI:1891705]	59310	-0.0137554	0.668558	0.902918	0.940922	0	3.2654	4.91727	4.80446	4.08148	4.8795	5.33513	2.08788	2.59498	2.55001	2.28559	2.53626	2.69752	0	0	0	0	0	0	0	0	0
636	ENSMUSG00000005481	Ddx39	DEAD (Asp-Glu-Ala-Asp) box polypeptide 39 [Source:MGI Symbol;Acc:MGI:1915528]	68278	0.0142109	0.806693	0.902551	0.966061	0	9.08467	10.6271	10.1428	9.97157	11.1154	10.1367	3.34152	3.57985	3.48477	3.40653	3.5683	3.49898	0	0	0	0	0	0	0	0	0
637	ENSMUSG00000005483	Dnajb1	DnaJ heat shock protein family (Hsp40) member B1 [Source:MGI Symbol;Acc:MGI:1931874]	81489	0.39736	0.166043	0.0456003	0.0921284	0	2.5129	2.79405	3.16518	4.34764	2.87487	4.74571	1.8048	1.96141	2.07248	2.35877	1.93761	2.55409	0	0	0	0	0	0	0	0	0
638	ENSMUSG00000005501	Usp40	ubiquitin specific peptidase 40 [Source:MGI Symbol;Acc:MGI:2443184]	227334	-0.115714	0.203353	0.374483	0.376915	0	5.49639	5.28837	5.03733	4.54488	5.41981	4.81479	2.69176	2.68765	2.60866	2.41221	2.65534	2.57193	0	0	0	0	0	0	0	0	0
639	ENSMUSG00000005505	Kbtbd4	kelch repeat and BTB (POZ) domain containing 4 [Source:MGI Symbol;Acc:MGI:1914386]	67136	0.0766135	0.193547	0.534419	0.476133	0	7.3216	7.398	6.802	8.08082	7.57778	7.95859	3.05522	3.10963	2.97684	3.13183	3.06672	3.18833	0	0	0	0	0	0	0	0	0
640	ENSMUSG00000005506	Celf1	CUGBP, Elav-like family member 1 [Source:MGI Symbol;Acc:MGI:1342295]	13046	-0.158993	0.00858528	0.251816	0.0659654	0	25.4665	23.8368	25.5055	23.1644	23.8111	22.4116	4.72831	4.6813	4.74316	4.54018	4.59913	4.56932	0	0	0	0	0	0	0	0	0
641	ENSMUSG00000005510	Ndufs3	NADH:ubiquinone oxidoreductase core subunit S3 [Source:MGI Symbol;Acc:MGI:1915599]	68349	0.00984791	0.826306	0.93248	0.977556	0	203.345	201.598	209.802	212.248	202.923	210.684	7.66972	7.69028	7.74784	7.70013	7.67288	7.71593	0	0	0	0	0	0	0	0	0
643	ENSMUSG00000005533	Igf1r	insulin-like growth factor I receptor [Source:MGI Symbol;Acc:MGI:96433]	16001	-0.0276297	0.801268	0.812547	0.937808	0	1.98894	1.9303	1.85794	2.06742	2.13182	1.68967	1.57993	1.57382	1.53165	1.54619	1.64008	1.45328	0	0	0	0	0	0	0	0	0
644	ENSMUSG00000005534	Insr	insulin receptor [Source:MGI Symbol;Acc:MGI:96575]	16337	-0.186289	0.102341	0.199473	0.174	0	10.2143	10.0085	10.7459	9.15627	10.576	8.77001	3.49599	3.50054	3.56024	3.29647	3.50144	3.31425	0	0	0	0	0	0	0	0	0
645	ENSMUSG00000005566	Trim28	tripartite motif-containing 28 [Source:MGI Symbol;Acc:MGI:109274]	21849	0.144918	0.111607	0.286167	0.236224	0	30.487	25.7412	32.8359	37.3624	35.1853	33.0904	4.99648	4.78737	5.09074	5.20983	5.1414	5.10962	0	0	0	0	0	0	0	1	0
646	ENSMUSG00000005575	Ube2m	ubiquitin-conjugating enzyme E2M [Source:MGI Symbol;Acc:MGI:108278]	22192	0.0610471	0.0492543	0.613173	0.34153	0	101.698	96.2498	103.627	108.448	106.616	107.537	6.68682	6.64641	6.71145	6.74787	6.72745	6.77174	0	0	0	0	0	0	0	0	0
648	ENSMUSG00000005583	Mef2c	myocyte enhancer factor 2C [Source:MGI Symbol;Acc:MGI:99458]	17260	-0.0719038	0.247527	0.555525	0.535331	0	94.6233	106.402	98.6006	84.5959	95.0715	98.7442	6.58379	6.78223	6.63429	6.37535	6.56239	6.6526	0	0	0	0	0	0	0	1	0
649	ENSMUSG00000005609	Ctr9	CTR9 homolog, Paf1/RNA polymerase II complex component [Source:MGI Symbol;Acc:MGI:109345]	22083	-0.115425	0.303825	0.375356	0.453326	0	5.83583	5.31463	5.82748	5.55327	5.24724	5.69104	2.77046	2.69272	2.78897	2.65504	2.61796	2.77834	0	0	0	0	0	0	0	0	0
650	ENSMUSG00000005610	Eif4g2	eukaryotic translation initiation factor 4, gamma 2 [Source:MGI Symbol;Acc:MGI:109207]	13690	0.000532401	0.548764	0.997496	0.991614	0	194.687	185.571	190.614	177.262	189.037	193.167	7.59895	7.56674	7.57826	7.45624	7.57879	7.61226	0	0	0	0	0	0	0	0	0
651	ENSMUSG00000005611	Mrvi1	MRV integration site 1 [Source:MGI Symbol;Acc:MGI:1338023]	17540	-0.114261	0.721938	0.378808	0.714831	0	1.67496	1.9464	1.96943	1.79848	2.76575	1.71277	1.42554	1.58	1.59109	1.42231	1.89868	1.46574	0	0	0	0	0	0	0	0	0
652	ENSMUSG00000005615	Pcyt1a	phosphate cytidylyltransferase 1, choline, alpha isoform [Source:MGI Symbol;Acc:MGI:88557]	13026	-0.00635951	0.855319	0.954116	0.986426	0	32.6098	30.749	32.5569	30.6476	35.4184	32.1903	5.09077	5.03321	5.07234	4.94202	5.15121	5.06598	0	0	0	0	0	0	0	0	0
653	ENSMUSG00000005621	Zfp592	zinc finger protein 592 [Source:MGI Symbol;Acc:MGI:2443541]	233410	-0.0403218	0.83113	0.731748	0.922698	0	5.69939	4.92371	4.42698	5.11473	4.67034	5.96159	2.73988	2.59607	2.44811	2.55575	2.4887	2.83533	0	0	0	0	0	0	0	0	0
654	ENSMUSG00000005625	Psmd4	proteasome (prosome, macropain) 26S subunit, non-ATPase, 4 [Source:MGI Symbol;Acc:MGI:1201670]	19185	0.0982587	0.0963708	0.437943	0.310745	0	104.78	103.58	113.385	115.762	116.217	125.718	6.71917	6.74492	6.82868	6.84262	6.84318	6.97749	0	0	0	0	0	0	0	0	0
655	ENSMUSG00000005628	Tmod4	tropomodulin 4 [Source:MGI Symbol;Acc:MGI:1355285]	50874	-0.0296444	0.982934	0.799685	0.988944	0	371.349	392.826	397.9	417.821	374.649	397.277	8.5448	8.64168	8.63698	8.68771	8.53217	8.60734	0	0	0	0	0	0	0	0	0
656	ENSMUSG00000005656	Snx6	sorting nexin 6 [Source:MGI Symbol;Acc:MGI:1919433]	72183	-0.0909569	0.0243251	0.46818	0.196533	0	14.5944	14.0793	15.1523	13.3872	14.0708	13.4995	3.96753	3.95635	4.026	3.80308	3.88405	3.87657	0	0	0	0	0	0	0	0	0
657	ENSMUSG00000005667	Mthfd2	methylenetetrahydrofolate dehydrogenase (NAD+ dependent), methenyltetrahydrofolate cyclohydrolase [Source:MGI Symbol;Acc:MGI:1338850]	17768	-0.253134	0.274503	0.117098	0.223328	0	2.95187	3.16412	3.35361	2.76981	2.62974	3.252	1.97626	2.09878	2.13504	1.84423	1.84564	2.12351	0	0	0	0	0	0	0	0	0
659	ENSMUSG00000005674	Tomm40l	translocase of outer mitochondrial membrane 40-like [Source:MGI Symbol;Acc:MGI:3589112]	641376	-0.103689	0.0163593	0.416566	0.148322	0	30.8099	29.6998	31.6966	30.8483	29.8605	28.8399	5.00943	4.99227	5.03965	4.95125	4.90574	4.90302	0	0	0	0	0	0	0	0	0
660	ENSMUSG00000005682	Pan2	PAN2 poly(A) specific ribonuclease subunit [Source:MGI Symbol;Acc:MGI:1918984]	103135	0.0265805	0.775713	0.821829	0.933961	0	4.66835	4.81303	4.54062	4.95582	5.09917	4.39554	2.49304	2.57208	2.47751	2.51962	2.58859	2.47579	0	0	0	0	0	0	0	0	0
661	ENSMUSG00000005683	Cs	citrate synthase [Source:MGI Symbol;Acc:MGI:88529]	12974	-0.0868065	0.0625055	0.485187	0.28922	0	304.602	308.957	308.427	292.853	300.189	299.98	8.26588	8.33488	8.30619	8.13516	8.24391	8.21938	0	0	0	0	0	0	0	0	0
662	ENSMUSG00000005686	Ampd3	adenosine monophosphate deaminase 3 [Source:MGI Symbol;Acc:MGI:1096344]	11717	0.106336	0.253117	0.407314	0.438799	0	5.38604	5.28146	4.52825	5.35136	5.98579	5.82654	2.67304	2.68567	2.47303	2.61234	2.77938	2.80883	0	0	0	0	0	0	0	0	0
663	ENSMUSG00000005687	Bcas2	breast carcinoma amplified sequence 2 [Source:MGI Symbol;Acc:MGI:1915433]	68183	0.0510746	0.583468	0.669856	0.800071	0	29.7996	29.7576	29.0077	32.1796	33.5909	28.6282	4.95976	4.9951	4.91558	5.01084	5.06615	4.89501	0	0	0	0	0	0	0	0	0
664	ENSMUSG00000005698	Ctcf	CCCTC-binding factor [Source:MGI Symbol;Acc:MGI:109447]	13018	-0.032041	0.41105	0.784408	0.790803	0	14.0098	13.0797	12.4768	13.6235	13.7367	11.2738	3.91773	3.85585	3.76282	3.82381	3.85177	3.63671	0	0	0	0	0	0	0	0	0
665	ENSMUSG00000005699	Pard6a	par-6 family cell polarity regulator alpha [Source:MGI Symbol;Acc:MGI:1927223]	56513	0.109833	0.56505	0.394641	0.630801	0	6.02302	6.2198	7.01822	6.58323	7.19353	6.76838	2.81166	2.88353	3.01898	2.86391	3.00225	2.99336	0	0	0	0	0	0	0	0	0
666	ENSMUSG00000005716	Pvalb	parvalbumin [Source:MGI Symbol;Acc:MGI:97821]	19293	0.0546886	0.0558022	0.649028	0.379721	0	3439.4	3489.4	3487.05	3548.97	3333.16	3569.1	11.7279	11.7433	11.7333	11.788	11.7898	11.7479	0	0	0	0	0	0	0	0	0
667	ENSMUSG00000005718	Tfap4	transcription factor AP4 [Source:MGI Symbol;Acc:MGI:103239]	83383	-0.0192846	0.694379	0.865887	0.930236	0	4.19651	3.29202	3.01884	3.30047	3.71789	3.26062	2.36976	2.14416	2.02085	2.03405	2.22611	2.12488	0	0	0	0	0	0	0	0	0
668	ENSMUSG00000005732	Ranbp1	RAN binding protein 1 [Source:MGI Symbol;Acc:MGI:96269]	19385	-0.0444722	0.419279	0.706596	0.744428	0	12.4098	13.6827	14.928	11.1503	14.0845	13.3988	3.74705	3.91241	4.00525	3.56183	3.88471	3.86794	0	0	0	0	0	0	0	0	0
670	ENSMUSG00000005774	Rfx5	regulatory factor X, 5 (influences HLA class II expression) [Source:MGI Symbol;Acc:MGI:1858421]	53970	0.0276173	0.20322	0.815082	0.695227	0	1.87027	2.10351	2.07586	2.35306	2.14746	2.38122	1.52602	1.65922	1.64765	1.67527	1.6472	1.79389	0	0	0	0	0	0	0	0	0
671	ENSMUSG00000005779	Psmb4	proteasome (prosome, macropain) subunit, beta type 4 [Source:MGI Symbol;Acc:MGI:1098257]	19172	0.0282492	0.342668	0.81079	0.776854	0	121.348	108.296	117.093	125.751	120.858	119.667	6.94624	6.8046	6.8851	6.9658	6.90369	6.91335	0	0	0	0	0	0	0	0	0
672	ENSMUSG00000005802	Slc30a4	solute carrier family 30 (zinc transporter), member 4 [Source:MGI Symbol;Acc:MGI:1345282]	22785	-0.211792	0.0341323	0.162564	0.0845022	0	6.30593	6.29764	5.98583	5.14484	5.89476	5.13021	2.86707	2.89838	2.82404	2.56299	2.75835	2.65527	0	0	0	0	0	0	0	0	0
673	ENSMUSG00000005803	Sqor	sulfide quinone oxidoreductase [Source:MGI Symbol;Acc:MGI:1929899]	59010	0.0461183	0.955846	0.698937	0.965401	0	19.7032	20.9571	19.7285	21.4515	21.0913	19.9912	4.38084	4.50414	4.38722	4.44591	4.43334	4.4006	0	0	0	0	0	0	0	0	0
674	ENSMUSG00000005804	Bloc1s6	biogenesis of lysosomal organelles complex-1, subunit 6, pallidin [Source:MGI Symbol;Acc:MGI:1927580]	18457	-0.0306329	0.98889	0.793349	0.991267	0	11.362	11.828	12.1467	12.5036	12.082	11.7433	3.63063	3.72076	3.72458	3.71031	3.67698	3.69012	0	0	0	0	0	0	0	0	0
675	ENSMUSG00000005813	Metap1	methionyl aminopeptidase 1 [Source:MGI Symbol;Acc:MGI:1922874]	75624	0.109323	0.129914	0.396198	0.323457	0	28.5442	28.3929	29.1289	30.5252	32.8457	33.6001	4.89324	4.94675	4.92321	4.93662	5.03253	5.132	0	0	0	0	0	0	0	0	0
676	ENSMUSG00000005823	Gpr108	G protein-coupled receptor 108 [Source:MGI Symbol;Acc:MGI:1925558]	78308	0.0889161	0.0678198	0.477117	0.293353	0	13.6162	12.5726	13.372	14.3159	15.3368	14.2327	3.88232	3.8047	3.85328	3.89196	3.9946	3.9422	0	0	0	0	0	0	0	0	0
677	ENSMUSG00000005846	Rsl1d1	ribosomal L1 domain containing 1 [Source:MGI Symbol;Acc:MGI:1913659]	66409	0.0435603	0.490025	0.714045	0.782857	0	26.3273	26.9081	27.7614	27.1476	31.6348	28.8014	4.77848	4.86282	4.85885	4.7704	4.98624	4.90241	0	0	0	0	0	0	0	0	0
678	ENSMUSG00000005871	Apc	adenomatosis polyposis coli [Source:MGI Symbol;Acc:MGI:88039]	11789	-0.122795	0.152634	0.350353	0.316467	0	3.85877	4.43285	3.99756	3.62495	3.99491	3.51359	2.27221	2.46807	2.33112	2.14009	2.31294	2.20833	0	0	0	0	0	0	0	0	0
679	ENSMUSG00000005873	Reep5	receptor accessory protein 5 [Source:MGI Symbol;Acc:MGI:1270152]	13476	-0.0168948	0.659389	0.881759	0.929147	0	56.106	56.3606	57.9763	58.0937	58.6405	59.9826	5.84647	5.88235	5.8902	5.86206	5.86546	5.92898	0	0	0	0	0	0	0	0	0
680	ENSMUSG00000005881	Ergic3	ERGIC and golgi 3 [Source:MGI Symbol;Acc:MGI:1913616]	66366	0.165163	0.0439004	0.238028	0.131353	0	34.6815	37.0833	39.6419	48.4522	43.4557	42.746	5.17701	5.29915	5.35638	5.5945	5.43751	5.46431	0	0	0	0	0	0	0	0	0
681	ENSMUSG00000005882	Uqcc1	ubiquinol-cytochrome c reductase complex assembly factor 1 [Source:MGI Symbol;Acc:MGI:1929472]	56046	-0.0625663	0.219364	0.603325	0.545735	0	63.5762	66.033	76.3726	62.8945	66.9307	64.9984	6.02652	6.10682	6.27254	5.98249	6.04899	6.04425	0	0	0	0	0	0	0	0	0
682	ENSMUSG00000005886	Ncoa2	nuclear receptor coactivator 2 [Source:MGI Symbol;Acc:MGI:1276533]	17978	-0.0786323	0.49732	0.523518	0.673666	0	3.99238	3.92869	3.96975	3.80274	3.78027	4.09687	2.31083	2.32831	2.32396	2.19519	2.24533	2.38977	0	0	0	0	0	0	0	0	0
683	ENSMUSG00000005893	Nr2c2	nuclear receptor subfamily 2, group C, member 2 [Source:MGI Symbol;Acc:MGI:1352466]	22026	0.137193	0.305854	0.306909	0.40502	0	4.52497	4.7093	4.37398	4.6737	5.11287	5.06119	2.45395	2.55048	2.43528	2.4482	2.59115	2.63778	0	0	0	0	0	0	0	0	0
684	ENSMUSG00000005897	Nr2c1	nuclear receptor subfamily 2, group C, member 1 [Source:MGI Symbol;Acc:MGI:1352465]	22025	0.103354	0.516421	0.418562	0.618011	0	2.26947	2.0812	2.24419	2.68173	2.53451	1.96354	1.70749	1.64651	1.71567	1.8113	1.81085	1.60463	0	0	0	0	0	0	0	0	0
685	ENSMUSG00000005899	Smpd4	sphingomyelin phosphodiesterase 4 [Source:MGI Symbol;Acc:MGI:1924876]	77626	0.0717618	0.304638	0.55771	0.578418	0	5.63094	4.6493	5.19235	5.83035	6.36719	5.04015	2.72316	2.53126	2.64632	2.71808	2.85167	2.6315	0	0	0	0	0	0	0	0	0
686	ENSMUSG00000005907	Pex1	peroxisomal biogenesis factor 1 [Source:MGI Symbol;Acc:MGI:1918632]	71382	-0.0931256	0.970958	0.458996	0.934664	0	4.66127	4.68128	3.66335	4.81701	4.20455	4.11943	2.49043	2.54109	2.23314	2.48451	2.37249	2.3973	0	0	0	0	0	0	0	0	0
687	ENSMUSG00000005936	Kctd20	potassium channel tetramerisation domain containing 20 [Source:MGI Symbol;Acc:MGI:1914239]	66989	-0.12273	0.0796368	0.350603	0.238052	0	17.6035	17.6144	16.2689	16.0492	16.9359	15.9408	4.22347	4.25815	4.12437	4.05241	4.12502	4.10074	0	0	0	0	0	0	0	0	0
688	ENSMUSG00000005949	Ctns	cystinosis, nephropathic [Source:MGI Symbol;Acc:MGI:1932872]	83429	-0.0583311	0.649034	0.625598	0.807005	0	4.28836	3.82114	4.75511	4.9092	4.07133	3.53903	2.39466	2.29717	2.53504	2.50883	2.33633	2.21856	0	0	0	0	0	0	0	0	0
689	ENSMUSG00000005950	P2rx5	purinergic receptor P2X, ligand-gated ion channel, 5 [Source:MGI Symbol;Acc:MGI:2137026]	94045	-0.315857	0.0132658	0.0751891	0.027019	0	7.76794	8.18476	8.20785	7.39555	6.63035	6.08796	3.13647	3.23689	3.21514	3.01442	2.89928	2.86149	0	0	0	0	0	0	0	0	0
690	ENSMUSG00000005951	Shpk	sedoheptulokinase [Source:MGI Symbol;Acc:MGI:1921887]	74637	-0.0715646	0.593029	0.557195	0.744295	0	0.824956	1.00101	1.03526	1.02566	0.835978	0.930007	0.854216	1.02081	1.03723	0.949243	0.880941	0.968624	0	0	0	0	0	0	0	0	0
691	ENSMUSG00000005958	Ephb3	Eph receptor B3 [Source:MGI Symbol;Acc:MGI:104770]	13845	0.168493	0.0581234	0.231109	0.14656	0	0.989745	0.724981	0.779413	1.11523	1.10251	0.972268	0.97684	0.813147	0.858003	1.0265	1.08509	0.994749	0	0	0	0	0	0	0	0	0
692	ENSMUSG00000005973	Rcn1	reticulocalbin 1 [Source:MGI Symbol;Acc:MGI:104559]	19672	0.251257	0.0284337	0.118541	0.0594102	0	4.66742	5.27016	4.77121	6.83766	6.00792	5.75823	2.49269	2.68298	2.54121	2.91664	2.78363	2.79246	0	0	0	0	0	0	0	0	0
693	ENSMUSG00000005980	Dnase1	deoxyribonuclease I [Source:MGI Symbol;Acc:MGI:103157]	13419	-0.149345	0.507115	0.274652	0.50774	0	0.421873	1.04785	0.745456	0.605472	0.633487	0.592063	0.495318	1.05274	0.825534	0.603016	0.727522	0.676189	0	0	0	0	0	0	0	0	0
694	ENSMUSG00000005981	Trap1	TNF receptor-associated protein 1 [Source:MGI Symbol;Acc:MGI:1915265]	68015	-0.109033	0.279169	0.396606	0.450706	0	59.3785	66.1281	66.4429	60.6115	62.9868	61.8585	5.91742	6.10804	6.07346	5.92927	5.97832	5.96443	0	0	0	0	0	0	0	0	0
695	ENSMUSG00000005982	Naa60	N(alpha)-acetyltransferase 60, NatF catalytic subunit [Source:MGI Symbol;Acc:MGI:1922013]	74763	0.00614353	0.614948	0.958714	0.961688	0	21.9209	21.2125	22.9792	22.989	21.7786	22.4676	4.52631	4.51663	4.59923	4.53245	4.47387	4.57181	0	0	0	0	0	0	0	0	0
696	ENSMUSG00000005983	1700037C18Rik	RIKEN cDNA 1700037C18 gene [Source:MGI Symbol;Acc:MGI:1920511]	73261	0.281988	0.214388	0.0942965	0.167507	0	1.78516	2.3235	2.26496	2.21634	3.06598	3.39028	1.48612	1.75833	1.72591	1.61581	2.00789	2.16822	0	0	0	0	0	0	0	0	0
697	ENSMUSG00000006005	Tpr	translocated promoter region, nuclear basket protein [Source:MGI Symbol;Acc:MGI:1922066]	108989	0.204011	0.438337	0.172797	0.374286	0	41.017	34.726	38.597	36.8951	48.4177	44.7943	5.41344	5.21195	5.31699	5.1885	5.58984	5.521	0	0	0	0	0	0	0	0	0
698	ENSMUSG00000006010	Odr4	odr4 GPCR localization factor homolog [Source:MGI Symbol;Acc:MGI:2385108]	226499	-0.0826746	0.336941	0.504587	0.564685	0	9.76212	11.4261	10.8984	10.4109	10.5546	10.1676	3.44116	3.6753	3.57976	3.46699	3.49708	3.5061	0	0	0	0	0	0	0	0	0
699	ENSMUSG00000006014	Prg4	proteoglycan 4 (megakaryocyte stimulating factor, articular superficial zone protein) [Source:MGI Symbol;Acc:MGI:1891344]	96875	0.0497492	0.373944	0.67736	0.701334	0	4.09275	3.13092	3.47683	5.13698	3.71991	3.53577	2.33733	2.08292	2.17737	2.56136	2.22712	2.21725	0	0	0	0	0	0	0	0	0
700	ENSMUSG00000006019	Dhx34	DEAH (Asp-Glu-Ala-His) box polypeptide 34 [Source:MGI Symbol;Acc:MGI:1918973]	71723	0.0991691	0.204787	0.434456	0.418607	0	2.68059	2.02078	2.33529	2.80056	3.53813	2.4557	1.87355	1.61487	1.75917	1.85834	2.16855	1.82493	0	0	0	0	0	0	0	0	0
701	ENSMUSG00000006021	Kptn	kaptin [Source:MGI Symbol;Acc:MGI:1890380]	70394	0.175052	0.768155	0.218421	0.632528	0	12.3712	10.1213	9.97997	13.2896	12.2078	9.32358	3.74316	3.51514	3.4602	3.79129	3.6902	3.38332	0	0	0	0	0	0	0	0	0
702	ENSMUSG00000006024	Napa	N-ethylmaleimide sensitive fusion protein attachment protein alpha [Source:MGI Symbol;Acc:MGI:104563]	108124	0.118809	0.10782	0.364724	0.280055	0	61.8128	53.123	58.5511	62.5652	70.2711	63.6907	5.98006	5.79398	5.90078	5.97225	6.1187	6.01958	0	0	0	0	0	0	0	0	0
703	ENSMUSG00000006050	Sra1	steroid receptor RNA activator 1 [Source:MGI Symbol;Acc:MGI:1344414]	24068	0.207754	0.0160338	0.167348	0.0594274	0	50.2729	48.3188	47.7065	64.5904	58.2359	57.1956	5.6896	5.6583	5.61783	6.0211	5.85625	5.86606	0	0	0	0	0	0	0	0	0
704	ENSMUSG00000006057	Atp5g1	ATP synthase, H+ transporting, mitochondrial F0 complex, subunit C1 (subunit 9) [Source:MGI Symbol;Acc:MGI:107653]	11951	0.0177113	0.711226	0.878936	0.939417	0	633.76	600.425	608.355	683.87	589.063	639.484	9.25757	9.28924	9.27269	9.36092	9.21951	9.2904	0	0	0	0	0	0	0	0	0
705	ENSMUSG00000006058	Snf8	SNF8, ESCRT-II complex subunit, homolog (S. cerevisiae) [Source:MGI Symbol;Acc:MGI:1343161]	27681	0.194406	0.109621	0.185995	0.17173	0	28.3078	24.3516	25.1401	28.9711	30.1502	32.2833	4.88085	4.71437	4.72446	4.85404	4.91886	5.06833	0	0	0	0	0	0	0	0	0
706	ENSMUSG00000006095	Tbcb	tubulin folding cofactor B [Source:MGI Symbol;Acc:MGI:1913661]	66411	0.134228	0.0140486	0.315473	0.10318	0	25.155	24.2771	24.3682	27.5473	28.3751	28.4138	4.71166	4.70815	4.68249	4.79134	4.84238	4.88696	0	0	0	0	0	0	0	0	0
707	ENSMUSG00000006127	Inpp5k	inositol polyphosphate 5-phosphatase K [Source:MGI Symbol;Acc:MGI:1194899]	19062	-0.00803275	0.456661	0.94243	0.92145	0	17.7364	18.3688	18.0988	18.8248	18.1444	17.9934	4.23544	4.31634	4.26873	4.26858	4.22308	4.26069	0	0	0	0	0	0	0	0	0
708	ENSMUSG00000006134	Crkl	v-crk avian sarcoma virus CT10 oncogene homolog-like [Source:MGI Symbol;Acc:MGI:104686]	12929	-0.114103	0.129234	0.379353	0.312123	0	8.80108	8.9347	9.445	7.52573	9.02395	8.30146	3.2969	3.35727	3.39926	3.03958	3.29159	3.24317	0	0	0	0	0	0	0	0	0
710	ENSMUSG00000006169	Clint1	clathrin interactor 1 [Source:MGI Symbol;Acc:MGI:2144243]	216705	-0.271894	0.00154327	0.101478	0.0115795	0	15.5082	15.0717	15.489	13.4423	12.8996	12.6009	4.05048	4.05405	4.05722	3.8072	3.76874	3.78215	0	0	0	0	0	0	0	0	0
711	ENSMUSG00000006191	Cdkal1	CDK5 regulatory subunit associated protein 1-like 1 [Source:MGI Symbol;Acc:MGI:1921765]	68916	-0.0177282	0.703643	0.876101	0.9366	0	6.69105	6.94979	7.16371	7.3672	7.63221	6.70497	2.94066	3.02683	3.04367	3.0091	3.07698	2.97935	0	0	0	0	0	0	0	0	0
712	ENSMUSG00000006205	Htra1	HtrA serine peptidase 1 [Source:MGI Symbol;Acc:MGI:1929076]	56213	-0.231311	0.149772	0.138903	0.1685	0	18.9059	19.079	16.5357	18.2433	14.3555	15.8792	4.326	4.37102	4.14289	4.22042	3.90996	4.09469	0	0	0	0	0	0	0	0	0
713	ENSMUSG00000006215	Zbtb17	zinc finger and BTB domain containing 17 [Source:MGI Symbol;Acc:MGI:107410]	22642	-0.0937509	0.750326	0.456312	0.775132	0	15.8555	16.0206	15.9665	15.5758	18.2346	14.8589	4.08256	4.13735	4.09884	4.00508	4.23078	4.00257	0	0	0	0	0	0	0	0	0
714	ENSMUSG00000006219	Fblim1	filamin binding LIM protein 1 [Source:MGI Symbol;Acc:MGI:1921452]	74202	0.117866	0.678662	0.36806	0.681379	0	1.61889	1.27482	1.20833	2.11038	1.50091	1.09909	1.39413	1.20954	1.15794	1.56828	1.32741	1.08253	0	0	0	0	0	0	0	0	0
715	ENSMUSG00000006221	Hspb7	heat shock protein family, member 7 (cardiovascular) [Source:MGI Symbol;Acc:MGI:1352494]	29818	0.000842557	0.712692	0.994533	0.993512	0	164.753	151.657	133.386	162.049	156.909	152.39	7.38747	7.2933	7.06449	7.31084	7.29415	7.25888	0	0	0	0	0	0	0	0	0
716	ENSMUSG00000006262	Mob1b	MOB kinase activator 1B [Source:MGI Symbol;Acc:MGI:1915723]	68473	0.00378585	0.803456	0.9738	0.987926	0	5.41625	5.51604	5.11656	4.78554	5.5126	5.79853	2.67638	2.73569	2.629	2.47673	2.68017	2.80323	0	0	0	0	0	0	0	0	0
717	ENSMUSG00000006273	Atp6v1b2	ATPase, H+ transporting, lysosomal V1 subunit B2 [Source:MGI Symbol;Acc:MGI:109618]	11966	0.00159921	0.766321	0.98909	0.992155	0	27.9054	29.3268	32.4824	30.9231	32.8491	30.6499	4.85946	4.98105	5.06828	4.95655	5.03311	4.98265	0	0	0	0	0	0	0	0	0
718	ENSMUSG00000006276	Eps15l1	epidermal growth factor receptor pathway substrate 15-like 1 [Source:MGI Symbol;Acc:MGI:104582]	13859	0.124647	0.399584	0.345036	0.494936	0	10.7831	9.17528	9.12047	10.8391	10.2633	10.2227	3.56339	3.39178	3.35256	3.51863	3.46373	3.51643	0	0	0	0	0	0	0	0	0
719	ENSMUSG00000006281	Tep1	telomerase associated protein 1 [Source:MGI Symbol;Acc:MGI:109573]	21745	0.525377	0.223715	0.024526	0.0826581	0	5.77038	3.1183	2.63436	6.15193	5.18943	4.59032	2.75419	2.08106	1.88803	2.78003	2.60644	2.51937	0	0	0	0	0	0	0	0	0
720	ENSMUSG00000006288	Ttc5	tetratricopeptide repeat domain 5 [Source:MGI Symbol;Acc:MGI:2683584]	219022	-0.0771394	0.857141	0.530526	0.869399	0	6.30292	5.93634	4.90209	6.97625	5.8385	5.12179	2.86602	2.82682	2.57544	2.94071	2.74968	2.65201	0	0	0	0	0	0	0	0	0
721	ENSMUSG00000006289	Osgep	O-sialoglycoprotein endopeptidase [Source:MGI Symbol;Acc:MGI:1913496]	66246	-0.0493736	0.503518	0.677318	0.767773	0	35.5955	33.4771	30.4911	34.341	34.734	29.7669	5.21915	5.15463	4.99055	5.10525	5.11906	4.94192	0	0	0	0	0	0	0	0	0
722	ENSMUSG00000006299	Aamp	angio-associated migratory protein [Source:MGI Symbol;Acc:MGI:107809]	227290	0.020936	0.229333	0.85716	0.752192	0	60.6181	63.2431	65.9218	66.0607	68.1821	66.7888	5.9461	6.04465	6.06229	6.05932	6.06559	6.08589	0	0	0	0	0	0	0	0	0
723	ENSMUSG00000006301	Tmbim1	transmembrane BAX inhibitor motif containing 1 [Source:MGI Symbol;Acc:MGI:1916910]	69660	-0.041499	0.542684	0.724663	0.811827	0	31.1446	29.2963	30.5576	30.854	33.2657	28.7342	5.02415	4.97989	4.99411	4.95261	5.05158	4.90001	0	0	0	0	0	0	0	0	0
724	ENSMUSG00000006304	Arpc2	actin related protein 2/3 complex, subunit 2 [Source:MGI Symbol;Acc:MGI:1923959]	76709	0.000758503	0.695025	0.995106	0.993413	0	48.8693	48.2945	48.8048	49.4859	50.6113	49.6024	5.65372	5.65588	5.65522	5.62533	5.65598	5.66736	0	0	0	0	0	0	0	0	0
725	ENSMUSG00000006307	Kmt2b	lysine (K)-specific methyltransferase 2B [Source:MGI Symbol;Acc:MGI:109565]	75410	-0.13605	0.331948	0.309958	0.424853	0	7.40092	5.55909	6.46101	6.16508	6.36362	5.69049	3.06782	2.7446	2.91702	2.78097	2.85109	2.77805	0	0	0	0	0	0	0	0	0
726	ENSMUSG00000006315	Tmem147	transmembrane protein 147 [Source:MGI Symbol;Acc:MGI:1915011]	69804	-0.00481783	0.815651	0.965094	0.985973	0	138.066	126.008	136.404	137.361	137.242	140.691	7.14302	7.02266	7.10071	7.06435	7.09589	7.13789	0	0	0	0	0	0	0	0	0
727	ENSMUSG00000006333	Rps9	ribosomal protein S9 [Source:MGI Symbol;Acc:MGI:1924096]	76846	-0.00907456	0.339096	0.93551	0.882489	0	334.794	335.081	330.796	347.181	338.332	343.616	8.40239	8.43986	8.40319	8.38214	8.39412	8.41693	0	0	0	0	0	0	0	0	0
728	ENSMUSG00000006335	Tfpt	TCF3 (E2A) fusion partner [Source:MGI Symbol;Acc:MGI:1916964]	69714	0.269977	0.0269182	0.102245	0.0512269	0	7.35439	8.94246	8.87715	11.2375	11.7992	10.8026	3.06049	3.36005	3.31355	3.56999	3.64437	3.58353	0	0	0	0	0	0	0	0	0
729	ENSMUSG00000006342	Susd2	sushi domain containing 2 [Source:MGI Symbol;Acc:MGI:1918983]	71733	-0.0713338	0.738947	0.558629	0.818157	0	1.6263	1.51395	1.41058	1.55879	1.16129	2.60142	1.40117	1.36219	1.28044	1.29086	1.126	1.88362	0	0	0	0	0	0	0	0	0
730	ENSMUSG00000006344	Ggt5	gamma-glutamyltransferase 5 [Source:MGI Symbol;Acc:MGI:1346063]	23887	0.160731	0.157376	0.247835	0.252518	0	2.63506	1.7787	2.2858	3.56132	2.75805	2.42857	1.85776	1.49787	1.73458	2.11937	1.89532	1.81187	0	0	0	0	0	0	0	0	0
731	ENSMUSG00000006356	Crip2	cysteine rich protein 2 [Source:MGI Symbol;Acc:MGI:1915587]	68337	0.152702	0.4144	0.266472	0.443739	0	44.9624	35.8171	38.2312	46.763	44.0221	40.0836	5.53666	5.25358	5.3062	5.54189	5.45891	5.37063	0	0	0	0	0	0	0	0	0
732	ENSMUSG00000006360	Crip1	cysteine-rich protein 1 (intestinal) [Source:MGI Symbol;Acc:MGI:88501]	12925	-0.0853255	0.791912	0.491753	0.816184	0	90.9646	79.73	91.466	103.725	85.5638	85.9906	6.53492	6.37625	6.53663	6.67758	6.40718	6.4496	0	0	0	0	0	0	0	0	0
734	ENSMUSG00000006369	Fbln1	fibulin 1 [Source:MGI Symbol;Acc:MGI:95487]	14114	0.0981434	0.940505	0.438646	0.897899	0	3.84204	3.09262	3.52504	4.43776	3.91418	2.43861	2.26849	2.07441	2.19046	2.38578	2.2886	1.81661	0	0	0	0	0	0	0	0	0
735	ENSMUSG00000006373	Pgrmc1	progesterone receptor membrane component 1 [Source:MGI Symbol;Acc:MGI:1858305]	53328	0.310348	0.0203207	0.0780196	0.0353199	0	8.771	7.84729	8.01388	11.7482	10.5218	9.60958	3.29153	3.18027	3.18299	3.62736	3.49334	3.41746	0	0	0	0	0	0	0	0	0
736	ENSMUSG00000006378	Gcat	glycine C-acetyltransferase (2-amino-3-ketobutyrate-coenzyme A ligase) [Source:MGI Symbol;Acc:MGI:1349389]	26912	0.189051	0.705194	0.194831	0.564907	0	5.31954	5.25386	7.52764	6.80912	6.44998	6.01482	2.6541	2.6786	3.10535	2.91058	2.86765	2.84514	0	0	0	0	0	0	0	0	0
737	ENSMUSG00000006386	Tek	TEK receptor tyrosine kinase [Source:MGI Symbol;Acc:MGI:98664]	21687	-0.342014	0.0129248	0.0631716	0.0230713	0	7.71736	7.84127	7.28493	6.41001	6.0153	4.90493	3.12699	3.17833	3.06945	2.83014	2.78498	2.59699	0	0	0	0	0	0	0	0	0
738	ENSMUSG00000006390	Elovl1	elongation of very long chain fatty acids (FEN1/Elo2, SUR4/Elo3, yeast)-like 1 [Source:MGI Symbol;Acc:MGI:1858959]	54325	0.198773	0.126227	0.180307	0.181393	0	9.43364	8.99109	9.02839	11.1948	9.57273	11.3148	3.39252	3.36728	3.33985	3.56605	3.37143	3.64017	0	0	0	0	0	0	0	0	0
739	ENSMUSG00000006392	Med8	mediator complex subunit 8 [Source:MGI Symbol;Acc:MGI:1915269]	80509	0.0307341	0.686319	0.795258	0.898336	0	28.7684	26.2733	25.6958	29.185	28.6199	27.1407	4.90346	4.82203	4.75549	4.86731	4.85277	4.82111	0	0	0	0	0	0	0	0	0
740	ENSMUSG00000006395	Hyi	hydroxypyruvate isomerase (putative) [Source:MGI Symbol;Acc:MGI:1915430]	NA	0.107205	0.606033	0.404047	0.661028	0	3.89852	3.15924	3.35887	3.94582	4.03662	3.16652	2.2829	2.09669	2.13649	2.24369	2.32503	2.09755	0	0	0	0	0	0	0	0	0
741	ENSMUSG00000006412	Pfdn2	prefoldin 2 [Source:MGI Symbol;Acc:MGI:1276111]	18637	0.135279	0.181029	0.312434	0.316171	0	31.4134	30.9729	35.1074	36.6758	34.8694	36.438	5.03958	5.04641	5.1825	5.18169	5.12554	5.23969	0	0	0	0	0	0	0	0	0
742	ENSMUSG00000006418	Rnf114	ring finger protein 114 [Source:MGI Symbol;Acc:MGI:1933159]	81018	-0.117362	0.136034	0.369026	0.312497	0	32.4514	32.9098	32.5235	31.0547	34.1369	30.1258	5.08305	5.12465	5.07097	4.96569	5.09229	4.95965	0	0	0	0	0	0	0	0	0
743	ENSMUSG00000006423	C330007P06Rik	RIKEN cDNA C330007P06 gene [Source:MGI Symbol;Acc:MGI:1924894]	77644	-0.0445861	0.244736	0.705975	0.638959	0	5.68306	5.70826	5.49296	5.40543	5.54628	5.56656	2.7342	2.77902	2.71761	2.62099	2.68962	2.75028	0	0	0	0	0	0	0	0	0
744	ENSMUSG00000006435	Neurl1a	neuralized E3 ubiquitin protein ligase 1A [Source:MGI Symbol;Acc:MGI:1334263]	18011	-0.0746976	0.0266716	0.542011	0.240676	0	72.4878	72.214	73.1266	66.2924	71.4496	69.4494	6.21405	6.23948	6.21133	6.06225	6.14681	6.13935	0	0	0	0	0	0	0	0	0
746	ENSMUSG00000006445	Epha2	Eph receptor A2 [Source:MGI Symbol;Acc:MGI:95278]	13836	0.13226	0.322878	0.321586	0.427476	0	1.35049	1.36109	1.36207	1.72966	1.25275	1.74261	1.23316	1.26411	1.25195	1.38421	1.18295	1.48407	0	0	0	0	0	0	0	0	0
748	ENSMUSG00000006457	Actn3	actinin alpha 3 [Source:MGI Symbol;Acc:MGI:99678]	11474	0.0046046	0.987324	0.969219	0.998886	0	2086.77	2085.83	2119.68	2082.4	2096.58	2160.86	11.0283	11.0332	11.0301	10.9738	11.082	11.0347	0	0	0	0	0	0	0	0	0
749	ENSMUSG00000006462	A530013C23Rik	RIKEN cDNA A530013C23 gene [Source:MGI Symbol;Acc:MGI:3041178]	NA	-0.104341	0.710231	0.414246	0.728609	0	1.81329	1.59234	1.91621	1.7472	2.1203	1.44797	1.49779	1.40504	1.56673	1.39344	1.63368	1.31186	0	0	0	0	0	0	0	0	0
750	ENSMUSG00000006463	Zdhhc24	zinc finger, DHHC domain containing 24 [Source:MGI Symbol;Acc:MGI:1917855]	70605	0.00789356	0.685433	0.946329	0.964297	0	1.66343	2.004	2.10596	1.90538	2.06645	2.2581	1.41909	1.6051	1.65942	1.4741	1.613	1.73823	0	0	0	0	0	0	0	0	0
751	ENSMUSG00000006471	Ndor1	NADPH dependent diflavin oxidoreductase 1 [Source:MGI Symbol;Acc:MGI:1926047]	78797	-0.0670324	0.911626	0.579883	0.916623	0	3.74366	3.78226	2.97295	3.88977	3.33194	3.39431	2.23713	2.28661	2.00366	2.22392	2.10029	2.1701	0	0	0	0	0	0	0	0	0
752	ENSMUSG00000006476	Nsmf	NMDA receptor synaptonuclear signaling and neuronal migration factor [Source:MGI Symbol;Acc:MGI:1861755]	56876	0.0634499	0.518389	0.599869	0.730418	0	12.8886	11.3856	14.1657	14.3531	13.8078	12.9304	3.79842	3.67239	3.9333	3.89595	3.86187	3.81686	0	0	0	0	0	0	0	0	0
753	ENSMUSG00000006494	Pdk1	pyruvate dehydrogenase kinase, isoenzyme 1 [Source:MGI Symbol;Acc:MGI:1926119]	228026	-0.0604353	0.288028	0.614547	0.605349	0	16.295	17.183	18.1022	15.527	17.4339	16.8754	4.11659	4.22634	4.26919	4.00376	4.16591	4.17737	0	0	0	0	0	0	0	0	0
754	ENSMUSG00000006498	Ptbp1	polypyrimidine tract binding protein 1 [Source:MGI Symbol;Acc:MGI:97791]	19205	-0.0659464	0.562668	0.585505	0.744647	0	11.7402	12.2609	11.1951	13.2591	10.3257	11.0377	3.6777	3.76781	3.62008	3.78737	3.47264	3.61176	0	0	0	0	0	0	0	0	0
755	ENSMUSG00000006517	Mvd	mevalonate (diphospho) decarboxylase [Source:MGI Symbol;Acc:MGI:2179327]	192156	0.0855542	0.7192	0.491696	0.775648	0	6.14243	5.26563	5.08489	5.45341	5.93699	6.07259	2.84074	2.68202	2.62229	2.63123	2.76757	2.85635	0	0	0	0	0	0	0	0	0
756	ENSMUSG00000006519	Cyba	cytochrome b-245, alpha polypeptide [Source:MGI Symbol;Acc:MGI:1316658]	13057	0.167427	0.0371301	0.233151	0.119253	0	11.8392	12.5294	11.836	14.5071	13.5057	13.3269	3.68777	3.79767	3.69283	3.90887	3.82933	3.86026	0	0	0	0	0	0	0	0	0
757	ENSMUSG00000006526	Tmem110	transmembrane protein 110 [Source:MGI Symbol;Acc:MGI:1921500]	69179	0.118332	0.304754	0.36638	0.4476	0	4.87495	4.90806	4.7355	4.98298	8.0077	5.20444	2.54882	2.59259	2.53135	2.52558	3.13722	2.66715	0	0	0	0	0	0	0	0	0
758	ENSMUSG00000006527	Sfmbt1	Scm-like with four mbt domains 1 [Source:MGI Symbol;Acc:MGI:1859609]	54650	-0.264214	0.036843	0.107469	0.0633043	0	2.08021	2.27007	1.8106	1.79417	1.34356	1.51702	1.61909	1.73744	1.50374	1.41963	1.23797	1.35488	0	0	0	0	0	0	0	0	0
759	ENSMUSG00000006542	Prkag3	protein kinase, AMP-activated, gamma 3 non-catalytic subunit [Source:MGI Symbol;Acc:MGI:1891343]	241113	-0.260448	0.00193945	0.110463	0.0141279	0	111.139	109.362	112.091	95.7909	91.6145	93.3809	6.82921	6.81995	6.8154	6.5595	6.51934	6.57105	0	0	0	0	0	0	0	0	0
760	ENSMUSG00000006576	Slc4a3	solute carrier family 4 (anion exchanger), member 3 [Source:MGI Symbol;Acc:MGI:109350]	20536	-0.219609	0.423695	0.152094	0.344352	0	4.79548	3.09811	4.15939	3.66859	4.06847	3.11341	2.53216	2.0754	2.37445	2.15484	2.33556	2.07755	0	0	0	0	0	0	0	0	0
761	ENSMUSG00000006587	Snai3	snail family zinc finger 3 [Source:MGI Symbol;Acc:MGI:1353563]	30927	-0.120312	0.847372	0.358856	0.788313	0	7.64808	7.2245	7.27039	6.85517	9.11797	6.5946	3.11509	3.07752	3.06709	2.91921	3.30626	2.95721	0	0	0	0	0	0	0	0	0
762	ENSMUSG00000006589	Aprt	adenine phosphoribosyl transferase [Source:MGI Symbol;Acc:MGI:88061]	11821	0.0335843	0.869481	0.77732	0.947766	0	25.3803	26.5844	24.6128	26.9648	25.8039	27.3949	4.72588	4.84085	4.69635	4.75947	4.70323	4.83173	0	0	0	0	0	0	0	0	0
763	ENSMUSG00000006599	Gtf2h1	general transcription factor II H, polypeptide 1 [Source:MGI Symbol;Acc:MGI:1277216]	14884	-0.118679	0.178659	0.364687	0.349346	0	8.38607	8.7318	7.91857	7.81595	8.53834	7.50495	3.2387	3.32687	3.16589	3.08512	3.2217	3.12002	0	0	0	0	0	0	0	0	0
764	ENSMUSG00000006611	Hfe	hemochromatosis [Source:MGI Symbol;Acc:MGI:109191]	15216	0.0630146	0.628941	0.602356	0.786019	0	10.2851	11.0142	11.7248	12.347	10.4025	13.0173	3.50599	3.63172	3.67968	3.69473	3.48011	3.8239	0	0	0	0	0	0	0	0	0
765	ENSMUSG00000006638	Abhd1	abhydrolase domain containing 1 [Source:MGI Symbol;Acc:MGI:1931013]	57742	-0.407596	0.187779	0.0433005	0.0980475	0	1.941	1.94518	1.13358	1.5403	1.20063	0.913998	1.55814	1.57903	1.11016	1.28115	1.15055	0.956945	0	0	0	0	0	0	0	0	0
767	ENSMUSG00000006673	Qrich1	glutamine-rich 1 [Source:MGI Symbol;Acc:MGI:1916482]	69232	-0.115666	0.669703	0.374582	0.680086	0	15.3339	14.518	12.5565	14.2521	14.8042	13.2085	4.03461	4.00037	3.77162	3.8847	3.95194	3.84656	0	0	0	0	0	0	0	0	0
768	ENSMUSG00000006675	P4htm	prolyl 4-hydroxylase, transmembrane (endoplasmic reticulum) [Source:MGI Symbol;Acc:MGI:1921693]	74443	0.25934	0.0832512	0.110984	0.102854	0	1.30451	1.68757	1.99268	2.6088	2.12553	2.20656	1.20354	1.45262	1.60201	1.78512	1.63756	1.71196	0	0	0	0	0	0	0	0	0
769	ENSMUSG00000006676	Usp19	ubiquitin specific peptidase 19 [Source:MGI Symbol;Acc:MGI:1918722]	71472	0.0104385	0.624126	0.928194	0.945215	0	60.607	54.7569	56.5983	58.1274	59.7377	55.4234	5.94533	5.8389	5.85314	5.86358	5.89031	5.82035	0	0	0	0	0	0	0	0	0
770	ENSMUSG00000006699	Cdc42	cell division cycle 42 [Source:MGI Symbol;Acc:MGI:106211]	12540	0.0134687	0.492121	0.907499	0.903258	0	94.8673	98.3511	100.692	104.67	104.965	97.7045	6.58713	6.66955	6.68198	6.68302	6.69456	6.63976	0	0	0	0	0	0	0	0	0
771	ENSMUSG00000006705	Pknox1	Pbx/knotted 1 homeobox [Source:MGI Symbol;Acc:MGI:1201409]	18771	-0.169422	0.226673	0.229527	0.291394	0	3.58446	4.48131	4.1663	3.47784	3.65573	3.80785	2.19276	2.48587	2.37555	2.08945	2.20613	2.30529	0	0	0	0	0	0	0	0	0
772	ENSMUSG00000006715	Gmnn	geminin [Source:MGI Symbol;Acc:MGI:1927344]	57441	0.116299	0.471219	0.372939	0.559669	0	3.23237	3.58595	3.94065	4.30702	4.51677	3.23805	2.07668	2.23339	2.31811	2.34969	2.4545	2.11872	0	0	0	0	0	0	0	0	0
773	ENSMUSG00000006717	Acot13	acyl-CoA thioesterase 13 [Source:MGI Symbol;Acc:MGI:1914084]	66834	0.0513448	0.388642	0.668437	0.703756	0	102.812	94.183	98.4022	105.655	103.707	98.3977	6.7002	6.61164	6.63144	6.69808	6.68279	6.65066	0	0	0	0	0	0	0	0	0
774	ENSMUSG00000006728	Cdk4	cyclin-dependent kinase 4 [Source:MGI Symbol;Acc:MGI:88357]	12567	-0.0231904	0.181646	0.839513	0.700887	0	26.8578	25.9213	29.8275	27.4971	27.3779	25.0039	4.81108	4.79776	4.9532	4.78916	4.78789	4.71505	0	0	0	0	0	0	0	0	0
775	ENSMUSG00000006731	B4galnt1	beta-1,4-N-acetyl-galactosaminyl transferase 1 [Source:MGI Symbol;Acc:MGI:1342057]	14421	0.234851	0.911462	0.134656	0.690353	0	0.846982	1.32814	0.693598	1.23999	0.436973	1.20796	0.87253	1.23853	0.78725	1.10738	0.545706	1.1607	0	0	0	0	0	0	0	0	0
776	ENSMUSG00000006732	Mettl1	methyltransferase like 1 [Source:MGI Symbol;Acc:MGI:1339986]	17299	0.125795	0.146412	0.341157	0.304685	0	10.2001	9.58379	11.1711	11.3254	11.9448	11.1072	3.49525	3.4447	3.61642	3.58048	3.65997	3.62105	0	0	0	0	0	0	0	0	0
777	ENSMUSG00000006736	Tspan31	tetraspanin 31 [Source:MGI Symbol;Acc:MGI:1914375]	67125	0.0168624	0.556091	0.884866	0.905593	0	23.4518	20.4085	23.2266	23.4303	24.369	23.6663	4.62482	4.46813	4.61682	4.5534	4.63369	4.63679	0	0	0	0	0	0	0	0	0
778	ENSMUSG00000006740	Kif5b	kinesin family member 5B [Source:MGI Symbol;Acc:MGI:1098268]	16573	-0.0999163	0.159407	0.430577	0.375158	0	21.7198	24.0741	21.8025	19.6125	20.9938	22.0238	4.51485	4.69552	4.5247	4.31887	4.42478	4.53923	0	0	0	0	0	0	0	0	0
779	ENSMUSG00000006763	Saal1	serum amyloid A-like 1 [Source:MGI Symbol;Acc:MGI:1926185]	78935	-0.0163875	0.62265	0.885555	0.922494	0	1.45796	1.25412	1.18059	1.27257	1.24433	1.32287	1.30326	1.19572	1.13803	1.12739	1.17933	1.23657	0	0	0	0	0	0	0	0	0
781	ENSMUSG00000006782	Cnp	2',3'-cyclic nucleotide 3' phosphodiesterase [Source:MGI Symbol;Acc:MGI:88437]	12799	-0.208337	0.564246	0.167184	0.444178	0	7.74711	9.94778	9.9058	8.80596	9.5359	8.23113	3.13249	3.494	3.45492	3.24658	3.3664	3.2346	0	0	0	0	0	0	0	0	0
782	ENSMUSG00000006800	Sulf2	sulfatase 2 [Source:MGI Symbol;Acc:MGI:1919293]	72043	0.251913	0.233157	0.117931	0.201091	0	3.36464	2.47254	2.99416	4.38932	3.83851	2.78583	2.11835	1.82326	2.01165	2.36788	2.26356	1.95691	0	0	0	0	0	0	0	0	0
783	ENSMUSG00000006818	Sod2	superoxide dismutase 2, mitochondrial [Source:MGI Symbol;Acc:MGI:98352]	20656	0.0466718	0.887783	0.696078	0.93449	0	119.385	122.904	118.679	120.429	124.689	124.457	6.91001	6.99207	6.90364	6.90626	6.95668	6.95834	0	0	0	0	0	0	0	0	0
784	ENSMUSG00000006850	Tmco6	transmembrane and coiled-coil domains 6 [Source:MGI Symbol;Acc:MGI:1919233]	71983	0.303199	0.00585995	0.0813384	0.0185766	0	3.9442	3.7454	4.03801	5.30996	5.58568	4.7908	2.29571	2.27626	2.34552	2.59891	2.69723	2.56653	0	0	0	0	0	0	0	0	0
785	ENSMUSG00000006906	Stambp	STAM binding protein [Source:MGI Symbol;Acc:MGI:1917777]	70527	0.281478	0.0387229	0.0947052	0.0590868	0	3.49136	3.87112	4.37703	5.34599	4.82511	4.88227	2.16223	2.31098	2.43777	2.61123	2.5223	2.59245	0	0	0	0	0	0	0	0	0
786	ENSMUSG00000006920	Ezh1	enhancer of zeste 1 polycomb repressive complex 2 subunit [Source:MGI Symbol;Acc:MGI:1097695]	14055	0.0596069	0.344311	0.62083	0.646521	0	11.5305	11.3593	11.2886	11.5862	14.3877	11.9845	3.65193	3.6677	3.63121	3.61315	3.91378	3.71153	0	0	0	0	0	0	0	0	0
787	ENSMUSG00000006931	P3h4	prolyl 3-hydroxylase family member 4 (non-enzymatic) [Source:MGI Symbol;Acc:MGI:1913430]	66180	0.0364599	0.420427	0.758446	0.778113	0	2.12721	2.68309	2.57421	2.94221	2.59938	2.63118	1.64103	1.90856	1.86074	1.90978	1.83527	1.8972	0	0	0	0	0	0	0	0	0
788	ENSMUSG00000006932	Ctnnb1	catenin (cadherin associated protein), beta 1 [Source:MGI Symbol;Acc:MGI:88276]	12387	-0.0959804	0.101414	0.44675	0.32248	0	144.155	137.647	138.461	137.056	139.148	125.123	7.19826	7.15228	7.11741	7.0563	7.11931	6.96622	0	0	0	0	0	0	0	0	0
789	ENSMUSG00000006941	Eif1b	eukaryotic translation initiation factor 1B [Source:MGI Symbol;Acc:MGI:1916219]	68969	0.14064	0.223571	0.297409	0.339305	0	30.744	26.301	27.7539	30.1919	31.9888	33.2513	5.00665	4.82281	4.85849	4.91951	4.99913	5.11611	0	0	0	0	0	0	0	0	0
790	ENSMUSG00000006958	Chrd	chordin [Source:MGI Symbol;Acc:MGI:1313268]	12667	0.316115	0.0177989	0.0749358	0.0317421	0	2.16891	2.17489	2.36093	3.62499	2.81332	2.90109	1.65886	1.6905	1.76869	2.14041	1.91753	2.00661	0	0	0	0	0	0	0	0	0
791	ENSMUSG00000006998	Psmd2	proteasome (prosome, macropain) 26S subunit, non-ATPase, 2 [Source:MGI Symbol;Acc:MGI:1096584]	21762	0.149416	0.21803	0.274505	0.318633	0	96.8619	95.4411	102.306	100.731	112.286	107.703	6.61478	6.62941	6.69818	6.62787	6.79677	6.77882	0	0	0	0	0	0	0	0	0
792	ENSMUSG00000007029	Vars	valyl-tRNA synthetase [Source:MGI Symbol;Acc:MGI:90675]	22321	0.120169	0.0704333	0.359877	0.230936	0	12.0744	11.8695	12.0129	13.5737	13.5529	15.2906	3.7148	3.72558	3.71386	3.81987	3.83497	4.03949	0	0	0	0	0	0	0	0	0
793	ENSMUSG00000007030	Vwa7	von Willebrand factor A domain containing 7 [Source:MGI Symbol;Acc:MGI:1306798]	27762	0.140459	0.0361462	0.297945	0.146407	0	5.77515	5.53973	5.55281	6.66092	6.11502	6.52033	2.75606	2.73955	2.73012	2.88001	2.80602	2.9443	0	0	0	0	0	0	0	0	0
794	ENSMUSG00000007033	Hspa1l	heat shock protein 1-like [Source:MGI Symbol;Acc:MGI:96231]	15482	-0.23984	0.072715	0.129889	0.106377	0	14.7298	15.3808	13.5243	12.175	12.5963	13.4693	3.98149	4.08335	3.86777	3.67346	3.74165	3.87416	0	0	0	0	0	0	0	0	0
795	ENSMUSG00000007036	Abhd16a	abhydrolase domain containing 16A [Source:MGI Symbol;Acc:MGI:99476]	193742	-0.0357405	0.90523	0.760433	0.955598	0	51.968	56.2982	55.0086	59.6047	54.8397	53.4829	5.73875	5.87911	5.81584	5.90715	5.7801	5.77005	0	0	0	0	0	0	0	0	0
796	ENSMUSG00000007038	Neu1	neuraminidase 1 [Source:MGI Symbol;Acc:MGI:97305]	18010	0.16019	0.252432	0.248932	0.32426	0	8.90047	8.54324	10.3838	10.5724	10.3204	9.78101	3.31036	3.29846	3.51304	3.48628	3.47055	3.44778	0	0	0	0	0	0	0	0	0
797	ENSMUSG00000007039	Ddah2	dimethylarginine dimethylaminohydrolase 2 [Source:MGI Symbol;Acc:MGI:1859016]	51793	0.194805	0.0701245	0.185466	0.135583	0	10.7618	9.90985	11.6498	13.1672	12.7537	11.5243	3.56132	3.48759	3.67182	3.78005	3.75613	3.66834	0	0	0	0	0	0	0	0	0
798	ENSMUSG00000007041	Clic1	chloride intracellular channel 1 [Source:MGI Symbol;Acc:MGI:2148924]	114584	0.137837	0.480477	0.305126	0.515413	0	13.1815	10.6971	11.19	15.2222	12.7631	11.084	3.83323	3.58978	3.61901	3.97768	3.75684	3.61603	0	0	0	0	0	0	0	0	0
799	ENSMUSG00000007050	Lsm2	LSM2 homolog, U6 small nuclear RNA and mRNA degradation associated [Source:MGI Symbol;Acc:MGI:90676]	27756	0.1779	0.0444868	0.21274	0.120343	0	10.8643	9.62863	10.254	12.1836	13.2599	11.1776	3.57274	3.44982	3.49705	3.67495	3.80531	3.62797	0	0	0	0	0	0	0	0	0
800	ENSMUSG00000007080	Pole	polymerase (DNA directed), epsilon [Source:MGI Symbol;Acc:MGI:1196391]	18973	0.00778305	0.652185	0.947092	0.960041	0	0.583891	0.992493	0.949747	0.805339	1.14589	0.95963	0.659232	1.0162	0.981321	0.778205	1.11437	0.989104	0	0	0	0	0	0	0	0	0
801	ENSMUSG00000007097	Atp1a2	ATPase, Na+/K+ transporting, alpha 2 polypeptide [Source:MGI Symbol;Acc:MGI:88106]	98660	0.0400962	0.574716	0.735682	0.830778	0	304.473	290.596	295.662	304.172	336.116	315.833	8.25844	8.23849	8.23629	8.18474	8.37259	8.27859	0	0	0	0	0	0	0	0	0
802	ENSMUSG00000007122	Casq1	calsequestrin 1 [Source:MGI Symbol;Acc:MGI:1309468]	12372	0.0563091	0.34633	0.639926	0.660419	0	1789.72	1684.64	1656.17	1812.62	1786.39	2017.84	10.8191	10.7691	10.7623	10.7622	10.8254	10.9375	0	0	0	0	0	0	0	0	0
803	ENSMUSG00000007207	Stx1a	syntaxin 1A (brain) [Source:MGI Symbol;Acc:MGI:109355]	20907	0.0881504	0.76577	0.4804	0.795988	0	1.37962	0.513339	0.93641	1.47868	1.06585	0.702982	1.25484	0.646732	0.973657	1.246	1.06181	0.785174	0	0	0	0	0	0	0	0	0
804	ENSMUSG00000007216	Zfp775	zinc finger protein 775 [Source:MGI Symbol;Acc:MGI:2683557]	243372	-0.116355	0.432343	0.372117	0.535133	0	3.84402	3.66019	3.84688	3.51841	4.14837	3.34782	2.26905	2.25546	2.28926	2.10199	2.35445	2.1527	0	0	0	0	0	0	0	0	0
805	ENSMUSG00000007279	Scube2	signal peptide, CUB domain, EGF-like 2 [Source:MGI Symbol;Acc:MGI:1928765]	56788	-0.0726926	0.689714	0.551366	0.790045	0	0.754888	0.609298	0.672761	1.03947	0.600031	0.412677	0.798025	0.720241	0.767461	0.964756	0.694768	0.417278	0	0	0	0	0	0	0	0	0
806	ENSMUSG00000007338	Mrpl49	mitochondrial ribosomal protein L49 [Source:MGI Symbol;Acc:MGI:108180]	18120	-0.0334695	0.827151	0.775604	0.934251	0	16.2268	16.3665	17.1235	18.3558	16.9999	15.6287	4.11135	4.16484	4.19511	4.23062	4.13137	4.07224	0	0	0	0	0	0	0	0	0
807	ENSMUSG00000007379	Dennd2c	DENN/MADD domain containing 2C [Source:MGI Symbol;Acc:MGI:3036254]	329727	-0.285365	0.0196445	0.0923693	0.0397237	0	2.03497	1.5602	1.80332	1.51324	1.29936	1.24227	1.60003	1.38735	1.49975	1.26575	1.21438	1.18193	0	0	0	0	0	0	0	0	0
808	ENSMUSG00000007411	Mark3	MAP/microtubule affinity regulating kinase 3 [Source:MGI Symbol;Acc:MGI:1341865]	17169	-0.0884056	0.172342	0.47821	0.41889	0	22.8435	24.6812	24.2203	22.6983	24.2591	22.7479	4.58709	4.73219	4.67357	4.51793	4.62592	4.58517	0	0	0	0	0	0	0	0	0
809	ENSMUSG00000007415	Gatad1	GATA zinc finger domain containing 1 [Source:MGI Symbol;Acc:MGI:1914460]	67210	-0.149352	0.0626193	0.274607	0.174683	0	30.9233	34.0378	30.9892	28.7704	28.8679	30.2658	5.0152	5.18255	5.01422	4.84471	4.86585	4.96481	0	0	0	0	0	0	0	0	0
810	ENSMUSG00000007458	M6pr	mannose-6-phosphate receptor, cation dependent [Source:MGI Symbol;Acc:MGI:96904]	17113	0.0482231	0.992532	0.686697	0.987545	0	14.393	14.1471	14.383	16.1	15.4415	12.8766	3.95148	3.96134	3.95471	4.05384	4.00293	3.80955	0	0	0	0	0	0	0	0	0
812	ENSMUSG00000007480	Mc5r	melanocortin 5 receptor [Source:MGI Symbol;Acc:MGI:99420]	17203	-0.293631	0.123146	0.0871645	0.111165	0	1.61974	1.33684	1.8466	0.681597	1.36658	1.12369	1.39545	1.24545	1.52526	0.671752	1.25433	1.10182	0	0	0	0	0	0	0	0	0
813	ENSMUSG00000007564	Ppp2r1a	protein phosphatase 2, regulatory subunit A, alpha [Source:MGI Symbol;Acc:MGI:1926334]	51792	0.220331	0.0256208	0.150585	0.0685107	0	73.1925	69.8088	70.4314	81.7542	92.2522	83.2905	6.22368	6.17732	6.15884	6.3264	6.52391	6.39765	0	0	0	0	0	0	0	0	0
814	ENSMUSG00000007570	Fance	Fanconi anemia, complementation group E [Source:MGI Symbol;Acc:MGI:1920025]	72775	0.230131	0.227627	0.139527	0.217941	0	7.73241	7.12082	6.90716	9.95306	9.01273	6.88079	3.12868	3.0602	2.99941	3.40271	3.29033	3.01428	0	0	0	0	0	0	0	0	0
815	ENSMUSG00000007589	Tinf2	Terf1 (TRF1)-interacting nuclear factor 2 [Source:MGI Symbol;Acc:MGI:107246]	28113	0.154957	0.0794162	0.260913	0.187389	0	6.634	7.22801	6.74068	8.02087	7.7977	8.60666	2.92852	3.07884	2.96652	3.12148	3.10295	3.29043	0	0	0	0	0	0	0	0	0
816	ENSMUSG00000007603	Dus3l	dihydrouridine synthase 3-like (S. cerevisiae) [Source:MGI Symbol;Acc:MGI:2147092]	224907	0.103208	0.373204	0.419057	0.530538	0	13.8913	13.8252	13.8492	15.6665	17.2355	13.2078	3.91018	3.92885	3.90428	4.01339	4.1507	3.84617	0	0	0	0	0	0	0	0	0
817	ENSMUSG00000007610	Gtpbp3	GTP binding protein 3 [Source:MGI Symbol;Acc:MGI:1917609]	70359	-0.0293245	0.656698	0.801818	0.892041	0	6.68706	6.39998	6.48018	6.03747	6.60362	6.90428	2.93976	2.91885	2.92128	2.75874	2.89195	3.01899	0	0	0	0	0	0	0	0	0
818	ENSMUSG00000007613	Tgfbr1	transforming growth factor, beta receptor I [Source:MGI Symbol;Acc:MGI:98728]	21812	-0.127345	0.054741	0.335878	0.195286	0	6.59239	6.68048	6.19219	6.37199	5.45586	5.76008	2.9204	2.98099	2.86645	2.81945	2.66558	2.79305	0	0	0	0	0	0	0	0	0
819	ENSMUSG00000007617	Homer1	homer scaffolding protein 1 [Source:MGI Symbol;Acc:MGI:1347345]	26556	-0.199284	0.0510054	0.179924	0.11251	0	17.8769	20.2917	19.2519	15.2986	17.4837	16.5766	4.24507	4.46144	4.35389	3.9853	4.17028	4.15461	0	0	0	0	0	0	0	0	0
820	ENSMUSG00000007655	Cav1	caveolin 1, caveolae protein [Source:MGI Symbol;Acc:MGI:102709]	12389	-0.126608	0.276043	0.338291	0.407238	0	97.6736	89.8524	87.8257	97.2855	86.1763	77.7284	6.63429	6.54595	6.47799	6.58378	6.41935	6.30012	0	0	0	0	0	0	0	0	0
821	ENSMUSG00000007656	Arpp19	cAMP-regulated phosphoprotein 19 [Source:MGI Symbol;Acc:MGI:1891691]	59046	0.0524304	0.316212	0.661537	0.65617	0	42.6117	34.98	45.1168	44.759	45.8617	46.9715	5.46382	5.21899	5.5378	5.47195	5.51625	5.58221	0	0	0	0	0	0	0	0	0
823	ENSMUSG00000007670	Khsrp	KH-type splicing regulatory protein [Source:MGI Symbol;Acc:MGI:1336214]	16549	0.0104619	0.550397	0.92796	0.930853	0	9.60699	8.84215	7.5523	9.42993	9.56702	9.12006	3.41762	3.3434	3.10759	3.3328	3.37053	3.35386	0	0	0	0	0	0	0	0	0
824	ENSMUSG00000007721	Ccdc124	coiled-coil domain containing 124 [Source:MGI Symbol;Acc:MGI:1916403]	234388	-0.0437214	0.37461	0.710688	0.72366	0	48.1186	45.2231	48.391	48.1602	44.4595	48.1464	5.63329	5.57108	5.6441	5.58957	5.47038	5.6295	0	0	0	0	0	0	0	0	0
825	ENSMUSG00000007739	Cct4	chaperonin containing Tcp1, subunit 4 (delta) [Source:MGI Symbol;Acc:MGI:104689]	12464	0.0240107	0.164303	0.837469	0.684219	0	42.5514	44.2477	45.1557	47.5146	47.3562	46.415	5.46083	5.54685	5.53933	5.56148	5.56334	5.56373	0	0	0	0	0	0	0	0	0
826	ENSMUSG00000007777	0610009B22Rik	RIKEN cDNA 0610009B22 gene [Source:MGI Symbol;Acc:MGI:1913300]	66050	-0.244008	0.00729604	0.125909	0.0309911	0	24.7533	25.1121	25.6772	22.0681	22.2969	22.3957	4.68504	4.75158	4.75291	4.48634	4.50758	4.56758	0	0	0	0	0	0	0	0	0
827	ENSMUSG00000007783	Cpt1c	carnitine palmitoyltransferase 1c [Source:MGI Symbol;Acc:MGI:2446526]	78070	0.0189286	0.714087	0.871297	0.936979	0	1.41891	1.32592	1.56392	1.57409	1.68892	1.32268	1.27997	1.23762	1.36107	1.2989	1.42349	1.23627	0	0	0	0	0	0	0	0	0
829	ENSMUSG00000007812	Zfp655	zinc finger protein 655 [Source:MGI Symbol;Acc:MGI:1919861]	72611	0.120979	0.351054	0.357115	0.472306	0	6.30299	5.90089	5.89669	6.04231	6.83042	8.14148	2.86621	2.81714	2.80502	2.75998	2.93812	3.22038	0	0	0	0	0	0	0	0	0
830	ENSMUSG00000007815	Rhoa	ras homolog family member A [Source:MGI Symbol;Acc:MGI:1096342]	11848	0.0153261	0.877853	0.895417	0.976278	0	53.4187	49.5681	50.0526	52.057	51.8031	52.0235	5.77504	5.69222	5.68162	5.6961	5.70755	5.72983	0	0	0	0	1	0	0	0	0
831	ENSMUSG00000007817	Zmiz1	zinc finger, MIZ-type containing 1 [Source:MGI Symbol;Acc:MGI:3040693]	328365	-0.123175	0.230409	0.349173	0.381101	0	7.46523	7.03024	6.89265	6.09761	7.53586	6.34988	3.08017	3.04327	2.99607	2.77065	3.05976	2.92009	0	0	0	0	0	0	0	0	0
832	ENSMUSG00000007827	Ankrd26	ankyrin repeat domain 26 [Source:MGI Symbol;Acc:MGI:1917887]	232339	-0.284134	0.302216	0.0931262	0.211701	0	0.553637	1.03843	1.15893	0.741396	0.677476	0.690865	0.633394	1.04583	1.12159	0.728351	0.761693	0.770007	0	0	0	0	0	0	0	0	0
833	ENSMUSG00000007833	Aldh16a1	aldehyde dehydrogenase 16 family, member A1 [Source:MGI Symbol;Acc:MGI:1916998]	69748	0.0532485	0.86049	0.657079	0.91229	0	5.17776	4.38098	4.78476	3.58513	5.14681	5.70695	2.62418	2.45423	2.54555	2.129	2.5988	2.78251	0	0	0	0	0	0	0	0	0
834	ENSMUSG00000007836	Hnrnpa0	heterogeneous nuclear ribonucleoprotein A0 [Source:MGI Symbol;Acc:MGI:1924384]	77134	0.0956623	0.00332923	0.448991	0.0895273	0	17.9488	17.6504	17.705	20.2185	19.8	19.0155	4.25072	4.26182	4.24283	4.36042	4.34639	4.33425	0	0	0	0	0	0	0	0	0
835	ENSMUSG00000007837	Prrg2	proline-rich Gla (G-carboxyglutamic acid) polypeptide 2 [Source:MGI Symbol;Acc:MGI:1929596]	65116	-0.00797134	0.712954	0.942979	0.96647	0	10.9479	12.0445	12.6275	12.7276	10.5697	12.2932	3.58054	3.74444	3.78037	3.73647	3.50013	3.74686	0	0	0	0	0	0	0	0	0
836	ENSMUSG00000007850	Hnrnph1	heterogeneous nuclear ribonucleoprotein H1 [Source:MGI Symbol;Acc:MGI:1891925]	59013	-0.029808	0.637125	0.79852	0.884351	0	77.2827	64.3779	72.4229	72.7632	72.7792	67.9888	6.30762	6.07139	6.19814	6.18536	6.16833	6.11215	0	0	0	0	0	0	0	0	0
837	ENSMUSG00000007867	Ift43	intraflagellar transport 43 [Source:MGI Symbol;Acc:MGI:1923661]	76411	0.120341	0.453834	0.359135	0.539155	0	8.41334	8.60133	8.93351	11.876	9.96668	7.78935	3.24249	3.30495	3.32445	3.63871	3.42529	3.16114	0	0	0	0	0	0	0	0	0
840	ENSMUSG00000007880	Arid1a	AT rich interactive domain 1A (SWI-like) [Source:MGI Symbol;Acc:MGI:1935147]	93760	0.0935962	0.958836	0.457667	0.921034	0	6.7687	5.61483	5.80029	5.90411	6.50253	6.14343	2.95479	2.75899	2.78075	2.73218	2.87598	2.87434	0	0	0	0	0	0	0	0	0
841	ENSMUSG00000007888	Crlf1	cytokine receptor-like factor 1 [Source:MGI Symbol;Acc:MGI:1340030]	12931	0.178748	0.0263342	0.211057	0.0929119	0	3.03833	3.01489	2.92002	3.58561	3.59533	3.75645	2.00823	2.04939	1.98322	2.12915	2.18698	2.28841	0	0	0	0	0	0	0	0	0
842	ENSMUSG00000007891	Ctsd	cathepsin D [Source:MGI Symbol;Acc:MGI:88562]	13033	0.0550404	0.0172246	0.646954	0.263518	0	264.622	258.188	259.59	288.377	280.161	277.127	8.08025	8.06677	8.04022	8.10899	8.12181	8.12242	0	0	0	0	0	0	0	0	0
843	ENSMUSG00000007892	Rplp1	ribosomal protein, large, P1 [Source:MGI Symbol;Acc:MGI:1927099]	56040	0.0904646	0.0514081	0.471063	0.261217	0	656.587	634.466	670.675	730.259	673.956	686.156	9.3035	9.34633	9.39661	9.52849	9.43616	9.43679	0	0	0	0	0	0	0	0	0
844	ENSMUSG00000007950	Abhd8	abhydrolase domain containing 8 [Source:MGI Symbol;Acc:MGI:1918946]	64296	-0.164862	0.0270875	0.238936	0.105198	0	13.8703	11.9314	12.6776	11.6617	11.6705	10.6487	3.90737	3.73231	3.7848	3.61994	3.627	3.56292	0	0	0	0	0	0	0	0	0
845	ENSMUSG00000007987	Ift22	intraflagellar transport 22 [Source:MGI Symbol;Acc:MGI:1914536]	67286	-0.194394	0.437812	0.186371	0.387353	0	4.01609	4.30069	3.17889	3.41899	3.98151	3.24909	2.31702	2.43348	2.07939	2.07013	2.30781	2.12263	0	0	0	0	0	0	0	0	0
847	ENSMUSG00000008036	Ap2s1	adaptor-related protein complex 2, sigma 1 subunit [Source:MGI Symbol;Acc:MGI:2141861]	232910	0.0886925	0.0749585	0.477949	0.30505	0	53.1071	52.865	52.767	61.489	58.0311	55.0838	5.76352	5.78722	5.75717	5.94665	5.85221	5.81209	0	0	0	0	0	0	0	0	0
848	ENSMUSG00000008090	Fgfrl1	fibroblast growth factor receptor-like 1 [Source:MGI Symbol;Acc:MGI:2150920]	116701	-0.0986112	0.376182	0.435927	0.544033	0	16.9707	15.3624	15.3	15.2885	17.0445	14.5299	4.17448	4.08191	4.03585	3.9833	4.13526	3.97626	0	0	0	0	0	0	0	0	0
849	ENSMUSG00000008136	Fhl2	four and a half LIM domains 2 [Source:MGI Symbol;Acc:MGI:1338762]	14200	-0.321698	0.192869	0.0720583	0.133547	0	3.56624	2.86172	3.61759	2.81004	3.41812	1.99568	2.18466	1.98545	2.22114	1.86296	2.13169	1.61764	0	0	0	0	0	0	0	0	0
850	ENSMUSG00000008140	Emc10	ER membrane protein complex subunit 10 [Source:MGI Symbol;Acc:MGI:1916933]	69683	0.0995339	0.173579	0.432777	0.389945	0	37.7223	33.4729	34.9733	39.0272	38.3672	40.0818	5.28921	5.15409	5.17956	5.2791	5.24921	5.36965	0	0	0	0	0	0	0	0	0
851	ENSMUSG00000008153	Clstn3	calsyntenin 3 [Source:MGI Symbol;Acc:MGI:2178323]	232370	0.143338	0.0832047	0.290291	0.208275	0	0.90634	1.12141	0.996191	1.25291	1.21082	1.19646	0.916252	1.10526	1.00986	1.11758	1.15711	1.15319	0	0	0	0	0	0	0	0	0
852	ENSMUSG00000008167	Fbxw9	F-box and WD-40 domain protein 9 [Source:MGI Symbol;Acc:MGI:1915878]	68628	-0.0686134	0.211484	0.571907	0.517385	0	3.28455	2.22699	2.05608	2.3042	1.62679	2.0955	2.09477	1.71968	1.63616	1.65106	1.38978	1.6641	0	0	0	0	0	0	0	0	0
853	ENSMUSG00000008200	Fnbp4	formin binding protein 4 [Source:MGI Symbol;Acc:MGI:1860513]	55935	-0.118797	0.109657	0.364338	0.281865	0	15.3211	13.0785	13.6508	13.0037	13.672	11.0369	4.03299	3.85559	3.88238	3.76358	3.84519	3.61131	0	0	0	0	0	0	0	0	0
854	ENSMUSG00000008206	Cers4	ceramide synthase 4 [Source:MGI Symbol;Acc:MGI:1914510]	67260	-0.0220756	0.744436	0.847291	0.934913	0	2.17275	2.9062	1.92182	2.27273	1.83101	4.29272	1.66091	2.00395	1.57025	1.63883	1.50091	2.44306	0	0	0	0	0	0	0	0	0
855	ENSMUSG00000008226	Scrn3	secernin 3 [Source:MGI Symbol;Acc:MGI:1921866]	74616	-0.0787994	0.266043	0.522784	0.527173	0	20.9254	21.5724	21.4945	20.2186	21.0639	21.7242	4.46107	4.54269	4.50851	4.36082	4.42971	4.5205	0	0	0	0	0	0	0	0	0
856	ENSMUSG00000008301	Phax	phosphorylated adaptor for RNA export [Source:MGI Symbol;Acc:MGI:1891839]	56698	0.15835	0.209111	0.25307	0.296373	0	8.18312	10.0505	8.87497	10.4498	10.8616	9.68506	3.20393	3.50469	3.31328	3.47163	3.53854	3.43178	0	0	0	0	0	0	0	0	0
857	ENSMUSG00000008305	Tle1	transducin-like enhancer of split 1 [Source:MGI Symbol;Acc:MGI:104636]	21885	-0.266127	0.0112376	0.106113	0.0331325	0	8.22299	8.52557	9.28805	7.16086	7.3509	7.10812	3.2128	3.2955	3.37513	2.97386	3.02937	3.0538	0	0	0	0	0	0	0	0	0
860	ENSMUSG00000008333	Snrpb2	U2 small nuclear ribonucleoprotein B [Source:MGI Symbol;Acc:MGI:104805]	20639	0.0871567	0.108072	0.484735	0.354428	0	8.83107	8.61505	8.22086	9.19538	9.66273	9.51648	3.29999	3.30688	3.21773	3.30205	3.38715	3.40559	0	0	0	0	0	0	0	0	0
862	ENSMUSG00000008373	Prpf31	pre-mRNA processing factor 31 [Source:MGI Symbol;Acc:MGI:1916238]	68988	0.0599788	0.700294	0.618776	0.827038	0	13.2477	15.2592	13.6704	14.8377	14.2471	15.4909	3.83985	4.0719	3.88449	3.94447	3.90153	4.059	0	0	0	0	0	0	0	0	0
864	ENSMUSG00000008393	Carhsp1	calcium regulated heat stable protein 1 [Source:MGI Symbol;Acc:MGI:1196368]	52502	0.210823	0.0366866	0.163626	0.088137	0	6.43354	6.62587	6.46644	8.46483	7.94781	6.9038	2.89042	2.97186	2.91805	3.19574	3.12888	3.01867	0	0	0	0	0	0	0	0	0
866	ENSMUSG00000008429	Herpud2	HERPUD family member 2 [Source:MGI Symbol;Acc:MGI:1915393]	80517	-0.0735932	0.219504	0.546732	0.50687	0	18.428	16.7199	16.3147	16.8555	16.8092	16.6899	4.28972	4.18998	4.12903	4.11638	4.1115	4.16365	0	0	0	0	0	0	0	0	0
867	ENSMUSG00000008435	Rdh13	retinol dehydrogenase 13 (all-trans and 9-cis) [Source:MGI Symbol;Acc:MGI:1918732]	108841	-0.0720637	0.223266	0.554694	0.515417	0	9.09886	9.15371	8.85228	7.90087	8.899	9.03767	3.34577	3.38819	3.31004	3.10258	3.27371	3.34334	0	0	0	0	0	0	0	0	0
868	ENSMUSG00000008450	Nutf2	nuclear transport factor 2 [Source:MGI Symbol;Acc:MGI:1915301]	68051	0.0315298	0.346794	0.789767	0.763482	0	26.5128	30.6644	30.2585	31.5715	32.9877	31.0621	4.78986	5.02922	4.97398	4.98635	5.03861	5.00551	0	0	0	0	0	0	0	0	0
869	ENSMUSG00000008475	Arpc5	actin related protein 2/3 complex, subunit 5 [Source:MGI Symbol;Acc:MGI:1915021]	67771	0.0182736	0.74106	0.875397	0.944455	0	13.5887	13.6991	12.609	16.1468	12.4746	13.7598	3.87991	3.91396	3.77646	4.05703	3.72826	3.89818	0	0	0	0	0	0	0	0	0
870	ENSMUSG00000008540	Mgst1	microsomal glutathione S-transferase 1 [Source:MGI Symbol;Acc:MGI:1913850]	56615	0.361433	0.0966973	0.0559377	0.0715803	0	33.8501	48.1444	43.3404	65.911	50.2986	56.3634	5.13611	5.65277	5.47979	6.05151	5.64742	5.84122	0	0	0	0	0	0	0	0	0
871	ENSMUSG00000008575	Nfib	nuclear factor I/B [Source:MGI Symbol;Acc:MGI:103188]	18028	0.0257418	0.643051	0.827124	0.899545	0	16.2031	15.282	15.197	15.8862	16.6557	16.2883	4.10901	4.07505	4.02806	4.03683	4.10079	4.13027	0	0	0	0	0	0	0	0	0
872	ENSMUSG00000008601	Rab25	RAB25, member RAS oncogene family [Source:MGI Symbol;Acc:MGI:1858203]	53868	0.587946	0.426855	0.0192907	0.135402	0	0.2416	0.0824637	0	0	0.0798114	1.67763	0.315351	0.0989321	NaN	NaN	0.144756	1.44542	0	0	0	0	0	0	0	0	0
873	ENSMUSG00000008604	Ubqln4	ubiquilin 4 [Source:MGI Symbol;Acc:MGI:2150152]	94232	-0.0102715	0.558445	0.926453	0.931536	0	44.6132	45.9609	46.1102	44.6743	47.0925	47.0611	5.52552	5.59514	5.56666	5.46882	5.55639	5.58393	0	0	0	0	0	0	0	0	0
874	ENSMUSG00000008658	Rbfox1	RNA binding protein, fox-1 homolog (C. elegans) 1 [Source:MGI Symbol;Acc:MGI:1926224]	268859	0.00429222	0.499612	0.97104	0.955315	0	62.1647	57.0828	59.8145	57.671	61.5928	60.922	5.98553	5.90336	5.92727	5.84975	5.93156	5.94726	0	0	0	0	0	0	0	0	0
875	ENSMUSG00000008668	Rps18	ribosomal protein S18 [Source:MGI Symbol;Acc:MGI:98146]	20084	0.0679355	0.22333	0.576971	0.530751	0	291.141	291.231	291.911	328.338	307.002	299.172	8.20604	8.2477	8.21382	8.29542	8.28175	8.21339	0	0	0	0	0	0	0	0	0
876	ENSMUSG00000008682	Rpl10	ribosomal protein L10 [Source:MGI Symbol;Acc:MGI:105943]	110954	0.0126525	0.917092	0.912903	0.985683	0	325.686	325.78	316.25	344.186	347.983	315.962	8.34948	8.4017	8.35673	8.36938	8.44056	8.282	0	0	0	0	0	0	0	0	0
877	ENSMUSG00000008683	Rps15a	ribosomal protein S15A [Source:MGI Symbol;Acc:MGI:2389091]	267019	0.0642449	0.0407352	0.595364	0.310264	0	161.057	154.576	163.597	173.373	171.159	166.349	7.35247	7.31138	7.35599	7.41672	7.429	7.37673	0	0	0	0	0	0	0	0	0
878	ENSMUSG00000008690	Ncaph2	non-SMC condensin II complex, subunit H2 [Source:MGI Symbol;Acc:MGI:1289164]	52683	0.110795	0.365721	0.391349	0.506366	0	27.3737	23.4202	24.2514	27.9053	26.6524	26.3082	4.83674	4.65585	4.67496	4.81024	4.75475	4.78576	0	0	0	0	0	0	0	0	0
879	ENSMUSG00000008730	Hipk1	homeodomain interacting protein kinase 1 [Source:MGI Symbol;Acc:MGI:1314873]	15257	0.166778	0.112465	0.234605	0.205089	0	7.11156	7.92014	6.86717	8.35686	8.27889	8.84331	3.01911	3.19293	2.98913	3.18009	3.18589	3.32243	0	0	0	0	0	0	0	0	0
880	ENSMUSG00000008734	Gprc5b	G protein-coupled receptor, family C, group 5, member B [Source:MGI Symbol;Acc:MGI:1927596]	64297	-0.0727446	0.0235972	0.550988	0.235438	0	7.29911	6.99112	7.36856	7.18836	7.06595	6.33745	3.0501	3.03594	3.08405	2.97736	2.98182	2.91682	0	0	0	0	0	0	0	0	0
881	ENSMUSG00000008763	Man1a2	mannosidase, alpha, class 1A, member 2 [Source:MGI Symbol;Acc:MGI:104676]	17156	-0.111769	0.370209	0.387632	0.50667	0	2.31761	2.50447	2.40598	2.26783	2.20928	2.47398	1.72634	1.837	1.79001	1.63698	1.67824	1.83277	0	0	0	0	0	0	0	0	0
882	ENSMUSG00000008822	Acyp1	acylphosphatase 1, erythrocyte (common) type [Source:MGI Symbol;Acc:MGI:1913454]	66204	-0.0911774	0.479379	0.467348	0.628108	0	25.8902	28.2368	29.8124	29.8557	25.2956	27.6405	4.75563	4.93672	4.95272	4.90231	4.68016	4.84554	0	0	0	0	0	0	0	0	0
883	ENSMUSG00000008845	Cd163	CD163 antigen [Source:MGI Symbol;Acc:MGI:2135946]	93671	0.496274	0.164192	0.0276037	0.0685124	0	2.51694	1.32961	1.15968	3.43782	2.36057	2.04582	1.80737	1.23992	1.12235	2.07847	1.7362	1.64047	0	0	0	0	0	0	0	0	0
884	ENSMUSG00000008855	Hdac5	histone deacetylase 5 [Source:MGI Symbol;Acc:MGI:1333784]	15184	-0.0651975	0.299943	0.589111	0.596323	0	30.9123	32.4936	32.6387	32.202	31.432	32.3145	5.0137	5.10561	5.07688	5.01169	4.97633	5.07037	1	0	0	0	0	0	0	0	0
885	ENSMUSG00000008859	Rala	v-ral simian leukemia viral oncogene A (ras related) [Source:MGI Symbol;Acc:MGI:1927243]	56044	-0.0631763	0.624739	0.599592	0.782598	0	12.4421	13.8422	13.9183	13.8753	13.9078	12.5219	3.75261	3.93032	3.91018	3.847	3.86961	3.7749	0	0	0	0	0	0	0	0	0
886	ENSMUSG00000008892	Vdac3	voltage-dependent anion channel 3 [Source:MGI Symbol;Acc:MGI:106922]	22335	-0.0537896	0.0699756	0.651994	0.409071	0	225.379	230.308	228.234	224.904	227.223	223.387	7.8416	7.89876	7.84415	7.76373	7.82844	7.79036	0	0	0	0	0	0	0	0	0
887	ENSMUSG00000008958	Vps72	vacuolar protein sorting 72 [Source:MGI Symbol;Acc:MGI:1202305]	21427	-0.179275	0.0287189	0.210327	0.0965345	0	36.8911	35.5718	38.1226	35.8593	31.5752	32.5075	5.25857	5.23742	5.3016	5.1556	4.98144	5.07929	0	0	0	0	0	0	0	0	0
888	ENSMUSG00000008976	Gabpa	GA repeat binding protein, alpha [Source:MGI Symbol;Acc:MGI:95610]	14390	-0.0976575	0.361486	0.439918	0.537234	0	7.26762	6.48235	5.79147	5.77044	6.69993	5.99125	3.04401	2.93924	2.77851	2.70532	2.91121	2.84158	0	0	0	0	0	0	0	0	0
889	ENSMUSG00000009013	Dynll1	dynein light chain LC8-type 1 [Source:MGI Symbol;Acc:MGI:1861457]	56455	-0.0785145	0.250205	0.524039	0.515999	0	44.7176	37.6925	37.6063	37.967	41.2037	33.8546	5.53184	5.31782	5.2887	5.2393	5.35862	5.14122	0	0	0	0	0	0	0	0	0
890	ENSMUSG00000009030	Pdcl	phosducin-like [Source:MGI Symbol;Acc:MGI:1914716]	67466	-0.126489	0.220093	0.338803	0.365853	0	5.36867	5.54479	4.82529	5.05703	5.26398	4.64869	2.66688	2.74112	2.55401	2.54039	2.62081	2.53414	0	0	0	0	0	0	0	0	0
891	ENSMUSG00000009035	Tmem184b	transmembrane protein 184b [Source:MGI Symbol;Acc:MGI:2445179]	223693	-0.152423	0.0697235	0.267101	0.179538	0	17.5177	15.1973	14.6546	14.5293	13.0491	14.0851	4.21783	4.06558	3.98004	3.91315	3.78561	3.92956	0	0	0	0	0	0	0	0	0
892	ENSMUSG00000009073	Nf2	neurofibromin 2 [Source:MGI Symbol;Acc:MGI:97307]	18016	-0.178632	0.152136	0.21146	0.223179	0	26.2995	28.0406	27.9983	24.3317	25.5353	27.5591	4.77435	4.92849	4.86925	4.60998	4.69062	4.83933	0	0	0	0	0	0	0	0	0
893	ENSMUSG00000009076	Zmat5	zinc finger, matrin type 5 [Source:MGI Symbol;Acc:MGI:1914428]	67178	0.0768208	0.580968	0.533372	0.72469	0	22.5762	20.3609	22.6187	26.1503	24.7575	20.3751	4.57157	4.46556	4.57956	4.72002	4.64839	4.42547	0	0	0	0	0	0	0	0	0
894	ENSMUSG00000009079	Ewsr1	Ewing sarcoma breakpoint region 1 [Source:MGI Symbol;Acc:MGI:99960]	14030	0.183134	0.0891872	0.204061	0.16475	0	61.5775	55.382	58.8245	68.0614	71.0383	61.5644	5.97641	5.86259	5.90876	6.0919	6.13477	5.95612	0	0	0	0	0	0	0	0	0
895	ENSMUSG00000009090	Ap1b1	adaptor protein complex AP-1, beta 1 subunit [Source:MGI Symbol;Acc:MGI:1096368]	11764	-0.129504	0.0366781	0.329672	0.161769	0	17.9155	16.9894	16.6303	15.5929	16.7811	15.7451	4.24827	4.21321	4.15024	4.00693	4.10776	4.0837	0	0	0	0	0	0	0	0	0
896	ENSMUSG00000009097	Tbx1	T-box 1 [Source:MGI Symbol;Acc:MGI:98493]	21380	-0.0025061	0.522665	0.979686	0.966871	0	4.02985	4.0683	2.83434	3.60913	4.01263	4.84983	2.32125	2.36648	1.95636	2.13621	2.31874	2.58249	0	0	0	0	0	0	0	0	0
897	ENSMUSG00000009112	Bcl2l13	BCL2-like 13 (apoptosis facilitator) [Source:MGI Symbol;Acc:MGI:2136959]	94044	-0.0920125	0.121208	0.463559	0.356569	0	16.441	16.5772	16.8227	14.117	16.3634	15.8589	4.1275	4.18032	4.16892	3.87072	4.07691	4.09219	0	0	0	0	0	0	0	0	0
898	ENSMUSG00000009185	Ccl8	chemokine (C-C motif) ligand 8 [Source:MGI Symbol;Acc:MGI:101878]	20307	-0.0408167	0.35132	0.728679	0.722981	0	1.13331	1.44759	1.2191	1.26813	0.675559	1.27762	1.08749	1.31641	1.16656	1.12574	0.758635	1.20268	0	0	0	0	0	0	0	0	0
899	ENSMUSG00000009207	Lnpk	lunapark, ER junction formation factor [Source:MGI Symbol;Acc:MGI:1918115]	69605	0.311548	0.0110514	0.0773927	0.025034	0	7.95573	8.14876	8.55215	10.001	10.8707	10.512	3.16697	3.23022	3.26113	3.40961	3.54177	3.54653	0	0	0	0	0	0	0	0	0
900	ENSMUSG00000009210	Prr29	proline rich 29 [Source:MGI Symbol;Acc:MGI:1922823]	75573	0.0558264	0.471251	0.642482	0.731459	0	5.64985	6.32261	5.75404	7.02533	6.23712	5.7834	2.72678	2.9049	2.77056	2.94962	2.82639	2.79796	0	0	0	0	0	0	0	0	0
901	ENSMUSG00000009281	Rarres2	retinoic acid receptor responder (tazarotene induced) 2 [Source:MGI Symbol;Acc:MGI:1918910]	71660	0.148733	0.186983	0.276212	0.296006	0	21.5654	24.1232	22.9683	33.4054	26.4965	23.8153	4.50286	4.69877	4.59864	5.06936	4.74737	4.64954	0	0	0	0	0	0	0	0	0
902	ENSMUSG00000009291	Pttg1ip	pituitary tumor-transforming 1 interacting protein [Source:MGI Symbol;Acc:MGI:2652132]	108705	0.155994	0.383548	0.258664	0.418023	0	22.0081	18.7432	22.3205	26.1717	25.5299	19.8714	4.53354	4.3478	4.55856	4.72108	4.68954	4.39398	0	0	0	0	0	0	0	0	0
903	ENSMUSG00000009293	Ube2g2	ubiquitin-conjugating enzyme E2G 2 [Source:MGI Symbol;Acc:MGI:1343188]	22213	-0.0573388	0.0120646	0.631721	0.227679	0	58.1906	56.5437	59.8142	56.618	57.0384	56.1998	5.88961	5.88708	5.92628	5.81785	5.83227	5.83806	0	0	0	0	0	0	0	0	0
906	ENSMUSG00000009406	Elk1	ELK1, member of ETS oncogene family [Source:MGI Symbol;Acc:MGI:101833]	13712	0.109839	0.215243	0.394575	0.400331	0	4.33359	3.85049	3.64816	4.30223	4.35221	4.24534	2.40611	2.30376	2.22863	2.34768	2.41359	2.43111	0	0	0	0	0	0	0	0	0
907	ENSMUSG00000009418	Nav1	neuron navigator 1 [Source:MGI Symbol;Acc:MGI:2183683]	215690	-0.248125	0.0545952	0.121759	0.0865081	0	4.01758	2.93346	3.4145	2.93653	2.56547	2.76272	2.31763	2.01404	2.15381	1.90568	1.82364	1.9499	0	0	0	0	0	0	0	0	0
908	ENSMUSG00000009470	Tnpo1	transportin 1 [Source:MGI Symbol;Acc:MGI:2681523]	238799	-0.157445	0.0820434	0.255286	0.187122	0	5.89604	5.80993	6.12744	5.30128	5.98811	5.07538	2.7841	2.79975	2.85369	2.59777	2.77957	2.64231	0	0	0	0	0	0	0	0	0
910	ENSMUSG00000009535	Rnmt	RNA (guanine-7-) methyltransferase [Source:MGI Symbol;Acc:MGI:1915147]	67897	0.0508544	0.556689	0.671191	0.788834	0	12.4453	12.4232	12.3167	13.402	14.2023	11.8123	3.75347	3.78539	3.74507	3.80433	3.89799	3.69802	0	0	0	0	0	0	0	0	0
911	ENSMUSG00000009549	Srp14	signal recognition particle 14 [Source:MGI Symbol;Acc:MGI:107169]	20813	0.033649	0.366616	0.776817	0.764356	0	98.8717	96.598	100.362	101.208	103.73	106.776	6.65143	6.65109	6.66778	6.63665	6.68508	6.75902	0	0	0	0	0	0	0	0	0
912	ENSMUSG00000009555	Cdk9	cyclin-dependent kinase 9 (CDC2-related kinase) [Source:MGI Symbol;Acc:MGI:1328368]	107951	0.0371999	0.97913	0.753958	0.983565	0	18.6074	18.223	17.8027	19.9795	17.6085	19.0778	4.30397	4.30889	4.24826	4.34331	4.18138	4.34117	0	0	0	0	0	0	0	0	0
913	ENSMUSG00000009563	Tor2a	torsin family 2, member A [Source:MGI Symbol;Acc:MGI:1353596]	30933	-0.0070495	0.784733	0.949529	0.977852	0	5.37315	4.6044	5.38625	5.58112	6.28667	4.46247	2.6677	2.52033	2.69346	2.66065	2.83393	2.48913	0	0	0	0	0	0	0	0	0
914	ENSMUSG00000009566	Fpgs	folylpolyglutamyl synthetase [Source:MGI Symbol;Acc:MGI:95576]	14287	-0.0987982	0.0630393	0.435409	0.261725	0	6.56854	6.33186	6.61384	6.369	6.52075	5.49926	2.91683	2.90772	2.94616	2.81803	2.8781	2.73794	0	0	0	0	0	0	0	0	0
915	ENSMUSG00000009569	Mkl2	MKL/myocardin-like 2 [Source:MGI Symbol;Acc:MGI:3050795]	239719	-0.0641763	0.357286	0.594015	0.636911	0	6.94612	6.28936	6.86812	7.15019	4.75168	6.37855	2.98827	2.89631	2.98942	2.97154	2.50562	2.92409	0	0	0	0	0	0	0	0	0
916	ENSMUSG00000009575	Cbx5	chromobox 5 [Source:MGI Symbol;Acc:MGI:109372]	12419	-0.149354	0.25065	0.274591	0.34244	0	6.01578	7.23235	6.47703	5.86041	6.73696	5.65634	2.80901	3.07943	2.92034	2.72487	2.91902	2.77098	0	0	0	0	0	0	0	0	0
917	ENSMUSG00000009585	Apobec3	apolipoprotein B mRNA editing enzyme, catalytic polypeptide 3 [Source:MGI Symbol;Acc:MGI:1933111]	80287	0.109152	0.811412	0.396774	0.782512	0	3.32411	2.32689	2.35288	3.25634	2.71498	2.49612	2.10773	1.75941	1.76644	2.01531	1.87559	1.84252	0	0	0	0	0	0	0	0	0
918	ENSMUSG00000009614	Sardh	sarcosine dehydrogenase [Source:MGI Symbol;Acc:MGI:2183102]	192166	0.149941	0.983096	0.273278	0.905343	0	1.37615	0.891059	0.740345	1.22668	1.11727	0.760552	1.25169	0.945079	0.822201	1.09705	1.09502	0.837336	0	0	0	0	0	0	0	0	0
920	ENSMUSG00000009630	Ppp2cb	protein phosphatase 2 (formerly 2A), catalytic subunit, beta isoform [Source:MGI Symbol;Acc:MGI:1321161]	19053	-0.140866	0.114412	0.296645	0.245478	0	21.0419	22.3073	22.4286	22.1053	19.0818	20.345	4.46955	4.58772	4.56507	4.49037	4.30059	4.4242	0	0	0	0	0	0	0	0	0
921	ENSMUSG00000009633	G0s2	G0/G1 switch gene 2 [Source:MGI Symbol;Acc:MGI:1316737]	14373	-0.377907	0.0505704	0.0505733	0.0439785	0	31.4992	26.9219	29.2446	26.9489	22.9876	18.739	5.04343	4.8636	4.92844	4.75795	4.55053	4.31383	0	0	0	0	0	0	0	0	0
922	ENSMUSG00000009640	Dmap1	DNA methyltransferase 1-associated protein 1 [Source:MGI Symbol;Acc:MGI:1913483]	66233	0.202182	0.0661018	0.175544	0.126144	0	9.21589	9.10778	10.604	11.144	11.263	11.6391	3.36081	3.38256	3.54461	3.55998	3.58474	3.68191	0	0	0	0	0	0	0	0	0
923	ENSMUSG00000009647	Mcu	mitochondrial calcium uniporter [Source:MGI Symbol;Acc:MGI:3026965]	215999	0.0342258	0.86519	0.773209	0.945417	0	13.5133	12.7611	13.6434	12.9746	14.6801	13.8389	3.87037	3.82524	3.88173	3.76134	3.94403	3.9046	0	0	0	0	0	0	0	0	0
924	ENSMUSG00000009681	Bcr	breakpoint cluster region [Source:MGI Symbol;Acc:MGI:88141]	110279	0.312996	0.47039	0.0766289	0.27447	0	2.77946	1.62151	1.72681	2.72425	2.43758	1.96404	1.91054	1.42039	1.45568	1.82855	1.76867	1.60492	0	0	0	0	0	0	0	0	0
925	ENSMUSG00000009687	Fxyd5	FXYD domain-containing ion transport regulator 5 [Source:MGI Symbol;Acc:MGI:1201785]	18301	-0.192362	0.395319	0.189461	0.364838	0	19.408	11.1392	14.6115	13.7231	12.9266	12.6128	4.35753	3.64584	3.97639	3.83271	3.77199	3.78403	0	0	0	0	0	0	0	0	0
926	ENSMUSG00000009733	Tfcp2	transcription factor CP2 [Source:MGI Symbol;Acc:MGI:98509]	21422	-0.0822574	0.883779	0.506449	0.877082	0	4.39593	4.34396	3.7085	4.57614	4.09526	3.85994	2.42372	2.44313	2.24798	2.41955	2.34146	2.32138	0	0	0	0	0	0	0	0	0
927	ENSMUSG00000009739	Pou6f1	POU domain, class 6, transcription factor 1 [Source:MGI Symbol;Acc:MGI:102935]	19009	0.014543	0.570433	0.900291	0.91821	0	6.39752	6.31754	7.101	5.6138	6.72821	6.90215	2.8814	2.90238	3.03454	2.66652	2.91693	3.01817	0	0	0	0	0	0	0	0	0
928	ENSMUSG00000009741	Ubp1	upstream binding protein 1 [Source:MGI Symbol;Acc:MGI:104889]	22221	-0.143618	0.0141834	0.289376	0.0947556	0	15.1322	13.8191	14.5676	13.7025	13.7526	12.736	4.01715	3.92744	3.97312	3.8295	3.85396	3.79821	0	0	0	0	0	0	0	0	0
929	ENSMUSG00000009772	Nuak2	NUAK family, SNF1-like kinase, 2 [Source:MGI Symbol;Acc:MGI:1921387]	74137	0.229746	0.21236	0.140053	0.209164	0	0.607063	0.42855	0.579227	1.27578	0.488881	0.842652	0.678307	0.578584	0.67332	1.12986	0.59881	0.903066	0	0	0	0	0	0	0	0	0
930	ENSMUSG00000009828	Ick	intestinal cell kinase [Source:MGI Symbol;Acc:MGI:1934157]	56542	0.30595	0.12321	0.0801833	0.105479	0	2.63488	1.88316	1.63328	2.79318	3.00894	2.43835	1.85747	1.54982	1.4059	1.85577	1.99024	1.81587	0	0	0	0	0	0	0	0	0
931	ENSMUSG00000009863	Sdhb	succinate dehydrogenase complex, subunit B, iron sulfur (Ip) [Source:MGI Symbol;Acc:MGI:1914930]	67680	-0.0406992	0.245452	0.729476	0.656976	0	346.045	327.052	322.293	350.641	331.187	333.222	8.45677	8.40564	8.37482	8.40312	8.36494	8.35475	0	0	0	0	0	0	0	0	0
932	ENSMUSG00000009876	Cox4i2	cytochrome c oxidase subunit 4I2 [Source:MGI Symbol;Acc:MGI:2135755]	84682	-0.0832265	0.669765	0.502265	0.754455	0	4.38124	5.08746	5.04612	3.66445	4.84339	5.48794	2.41986	2.64117	2.61056	2.15404	2.52733	2.73367	0	0	0	0	0	0	0	0	0
933	ENSMUSG00000009894	Snap47	synaptosomal-associated protein, 47 [Source:MGI Symbol;Acc:MGI:1915076]	67826	0.0098969	0.283922	0.932173	0.858516	0	12.3347	11.9385	11.3537	12.7977	12.4315	12.626	3.73925	3.73405	3.63948	3.74395	3.72242	3.78488	0	0	0	0	0	0	0	0	0
934	ENSMUSG00000009905	Kdsr	3-ketodihydrosphingosine reductase [Source:MGI Symbol;Acc:MGI:1918000]	70750	0.0931677	0.0852799	0.459376	0.308948	0	1.1807	1.08585	1.11641	1.3835	1.15112	1.30147	1.12183	1.08186	1.09655	1.18971	1.11775	1.21921	0	0	0	0	0	0	0	0	0
935	ENSMUSG00000009907	Vps4b	vacuolar protein sorting 4B [Source:MGI Symbol;Acc:MGI:1100499]	20479	-0.0351101	0.866494	0.764858	0.943751	0	5.34829	6.51633	6.61017	6.80691	6.77792	5.07586	2.66001	2.94605	2.94541	2.9103	2.92686	2.64256	0	0	0	0	0	0	0	0	0
936	ENSMUSG00000009927	Rps25	ribosomal protein S25 [Source:MGI Symbol;Acc:MGI:1922867]	75617	0.0538298	0.126392	0.653717	0.491185	0	317.545	289.896	297.429	342.174	308.791	319.103	8.29938	8.2346	8.24545	8.36295	8.29293	8.29928	0	0	0	0	0	0	0	0	0
937	ENSMUSG00000009995	Taz	tafazzin [Source:MGI Symbol;Acc:MGI:109626]	66826	0.193008	0.323645	0.188119	0.320183	0	41.7092	40.7168	47.2871	49.7213	53.5879	42.1233	5.43589	5.42485	5.60487	5.6289	5.75667	5.44465	0	0	0	0	0	0	0	0	0
938	ENSMUSG00000010021	Kif19a	kinesin family member 19A [Source:MGI Symbol;Acc:MGI:2447024]	286942	0.25071	0.521671	0.119109	0.362564	0	1.11413	1.39161	1.78191	2.28598	1.91656	1.12784	1.07299	1.28503	1.48763	1.64362	1.53574	1.10418	0	0	0	0	0	0	0	0	0
939	ENSMUSG00000010025	Aldh3a2	aldehyde dehydrogenase family 3, subfamily A2 [Source:MGI Symbol;Acc:MGI:1353452]	11671	-0.037745	0.971125	0.747875	0.979093	0	7.47098	8.17367	5.95328	7.5596	7.47867	6.93943	3.08218	3.23529	2.8178	3.04443	3.05172	3.02673	0	0	0	0	0	0	0	0	0
940	ENSMUSG00000010045	Tmem115	transmembrane protein 115 [Source:MGI Symbol;Acc:MGI:1930765]	56395	-0.0676976	0.775462	0.576393	0.843978	0	11.779	10.9912	11.3259	11.0595	12.8392	10.6794	3.68253	3.62698	3.63659	3.54941	3.76269	3.56889	0	0	0	0	0	0	0	0	0
941	ENSMUSG00000010047	Hyal2	hyaluronoglucosaminidase 2 [Source:MGI Symbol;Acc:MGI:1196334]	15587	-0.0762167	0.545734	0.535221	0.707083	0	7.13891	7.94103	8.04682	7.97546	7.29173	7.64523	3.02374	3.19752	3.18912	3.11291	3.01886	3.14224	0	0	0	0	0	0	0	0	0
942	ENSMUSG00000010048	Ifrd2	interferon-related developmental regulator 2 [Source:MGI Symbol;Acc:MGI:1316708]	15983	0.207166	0.0270302	0.16803	0.0772246	0	27.9492	26.7498	28.5629	32.0855	33.6425	35.5774	4.86054	4.84849	4.89499	5.00356	5.0677	5.20362	0	0	0	0	0	0	0	0	0
943	ENSMUSG00000010051	Hyal1	hyaluronoglucosaminidase 1 [Source:MGI Symbol;Acc:MGI:96298]	15586	0.028279	0.971672	0.8106	0.985533	0	1.28426	0.874824	1.26208	1.51709	0.798348	1.30152	1.19125	0.93836	1.19201	1.26826	0.851737	1.21953	0	0	0	0	0	0	0	0	0
944	ENSMUSG00000010054	Tusc2	tumor suppressor candidate 2 [Source:MGI Symbol;Acc:MGI:1931086]	80385	-0.0816847	0.981834	0.50918	0.95718	0	28.1299	28.4968	30.2229	29.1898	28.3218	32.8067	4.87418	4.95001	4.97144	4.86832	4.84032	5.09316	0	0	0	0	0	0	0	0	0
945	ENSMUSG00000010057	Nprl2	nitrogen permease regulator-like 2 [Source:MGI Symbol;Acc:MGI:1914482]	56032	0.149848	0.183344	0.273546	0.291252	0	7.94777	8.40843	8.28971	9.75143	8.47658	9.50587	3.16497	3.27614	3.22437	3.37422	3.21354	3.40467	0	0	0	0	0	0	0	0	0
946	ENSMUSG00000010064	Slc38a3	solute carrier family 38, member 3 [Source:MGI Symbol;Acc:MGI:1923507]	76257	-0.24191	0.0547313	0.127962	0.0898987	0	60.8191	49.1219	51.4615	44.7264	48.6394	40.7089	5.95456	5.6793	5.71246	5.47055	5.59524	5.39174	0	0	0	0	0	0	0	0	0
947	ENSMUSG00000010067	Rassf1	Ras association (RalGDS/AF-6) domain family member 1 [Source:MGI Symbol;Acc:MGI:1928386]	56289	0.0314359	0.642418	0.790285	0.882214	0	12.9369	13.3013	14.7726	14.2544	14.3081	14.4954	3.80544	3.87498	3.99069	3.88502	3.90641	3.97241	0	0	0	0	0	0	0	0	0
948	ENSMUSG00000010095	Slc3a2	solute carrier family 3 (activators of dibasic and neutral amino acid transport), member 2 [Source:MGI Symbol;Acc:MGI:96955]	17254	0.332648	0.0236142	0.0670375	0.0341478	0	21.2871	19.0074	18.1982	25.7403	23.3898	24.9341	4.48403	4.36331	4.2784	4.69596	4.57461	4.7096	0	0	0	0	0	0	0	0	0
949	ENSMUSG00000010097	Nxf1	nuclear RNA export factor 1 [Source:MGI Symbol;Acc:MGI:1858330]	53319	0.103277	0.0672705	0.418873	0.259111	0	96.7505	91.8959	90.6984	108.25	98.8798	100.648	6.61192	6.57538	6.52302	6.73782	6.62185	6.67866	0	0	0	0	0	0	0	0	0
950	ENSMUSG00000010110	Stx5a	syntaxin 5A [Source:MGI Symbol;Acc:MGI:1928483]	56389	0.13104	0.348704	0.324941	0.447158	0	16.8412	14.8295	15.584	18.2689	17.8159	15.414	4.16267	4.03042	4.06519	4.22172	4.19623	4.05166	0	0	0	0	0	0	0	0	0
951	ENSMUSG00000010122	Slc47a1	solute carrier family 47, member 1 [Source:MGI Symbol;Acc:MGI:1914723]	67473	0.142644	0.197141	0.292078	0.315152	0	13.8956	12.232	12.2978	14.7819	14.3369	13.2122	3.91063	3.7658	3.74166	3.9362	3.90844	3.84771	0	0	0	0	0	0	0	0	0
952	ENSMUSG00000010205	Raver1	ribonucleoprotein, PTB-binding 1 [Source:MGI Symbol;Acc:MGI:1919016]	71766	-0.0260275	0.730612	0.822597	0.922169	0	7.80741	7.35257	7.98516	7.98933	9.05946	7.32964	3.14246	3.10288	3.17792	3.11643	3.29778	3.08794	0	0	0	0	0	0	0	0	0
953	ENSMUSG00000010277	2610507B11Rik	RIKEN cDNA 2610507B11 gene [Source:MGI Symbol;Acc:MGI:1919753]	72503	-0.247963	0.0147588	0.121905	0.0430833	0	81.9094	80.3679	81.1173	70.4473	68.1869	74.1995	6.39511	6.38866	6.36025	6.14069	6.06661	6.23515	0	0	0	0	0	0	0	0	0
954	ENSMUSG00000010290	AI597479	expressed sequence AI597479 [Source:MGI Symbol;Acc:MGI:2138299]	98404	-0.0216673	0.50464	0.849985	0.869434	0	8.16428	8.40684	8.66721	7.72485	8.74507	8.49594	3.19909	3.27552	3.27829	3.07159	3.25385	3.27321	0	0	0	0	0	0	0	0	0
956	ENSMUSG00000010358	Ifi35	interferon-induced protein 35 [Source:MGI Symbol;Acc:MGI:1917360]	70110	0.158383	0.402228	0.253005	0.425065	0	12.3669	14.5595	13.6235	18.2921	13.0457	15.2656	3.74257	4.00624	3.87907	4.22401	3.7853	4.03745	0	0	0	0	0	0	0	0	0
957	ENSMUSG00000010362	Rdm1	RAD52 motif 1 [Source:MGI Symbol;Acc:MGI:1913849]	66599	-0.0136058	0.529661	0.90395	0.910529	0	21.0045	21.4407	23.2084	24.0087	19.2517	21.7212	4.4659	4.53304	4.61548	4.58793	4.30924	4.51944	0	0	0	0	0	0	0	0	0
958	ENSMUSG00000010376	Nedd8	neural precursor cell expressed, developmentally down-regulated gene 8 [Source:MGI Symbol;Acc:MGI:97301]	18002	0.0957424	0.154422	0.448498	0.382011	0	106.311	108.89	108.99	116.741	123.536	108.169	6.7544	6.81103	6.77282	6.86856	6.93735	6.78406	0	0	0	0	0	0	0	0	0
959	ENSMUSG00000010392	Gosr1	golgi SNAP receptor complex member 1 [Source:MGI Symbol;Acc:MGI:1858260]	53334	-0.00805214	0.37306	0.942305	0.900046	0	6.63276	6.29509	7.35911	6.86608	6.74485	6.20714	2.92829	2.89734	3.08292	2.92202	2.92024	2.8905	0	0	0	0	0	0	0	0	0
960	ENSMUSG00000010406	Mrpl52	mitochondrial ribosomal protein L52 [Source:MGI Symbol;Acc:MGI:1916086]	68836	0.133029	0.00997976	0.319144	0.0905397	0	65.249	66.7387	67.0016	74.4473	75.6254	71.8638	6.05987	6.12446	6.08321	6.21624	6.2205	6.18716	0	0	0	0	0	0	0	0	0
961	ENSMUSG00000010453	Kansl3	KAT8 regulatory NSL complex subunit 3 [Source:MGI Symbol;Acc:MGI:1918055]	226976	-0.192079	0.122551	0.189992	0.184986	0	18.0768	17.3491	16.8463	15.22	17.9946	15.3411	4.26302	4.23615	4.17132	3.97729	4.20921	4.04407	0	0	0	0	0	0	0	0	0
962	ENSMUSG00000010461	Eya4	EYA transcriptional coactivator and phosphatase 4 [Source:MGI Symbol;Acc:MGI:1337104]	14051	-0.212156	0.0108897	0.161895	0.0477305	0	8.19634	8.5403	8.79405	7.43786	7.69097	7.33196	3.20548	3.29742	3.30218	3.02191	3.08527	3.08824	0	0	0	0	0	0	0	0	0
963	ENSMUSG00000010476	Ebf3	early B cell factor 3 [Source:MGI Symbol;Acc:MGI:894289]	13593	0.0438786	0.531528	0.712033	0.800104	0	3.73504	2.5796	2.68234	3.2484	2.89975	2.29432	2.2338	1.87087	1.90504	2.0136	1.94892	1.75694	0	0	0	0	0	0	0	0	0
964	ENSMUSG00000010492	Uckl1os	uridine-cytidine kinase 1-like 1, opposite strand [Source:MGI Symbol;Acc:MGI:3801877]	NA	0.0641177	0.135657	0.596075	0.46081	0	28.4089	31.5259	31.5362	33.7652	38.2852	32.8693	4.88565	5.0707	5.03341	5.08215	5.24652	5.09753	0	0	0	0	0	0	0	0	0
965	ENSMUSG00000010517	Faf1	Fas-associated factor 1 [Source:MGI Symbol;Acc:MGI:109419]	14084	-0.0483233	0.276241	0.683921	0.645351	0	20.6352	19.2288	21.5486	18.9451	21.1056	19.8706	4.44194	4.38209	4.51084	4.27431	4.43608	4.39362	0	0	0	0	0	0	0	0	0
966	ENSMUSG00000010529	Gm266	predicted gene 266 [Source:MGI Symbol;Acc:MGI:2685112]	212539	0.349963	0.28381	0.0599168	0.160627	0	0.297901	0.30441	0.398784	1.00743	0.681897	0.358225	0.366665	0.415903	0.512693	0.933395	0.765865	0.308525	0	0	0	0	0	0	0	0	0
967	ENSMUSG00000010538	Tsacc	TSSK6 activating co-chaperone [Source:MGI Symbol;Acc:MGI:1924177]	76927	0.252946	0.545864	0.116847	0.37377	0	3.09889	2.33688	3.79274	2.87959	3.96596	3.72643	2.0266	1.76466	2.27452	1.88784	2.30246	2.27955	0	0	0	0	0	0	0	0	0
968	ENSMUSG00000010554	Mettl16	methyltransferase like 16 [Source:MGI Symbol;Acc:MGI:1914743]	67493	0.100905	0.894153	0.427587	0.855346	0	2.95508	4.1623	3.02533	3.5677	3.33382	3.57762	1.97685	2.39498	2.0224	2.1233	2.10181	2.23006	0	0	0	0	0	0	0	0	0
969	ENSMUSG00000010607	Pigyl	phosphatidylinositol glycan anchor biosynthesis, class Y-like [Source:MGI Symbol;Acc:MGI:1913518]	66268	0.051301	0.832638	0.668572	0.903836	0	26.5604	27.3535	29.3801	26.5214	32.2859	29.6425	4.79563	4.8853	4.9367	4.73488	5.01062	4.9366	0	0	0	0	0	0	0	0	0
970	ENSMUSG00000010608	Rbm25	RNA binding motif protein 25 [Source:MGI Symbol;Acc:MGI:1914289]	67039	0.0199269	0.978934	0.864159	0.992037	0	27.8717	25.4647	26.411	27.9279	30.9725	23.993	4.85733	4.77103	4.7914	4.81133	4.95749	4.6585	0	0	0	0	0	0	0	0	0
971	ENSMUSG00000010609	Psen2	presenilin 2 [Source:MGI Symbol;Acc:MGI:109284]	19165	0.129715	0.336465	0.329059	0.44211	0	8.28234	6.80661	5.99737	8.01953	7.96963	7.87939	3.22024	3.0017	2.82731	3.12109	3.13142	3.17416	0	0	0	0	0	0	0	0	0
972	ENSMUSG00000010660	Plcd1	phospholipase C, delta 1 [Source:MGI Symbol;Acc:MGI:97614]	18799	0.180754	0.034085	0.207698	0.103673	0	7.52347	6.69002	6.78998	8.97363	8.10017	7.80489	3.09223	2.98279	2.97402	3.27281	3.15641	3.16355	0	0	0	0	0	0	0	0	0
973	ENSMUSG00000010663	Fads1	fatty acid desaturase 1 [Source:MGI Symbol;Acc:MGI:1923517]	76267	-0.00244185	0.475483	0.979952	0.961427	0	4.23113	4.06673	4.90692	4.8751	4.21524	3.33737	2.37868	2.36608	2.57728	2.50136	2.37624	2.14997	0	0	0	0	0	0	0	0	0
974	ENSMUSG00000010721	Lmbr1	limb region 1 [Source:MGI Symbol;Acc:MGI:1861746]	56873	0.0876603	0.280292	0.482438	0.510366	0	3.28287	3.60981	3.77656	3.78935	4.21717	3.88221	2.09341	2.24035	2.26827	2.18975	2.37656	2.32801	0	0	0	0	0	0	0	0	0
975	ENSMUSG00000010751	Tnfrsf22	tumor necrosis factor receptor superfamily, member 22 [Source:MGI Symbol;Acc:MGI:1930270]	79202	-0.0269719	0.275462	0.816518	0.744845	0	1.06512	1.46685	1.02935	0.757165	1.12443	0.993484	1.03802	1.33208	1.03484	0.741495	1.09957	1.01105	0	0	0	0	0	0	0	0	0
976	ENSMUSG00000010755	Cars	cysteinyl-tRNA synthetase [Source:MGI Symbol;Acc:MGI:1351477]	27267	-0.137002	0.0674905	0.307284	0.198348	0	18.4532	15.9674	17.1851	16.2344	16.8076	14.4553	4.2924	4.13305	4.20126	4.06426	4.11117	3.96901	0	0	0	0	0	0	0	0	0
977	ENSMUSG00000010830	Kdelr3	KDEL (Lys-Asp-Glu-Leu) endoplasmic reticulum protein retention receptor 3 [Source:MGI Symbol;Acc:MGI:2145953]	105785	0.168718	0.122702	0.230716	0.211792	0	4.61736	4.194	4.70934	6.22549	4.74634	5.08967	2.47623	2.40249	2.52409	2.79275	2.50354	2.64494	0	0	0	0	0	0	0	0	0
978	ENSMUSG00000010911	Apip	APAF1 interacting protein [Source:MGI Symbol;Acc:MGI:1926788]	56369	0.157438	0.0192471	0.25523	0.0957327	0	22.8727	24.5379	24.1627	28.3124	28.0957	28.5748	4.58939	4.72244	4.67055	4.82799	4.82454	4.89271	0	0	0	0	0	0	0	0	0
979	ENSMUSG00000010914	Pdhx	pyruvate dehydrogenase complex, component X [Source:MGI Symbol;Acc:MGI:1351627]	27402	-0.0153348	0.27872	0.892473	0.814109	0	36.0008	37.5647	36.0174	35.2615	38.2205	35.9023	5.23241	5.31379	5.2161	5.13404	5.24323	5.21708	0	0	0	0	0	0	0	0	0
980	ENSMUSG00000010936	Vac14	Vac14 homolog (S. cerevisiae) [Source:MGI Symbol;Acc:MGI:2157980]	234729	0.0114955	0.951912	0.921094	0.991712	0	9.82927	10.4509	10.474	9.8867	10.8556	11.0969	3.44845	3.55679	3.52545	3.38975	3.53695	3.61869	0	0	0	0	0	0	0	0	0
981	ENSMUSG00000011096	Akt1s1	AKT1 substrate 1 (proline-rich) [Source:MGI Symbol;Acc:MGI:1914855]	67605	-0.116613	0.16744	0.371169	0.343683	0	95.6779	91.922	86.011	87.6759	88.5458	87.3335	6.59536	6.58007	6.44495	6.41951	6.46346	6.47803	0	0	0	0	0	0	0	0	0
982	ENSMUSG00000011114	Tbrg1	transforming growth factor beta regulated gene 1 [Source:MGI Symbol;Acc:MGI:1100877]	21376	0.094498	0.402976	0.453499	0.572904	0	14.8135	15.224	15.29	15.2257	16.9909	16.6049	3.98959	4.06977	4.03485	3.97815	4.12935	4.15628	0	0	0	0	0	0	0	0	0
983	ENSMUSG00000011148	Adssl1	adenylosuccinate synthetase like 1 [Source:MGI Symbol;Acc:MGI:87947]	11565	-0.00912558	0.919074	0.935269	0.989366	0	519.642	525.643	536.344	518.516	563.898	534.504	9.02608	9.05743	9.07724	8.96269	9.17056	9.04831	0	0	0	0	0	0	0	0	0
984	ENSMUSG00000011158	Brf1	BRF1, RNA polymerase III transcription initiation factor 90 kDa subunit [Source:MGI Symbol;Acc:MGI:1919558]	72308	0.0093968	0.45473	0.936287	0.915777	0	9.54716	8.62025	9.46375	10.0197	9.51348	9.79861	3.40951	3.30923	3.4036	3.41299	3.36278	3.44996	0	0	0	0	0	0	0	0	0
985	ENSMUSG00000011179	Odc1	ornithine decarboxylase, structural 1 [Source:MGI Symbol;Acc:MGI:97402]	18263	0.168716	0.0984247	0.230734	0.189533	0	63.1411	81.9311	83.4615	122.74	94.4376	94.1104	6.00501	6.42476	6.41496	6.93489	6.54761	6.58368	0	0	0	0	0	0	0	0	0
986	ENSMUSG00000011254	Thg1l	tRNA-histidine guanylyltransferase 1-like (S. cerevisiae) [Source:MGI Symbol;Acc:MGI:1913878]	66628	-0.0105063	0.977919	0.924777	0.995707	0	2.02692	1.90683	1.87657	2.08004	1.65701	2.25682	1.59693	1.56341	1.54184	1.5529	1.40496	1.73713	0	0	0	0	0	0	0	0	0
988	ENSMUSG00000011257	Pabpc4	poly(A) binding protein, cytoplasmic 4 [Source:MGI Symbol;Acc:MGI:2385206]	230721	-0.123197	0.0535502	0.34913	0.200227	0	129.607	129.519	125.372	121.913	118.571	124.492	7.04837	7.07421	6.97272	6.92518	6.87812	6.96102	0	0	0	0	0	0	0	0	0
989	ENSMUSG00000011263	Exoc3l2	exocyst complex component 3-like 2 [Source:MGI Symbol;Acc:MGI:1921713]	74463	0.058219	0.271914	0.628206	0.603367	0	0.845802	1.14302	1.3216	1.36032	1.6574	1.18964	0.870786	1.11807	1.22904	1.17629	1.40546	1.14754	0	0	0	0	0	0	0	0	0
990	ENSMUSG00000011305	Plin5	perilipin 5 [Source:MGI Symbol;Acc:MGI:1914218]	66968	0.216768	0.201312	0.155198	0.215164	0	10.2425	11.4719	10.5604	11.7827	18.8075	12.3823	3.49982	3.67985	3.53992	3.63038	4.27648	3.75669	0	0	0	0	0	0	0	0	0
991	ENSMUSG00000011306	Sugp1	SURP and G patch domain containing 1 [Source:MGI Symbol;Acc:MGI:1917866]	70616	0.175266	0.0282856	0.218091	0.0989431	0	8.24787	7.06212	7.76811	9.34454	9.81904	8.72236	3.21471	3.04715	3.14493	3.3202	3.40353	3.30635	0	0	0	0	0	0	0	0	0
992	ENSMUSG00000011382	Dhdh	dihydrodiol dehydrogenase (dimeric) [Source:MGI Symbol;Acc:MGI:1919005]	71755	0.0690594	0.254687	0.570832	0.551264	0	8.43772	8.3771	9.22847	9.62816	9.36832	8.99214	3.24559	3.27092	3.36813	3.35633	3.33998	3.33897	0	0	0	0	0	0	0	0	0
993	ENSMUSG00000011427	Zfp790	zinc finger protein 790 [Source:MGI Symbol;Acc:MGI:1923431]	233056	0.155852	0.299187	0.258895	0.363748	0	2.53617	2.08669	2.14065	2.4384	2.56704	2.45821	1.81859	1.64922	1.66951	1.71715	1.82537	1.82581	0	0	0	0	0	0	0	0	0
994	ENSMUSG00000011658	Fuz	fuzzy planar cell polarity protein [Source:MGI Symbol;Acc:MGI:1917550]	70300	-0.131887	0.299323	0.322421	0.412045	0	17.2348	13.9454	15.9188	14.6003	15.9982	14.412	4.19473	3.93999	4.09361	3.91997	4.049	3.96172	0	0	0	0	0	0	0	0	0
995	ENSMUSG00000011752	Pgam1	phosphoglycerate mutase 1 [Source:MGI Symbol;Acc:MGI:97552]	18648	0.122655	0.130043	0.351273	0.295251	0	3.67683	3.91876	3.44009	4.12897	4.56259	3.92219	2.21745	2.32567	2.16157	2.29952	2.46452	2.34011	0	0	0	0	0	0	0	0	0
996	ENSMUSG00000011831	Evi5	ecotropic viral integration site 5 [Source:MGI Symbol;Acc:MGI:104736]	14020	-0.18796	0.0565497	0.196753	0.127195	0	4.02799	3.94218	4.2582	3.12235	3.7796	3.32095	2.321	2.33204	2.39975	1.9744	2.24497	2.14408	0	0	0	0	0	0	0	0	0
997	ENSMUSG00000011832	Evi5l	ecotropic viral integration site 5 like [Source:MGI Symbol;Acc:MGI:2442167]	213027	-0.0563014	0.653972	0.637975	0.815243	0	8.30172	7.20335	7.92944	7.96615	8.2457	7.36432	3.22326	3.07264	3.16796	3.11166	3.18117	3.0955	0	0	0	0	0	0	0	0	0
998	ENSMUSG00000011837	Snapc2	small nuclear RNA activating complex, polypeptide 2 [Source:MGI Symbol;Acc:MGI:1914861]	102209	-0.0350682	0.699918	0.765171	0.89009	0	10.6514	10.4024	8.90021	11.1872	10.1192	10.2011	3.54866	3.54695	3.3186	3.5653	3.44445	3.51188	0	0	0	0	0	0	0	0	0
999	ENSMUSG00000011877	Git1	G protein-coupled receptor kinase-interactor 1 [Source:MGI Symbol;Acc:MGI:1927140]	216963	-0.228543	0.0298313	0.141597	0.0703997	0	19.792	18.429	17.3328	16.186	16.5746	16.503	4.3897	4.32295	4.2111	4.06019	4.0944	4.14908	0	0	0	0	0	0	0	0	0
1000	ENSMUSG00000011884	Gltp	glycolipid transfer protein [Source:MGI Symbol;Acc:MGI:1929253]	56356	-0.183956	0.863657	0.203071	0.700819	0	8.50439	8.14444	7.58172	7.55974	7.20985	11.5686	3.25479	3.22865	3.11658	3.04469	3.00651	3.67398	0	0	0	0	0	0	0	0	0
1001	ENSMUSG00000011958	Bnip2	BCL2/adenovirus E1B interacting protein 2 [Source:MGI Symbol;Acc:MGI:109327]	12175	-0.103485	0.115888	0.417413	0.321508	0	40.9903	39.8514	41.5831	39.6603	39.5158	41.0372	5.41266	5.39291	5.41919	5.30918	5.29675	5.40493	0	0	0	0	0	0	0	0	0
1002	ENSMUSG00000011960	Ccnt1	cyclin T1 [Source:MGI Symbol;Acc:MGI:1328363]	12455	-0.0800258	0.540685	0.516871	0.693501	0	4.641	4.96087	3.97035	4.30832	4.60997	4.14491	2.4842	2.60518	2.32419	2.35045	2.47695	2.40417	0	0	0	0	0	0	0	0	0
1003	ENSMUSG00000012017	Scarf2	scavenger receptor class F, member 2 [Source:MGI Symbol;Acc:MGI:1858430]	224024	0.0487937	0.841883	0.683372	0.912255	0	5.68197	4.7514	4.57316	6.21621	5.20308	4.35541	2.73382	2.55936	2.48806	2.78912	2.60816	2.46271	0	0	0	0	0	0	0	0	0
1004	ENSMUSG00000012076	Brms1l	breast cancer metastasis-suppressor 1-like [Source:MGI Symbol;Acc:MGI:1196337]	52592	-0.301503	0.0181749	0.0824157	0.0346849	0	9.0449	9.57704	9.01791	7.33886	7.39855	7.98154	3.33425	3.44396	3.33835	3.00348	3.03684	3.19279	0	0	0	0	0	0	0	0	0
1005	ENSMUSG00000012114	Med15	mediator complex subunit 15 [Source:MGI Symbol;Acc:MGI:2137379]	94112	0.042653	0.89783	0.719318	0.944025	0	10.2595	8.22415	8.30784	9.0986	11.4172	7.70725	3.50133	3.245	3.226	3.28765	3.60209	3.151	0	0	0	0	0	0	0	0	0
1006	ENSMUSG00000012117	Dhdds	dehydrodolichyl diphosphate synthase [Source:MGI Symbol;Acc:MGI:1914672]	67422	0.319697	0.0263023	0.0731435	0.0388775	0	5.28528	4.49743	4.85016	5.8539	6.64365	6.16813	2.64636	2.49228	2.56068	2.72274	2.90225	2.88038	0	0	0	0	0	0	0	0	0
1007	ENSMUSG00000012187	Mogat1	monoacylglycerol O-acyltransferase 1 [Source:MGI Symbol;Acc:MGI:1915643]	68393	0.159924	0.83064	0.249604	0.707273	0	0.364467	1.1045	0.180217	0.608147	0.582973	0.389006	0.447821	1.09369	0.295215	0.607745	0.680839	0.365901	0	0	0	0	0	0	0	0	0
1008	ENSMUSG00000012296	Tjap1	tight junction associated protein 1 [Source:MGI Symbol;Acc:MGI:1921344]	74094	-0.149956	0.0127388	0.273088	0.0852559	0	20.9289	20.3342	20.7239	20.5099	19.0208	18.7096	4.46168	4.46423	4.45611	4.38058	4.29448	4.31172	0	0	0	0	0	0	0	0	0
1009	ENSMUSG00000012405	Rpl15	ribosomal protein L15 [Source:MGI Symbol;Acc:MGI:1913730]	66480	-0.0517797	0.0199053	0.663754	0.285953	0	100.995	99.3023	101.036	102.686	98.9205	97.0653	6.68205	6.6838	6.68429	6.65996	6.62483	6.63202	0	0	0	0	0	0	0	0	0
1010	ENSMUSG00000012422	Tmem167	transmembrane protein 167 [Source:MGI Symbol;Acc:MGI:1913324]	66074	0.0413124	0.515736	0.728064	0.802297	0	3.27887	3.68248	4.40219	4.85422	3.96271	3.70625	2.09225	2.25927	2.44509	2.49572	2.30058	2.27049	0	0	0	0	0	0	0	0	0
1011	ENSMUSG00000012428	Steap4	STEAP family member 4 [Source:MGI Symbol;Acc:MGI:1923560]	117167	0.0857178	0.762627	0.490932	0.799263	0	14.8681	14.7943	15.467	18.5538	16.8064	10.0246	3.99561	4.0246	4.05339	4.2477	4.11032	3.48352	0	0	0	0	0	0	0	0	0
1012	ENSMUSG00000012429	Mplkip	M-phase specific PLK1 intereacting protein [Source:MGI Symbol;Acc:MGI:1913558]	66308	-0.133435	0.532379	0.317725	0.556849	0	3.21205	2.74855	3.10184	2.96397	2.16524	3.40244	2.07169	1.94353	2.04805	1.91461	1.65541	2.17189	0	0	0	0	0	0	0	0	0
1014	ENSMUSG00000012519	Mlkl	mixed lineage kinase domain-like [Source:MGI Symbol;Acc:MGI:1921818]	74568	-0.00315385	0.865192	0.975628	0.992444	0	1.01958	0.713571	0.561467	1.11599	0.733919	0.488671	1.0072	0.80564	0.649991	1.02786	0.802486	0.53648	0	0	0	0	0	0	0	0	0
1015	ENSMUSG00000012535	Tnpo3	transportin 3 [Source:MGI Symbol;Acc:MGI:1196412]	320938	-0.0718715	0.130204	0.555664	0.427016	0	20.5107	20.9378	20.1252	21.0382	20.004	18.1346	4.43201	4.5017	4.41248	4.41946	4.36013	4.26718	0	0	0	0	0	0	0	0	0
1016	ENSMUSG00000012609	Ttll5	tubulin tyrosine ligase-like family, member 5 [Source:MGI Symbol;Acc:MGI:2443657]	320244	0.0232018	0.91386	0.84195	0.973453	0	1.95776	2.40923	2.14004	2.6653	1.82361	2.16479	1.56429	1.79951	1.66909	1.80603	1.49589	1.6923	0	0	0	0	0	0	0	0	0
1017	ENSMUSG00000012640	Zfp715	zinc finger protein 715 [Source:MGI Symbol;Acc:MGI:1917180]	69930	-0.0344801	0.974215	0.769045	0.982641	0	4.67941	4.37909	4.03085	4.74247	4.37415	4.13744	2.49687	2.4537	2.34403	2.46945	2.41922	2.40151	0	0	0	0	0	0	0	0	0
1018	ENSMUSG00000012705	Retn	resistin [Source:MGI Symbol;Acc:MGI:1888506]	57264	0.305403	0.296609	0.0803944	0.193479	0	7.70282	9.83126	11.2267	25.3225	13.0009	8.73914	3.12452	3.47573	3.62545	4.66948	3.78113	3.30918	0	0	0	0	0	0	0	0	0
1019	ENSMUSG00000012819	Cdh23	cadherin 23 (otocadherin) [Source:MGI Symbol;Acc:MGI:1890219]	22295	-0.27903	0.0573467	0.0963409	0.0749308	0	1.99961	2.04078	1.66275	1.78783	1.46717	1.34226	1.58455	1.62767	1.42122	1.41631	1.30552	1.24443	0	0	0	0	0	0	0	0	0
1020	ENSMUSG00000012848	Rps5	ribosomal protein S5 [Source:MGI Symbol;Acc:MGI:1097682]	20103	0.074827	0.0275203	0.542628	0.243617	0	402.398	385.909	412.373	449.435	428.81	424.569	8.65655	8.61733	8.68058	8.7909	8.73066	8.73138	0	0	0	0	0	0	0	0	0
1021	ENSMUSG00000013033	Adgrl1	adhesion G protein-coupled receptor L1 [Source:MGI Symbol;Acc:MGI:1929461]	330814	0.0027245	0.581767	0.980983	0.974244	0	7.26654	6.97353	7.12476	7.52852	7.07294	8.15264	3.04359	3.03153	3.03752	3.04024	2.98306	3.22232	0	0	0	0	0	0	0	0	0
1022	ENSMUSG00000013076	Amotl1	angiomotin-like 1 [Source:MGI Symbol;Acc:MGI:1922973]	75723	-0.263867	0.037138	0.107736	0.0637058	0	68.4184	73.2898	69.769	54.8485	59.4632	64.0945	6.12643	6.26397	6.14623	5.77164	5.88236	6.03115	0	0	0	0	0	0	0	0	0
1023	ENSMUSG00000013089	Etv5	ets variant 5 [Source:MGI Symbol;Acc:MGI:1096867]	104156	0.137704	0.234919	0.30554	0.353649	0	4.17408	4.1871	4.59346	4.5027	4.89462	5.09039	2.36479	2.40035	2.49279	2.40619	2.53805	2.64541	0	0	0	0	0	0	0	0	0
1025	ENSMUSG00000013155	Enkd1	enkurin domain containing 1 [Source:MGI Symbol;Acc:MGI:2142593]	102124	-0.00198928	0.354021	0.983305	0.947951	0	1.26196	0.978233	1.0431	0.717899	1.03911	1.08716	1.17656	1.00683	1.04517	0.709305	1.04318	1.07413	0	0	0	0	0	0	0	0	0
1026	ENSMUSG00000013160	Atp6v0d1	ATPase, H+ transporting, lysosomal V0 subunit D1 [Source:MGI Symbol;Acc:MGI:1201778]	11972	0.192067	0.0806452	0.189759	0.148259	0	23.5555	21.2208	21.8403	24.3036	26.0719	25.1781	4.63049	4.51758	4.5292	4.60811	4.72127	4.72649	0	0	0	0	0	0	0	0	0
1027	ENSMUSG00000013236	Ptprs	protein tyrosine phosphatase, receptor type, S [Source:MGI Symbol;Acc:MGI:97815]	19280	0.0832888	0.538671	0.503116	0.684138	0	12.8856	11.0468	12.452	13.8325	11.8523	13.4833	3.79796	3.63561	3.75899	3.84228	3.65079	3.87581	0	0	0	0	0	0	0	0	0
1028	ENSMUSG00000013275	Slc41a1	solute carrier family 41, member 1 [Source:MGI Symbol;Acc:MGI:2444823]	98396	0.0029227	0.580825	0.980052	0.973344	0	19.4499	18.7725	19.4228	18.1038	20.5626	19.3977	4.36215	4.35057	4.3653	4.21277	4.39612	4.36508	0	0	0	0	0	0	0	0	0
1029	ENSMUSG00000013419	Zfp651	zinc finger protein 651 [Source:MGI Symbol;Acc:MGI:2670992]	270210	-0.303963	0.00935546	0.0812169	0.0238287	0	55.5675	60.7855	61.316	51.1049	49.9034	49.3055	5.83299	5.98474	5.96496	5.66636	5.64043	5.66099	0	0	0	0	0	0	0	0	0
1030	ENSMUSG00000013465	Nelfb	negative elongation factor complex member B [Source:MGI Symbol;Acc:MGI:1931035]	58202	0.0740922	0.429539	0.545936	0.649173	0	12.3701	12.2854	13.688	13.9259	13.4225	13.2001	3.7429	3.77094	3.88646	3.85382	3.82116	3.84503	0	0	0	0	0	0	0	0	0
1031	ENSMUSG00000013495	Tmem175	transmembrane protein 175 [Source:MGI Symbol;Acc:MGI:1919642]	72392	-0.0436354	0.923386	0.711208	0.952656	0	5.37459	4.73737	4.9528	4.89519	5.80261	4.70281	2.66889	2.55684	2.58889	2.50549	2.73983	2.54525	0	0	0	0	0	0	0	0	0
1032	ENSMUSG00000013523	Bcas1	breast carcinoma amplified sequence 1 [Source:MGI Symbol;Acc:MGI:1924210]	76960	0.13253	0.19349	0.320746	0.332117	0	0.944725	1.26504	1.24604	1.59289	1.68509	1.18023	0.945858	1.20382	1.1789	1.31143	1.42174	1.14058	0	0	0	0	0	0	0	0	0
1033	ENSMUSG00000013539	Tango2	transport and golgi organization 2 [Source:MGI Symbol;Acc:MGI:101825]	27883	-0.0308499	0.665379	0.792005	0.890375	0	25.7153	26.0699	23.6045	26.0443	34.3968	23.0919	4.74512	4.8065	4.63875	4.71427	5.10291	4.60229	0	0	0	0	0	0	0	0	0
1035	ENSMUSG00000013593	Ndufs2	NADH:ubiquinone oxidoreductase core subunit S2 [Source:MGI Symbol;Acc:MGI:2385112]	226646	-0.0816993	0.435701	0.509136	0.629321	0	445.405	455.858	468.135	470.295	452.14	458.529	8.78974	8.90641	8.89794	8.85749	8.81579	8.81624	0	0	0	0	0	0	0	0	0
1036	ENSMUSG00000013622	Atraid	all-trans retinoic acid induced differentiation factor [Source:MGI Symbol;Acc:MGI:1918918]	381629	0.108452	0.417368	0.399636	0.545148	0	56.0902	49.6274	53.9737	59.5663	59.9953	51.9733	5.84525	5.6996	5.79074	5.9056	5.89919	5.72771	0	0	0	0	0	0	0	0	0
1037	ENSMUSG00000013629	Cad	carbamoyl-phosphate synthetase 2, aspartate transcarbamylase, and dihydroorotase [Source:MGI Symbol;Acc:MGI:1916969]	69719	0.136255	0.387265	0.309467	0.460474	0	4.72705	3.0342	3.93218	6.3044	4.5066	3.61047	2.51045	2.05646	2.31644	2.80658	2.4527	2.24106	0	0	0	0	0	0	0	0	0
1038	ENSMUSG00000013646	Sh3bp5l	SH3 binding domain protein 5 like [Source:MGI Symbol;Acc:MGI:1933124]	79566	0.00100946	0.256183	0.993456	0.954712	0	10.8462	12.145	10.8055	10.1261	11.1353	10.7804	3.5696	3.75428	3.56896	3.42484	3.57061	3.58119	0	0	0	0	0	0	0	0	0
1039	ENSMUSG00000013662	Atad1	ATPase family, AAA domain containing 1 [Source:MGI Symbol;Acc:MGI:1915229]	67979	-0.059102	0.423567	0.621523	0.693304	0	24.4474	25.9545	25.7874	25.0072	25.7711	25.7361	4.67286	4.80078	4.75903	4.64668	4.69993	4.75474	0	0	0	0	0	0	0	0	0
1040	ENSMUSG00000013663	Pten	phosphatase and tensin homolog [Source:MGI Symbol;Acc:MGI:109583]	19211	0.235273	0.006493	0.134149	0.0310367	0	4.74917	4.44139	4.23731	5.93709	5.58368	5.38212	2.51526	2.47195	2.3926	2.73769	2.69694	2.70722	0	0	0	0	0	0	0	0	0
1041	ENSMUSG00000013698	Pea15a	phosphoprotein enriched in astrocytes 15A [Source:MGI Symbol;Acc:MGI:104799]	18611	-0.114065	0.298069	0.379499	0.45222	0	23.7601	23.7357	24.6138	26.0924	23.1482	19.7554	4.64172	4.67601	4.6969	4.71802	4.56195	4.38662	0	0	0	0	0	0	0	0	0
1042	ENSMUSG00000013701	Timm23	translocase of inner mitochondrial membrane 23 [Source:MGI Symbol;Acc:MGI:1858317]	53600	-0.117387	0.049644	0.368898	0.203915	0	107.416	110.162	115.499	104.67	105.96	106.727	6.76707	6.82702	6.85697	6.68302	6.70963	6.75714	0	0	0	0	0	0	0	0	0
1043	ENSMUSG00000013707	Tnfaip8l2	tumor necrosis factor, alpha-induced protein 8-like 2 [Source:MGI Symbol;Acc:MGI:1917019]	69769	-0.179739	0.589962	0.209575	0.502707	0	1.16134	0.791141	0.308456	0.705896	0.615349	0.581877	1.1069	0.876322	0.433206	0.696583	0.707891	0.658842	0	0	0	0	0	0	0	0	0
1044	ENSMUSG00000013736	Trnt1	tRNA nucleotidyl transferase, CCA-adding, 1 [Source:MGI Symbol;Acc:MGI:1917297]	70047	0.142225	0.34873	0.293008	0.422985	0	6.9881	8.14609	7.3142	8.92621	7.72553	8.11505	2.99437	3.22961	3.07311	3.26549	3.09193	3.21534	0	0	0	0	0	0	0	0	0
1045	ENSMUSG00000013787	Ehmt2	euchromatic histone lysine N-methyltransferase 2 [Source:MGI Symbol;Acc:MGI:2148922]	110147	0.0711564	0.378917	0.560835	0.628579	0	22.5455	18.8611	20.4117	23.3113	22.2758	21.4115	4.56856	4.35553	4.43396	4.54835	4.50512	4.49621	2	0	0	0	0	0	0	0	0
1046	ENSMUSG00000013822	Elof1	ELF1 homolog, elongation factor 1 [Source:MGI Symbol;Acc:MGI:1913376]	66126	0.0363854	0.700851	0.758858	0.887785	0	35.6298	38.0636	34.6107	37.9918	39.1831	36.9308	5.22081	5.33348	5.16245	5.24143	5.28395	5.2572	0	0	0	0	0	0	0	0	0
1047	ENSMUSG00000013833	Med16	mediator complex subunit 16 [Source:MGI Symbol;Acc:MGI:2158394]	216154	-0.00432426	0.528728	0.968065	0.956775	0	11.9993	11.0436	12.4452	12.3813	12.2771	12.827	3.70505	3.63494	3.75824	3.69834	3.70072	3.80516	0	0	0	0	0	0	0	0	0
1048	ENSMUSG00000013846	St3gal1	ST3 beta-galactoside alpha-2,3-sialyltransferase 1 [Source:MGI Symbol;Acc:MGI:98304]	20442	-0.17533	0.0258593	0.218241	0.0948982	0	6.24119	6.00669	6.55901	5.67782	5.61603	4.58819	2.8551	2.84254	2.93736	2.67977	2.70348	2.51876	0	0	0	0	0	0	0	0	0
1049	ENSMUSG00000013858	Tmem259	transmembrane protein 259 [Source:MGI Symbol;Acc:MGI:2177957]	216157	0.117188	0.209128	0.370122	0.378687	0	55.8865	50.0609	50.1231	55.297	56.7872	58.8101	5.84192	5.71191	5.68321	5.77845	5.8291	5.90401	0	0	0	0	0	0	0	0	0
1050	ENSMUSG00000013878	Rnf170	ring finger protein 170 [Source:MGI Symbol;Acc:MGI:1924983]	77733	-0.0672373	0.126127	0.578719	0.437927	0	9.39649	10.1623	9.40219	7.70654	9.33471	8.87093	3.38843	3.51933	3.39196	3.06726	3.33564	3.32472	0	0	0	0	0	0	0	0	0
1051	ENSMUSG00000013921	Clip3	CAP-GLY domain containing linker protein 3 [Source:MGI Symbol;Acc:MGI:1923936]	76686	-0.0870781	0.980561	0.484168	0.951471	0	1.65592	2.29492	2.48426	2.90824	2.17547	1.62688	1.41391	1.74741	1.82356	1.89662	1.66033	1.41597	0	0	0	0	0	0	0	0	0
1052	ENSMUSG00000013936	Myl2	myosin, light polypeptide 2, regulatory, cardiac, slow [Source:MGI Symbol;Acc:MGI:97272]	17906	-0.0426871	0.26299	0.716826	0.659943	0	619.022	561.084	541.359	569.444	535.632	562.215	9.21568	9.16998	9.11049	9.1273	9.07275	9.14832	0	0	0	0	0	0	0	0	0
1053	ENSMUSG00000013973	Dedd	death effector domain-containing [Source:MGI Symbol;Acc:MGI:1333874]	21945	-0.148417	0.0239226	0.276936	0.114005	0	21.4931	22.6886	22.2534	20.8506	20.0853	20.5825	4.49841	4.61048	4.55454	4.40612	4.36686	4.44157	0	0	0	0	0	0	0	0	0
1054	ENSMUSG00000013997	Nit1	nitrilase 1 [Source:MGI Symbol;Acc:MGI:1350916]	27045	-0.0263221	0.867038	0.821067	0.957503	0	16.4495	18.4602	19.9259	19.3668	20.4928	17.3746	4.12892	4.3258	4.40044	4.29948	4.39229	4.2163	0	0	0	0	0	0	0	0	0
1055	ENSMUSG00000014039	Prdm15	PR domain containing 15 [Source:MGI Symbol;Acc:MGI:1930121]	114604	-0.108457	0.446947	0.399102	0.563094	0	2.53057	2.28617	2.24832	2.08291	2.64703	2.02933	1.81519	1.74384	1.71782	1.55392	1.85045	1.63538	0	0	0	0	0	0	0	0	0
1056	ENSMUSG00000014074	Rnf168	ring finger protein 168 [Source:MGI Symbol;Acc:MGI:1917488]	70238	-0.0335742	0.553062	0.774969	0.84333	0	3.86155	3.91527	4.45844	4.10193	4.34287	3.46245	2.27285	2.32429	2.45637	2.29071	2.4077	2.19074	0	0	0	0	0	0	0	0	0
1057	ENSMUSG00000014075	Tctex1d2	Tctex1 domain containing 2 [Source:MGI Symbol;Acc:MGI:1913311]	66061	0.18955	0.334439	0.194186	0.332247	0	5.53856	5.35068	3.88244	6.69854	4.71703	6.62621	2.7015	2.70046	2.30301	2.89001	2.49869	2.96292	0	0	0	0	0	0	0	0	0
1058	ENSMUSG00000014077	Chp1	calcineurin-like EF hand protein 1 [Source:MGI Symbol;Acc:MGI:1927185]	56398	0.0106807	0.842872	0.926224	0.978068	0	38.6794	38.3659	37.3502	38.1335	40.5065	39.0796	5.32118	5.34276	5.27603	5.2494	5.33665	5.33186	0	0	0	0	0	0	0	0	0
1059	ENSMUSG00000014158	Trpv4	transient receptor potential cation channel, subfamily V, member 4 [Source:MGI Symbol;Acc:MGI:1926945]	63873	0.0930428	0.193446	0.459925	0.425901	0	1.29767	1.08773	0.93825	1.44336	1.24094	1.22766	1.19962	1.08322	0.974583	1.22364	1.17626	1.1727	0	0	0	0	0	0	0	0	0
1060	ENSMUSG00000014177	Tvp23b	trans-golgi network vesicle protein 23B [Source:MGI Symbol;Acc:MGI:1914760]	67510	0.0999329	0.151302	0.431146	0.367622	0	3.23198	3.18256	3.1776	3.75344	3.28957	3.57824	2.07636	2.10667	2.07807	2.17801	2.08572	2.23036	0	0	0	0	0	0	0	0	0
1061	ENSMUSG00000014195	Dnajc7	DnaJ heat shock protein family (Hsp40) member C7 [Source:MGI Symbol;Acc:MGI:1928373]	56354	-0.012776	0.800469	0.909366	0.967081	0	72.2586	72.5067	71.0948	72.2144	76.1795	72.2002	6.2078	6.25102	6.16658	6.17565	6.23072	6.19503	0	0	0	0	0	0	0	0	0
1062	ENSMUSG00000014226	Cacybp	calcyclin binding protein [Source:MGI Symbol;Acc:MGI:1270839]	12301	-0.0141857	0.275749	0.900088	0.820251	0	25.2283	26.3026	25.5458	26.563	25.0434	25.2751	4.71447	4.82324	4.74399	4.73695	4.66349	4.7298	0	0	0	0	0	0	0	0	0
1063	ENSMUSG00000014232	Cluap1	clusterin associated protein 1 [Source:MGI Symbol;Acc:MGI:1924029]	76779	0.0671449	0.540716	0.58082	0.730862	0	5.85956	4.98966	5.2229	5.85025	5.58857	5.46399	2.77761	2.60876	2.65492	2.72206	2.69759	2.7267	0	0	0	0	0	0	0	0	0
1064	ENSMUSG00000014243	Zswim7	zinc finger SWIM-type containing 7 [Source:MGI Symbol;Acc:MGI:1916997]	69747	0.0941382	0.111917	0.455369	0.340596	0	32.3381	33.3479	35.1761	36.2958	38.0109	36.964	5.07864	5.14379	5.18512	5.16789	5.23793	5.25839	0	0	0	0	0	0	0	0	0
1065	ENSMUSG00000014245	Pigl	phosphatidylinositol glycan anchor biosynthesis, class L [Source:MGI Symbol;Acc:MGI:2681271]	327942	0.0136324	0.688422	0.906273	0.946314	0	1.43182	1.36102	1.75113	1.45725	1.61966	1.4348	1.28901	1.26366	1.47097	1.23262	1.38489	1.30265	0	0	0	0	0	0	0	0	0
1066	ENSMUSG00000014294	Ndufa2	NADH:ubiquinone oxidoreductase subunit A2 [Source:MGI Symbol;Acc:MGI:1343103]	17991	0.164052	0.0188608	0.240464	0.0896332	0	260.199	246.486	272.514	312.677	290.773	302.591	8.04973	7.98656	8.10585	8.21378	8.17856	8.23176	0	0	0	0	0	0	0	0	0
1067	ENSMUSG00000014301	Pam16	presequence translocase-asssociated motor 16 homolog (S. cerevisiae) [Source:MGI Symbol;Acc:MGI:1913699]	66449	0.154419	0.120752	0.262272	0.230165	0	46.4936	43.8698	48.7852	58.362	49.6661	52.3922	5.58614	5.53018	5.65374	5.87109	5.62902	5.74056	0	0	0	0	0	0	0	0	0
1068	ENSMUSG00000014303	Glis2	GLIS family zinc finger 2 [Source:MGI Symbol;Acc:MGI:1932535]	83396	0.0416269	0.940323	0.726062	0.962512	0	2.97078	2.27261	2.68822	3.05555	3.1669	2.11537	1.98397	1.73816	1.90704	1.94867	2.04152	1.67158	0	0	0	0	0	0	0	0	0
1069	ENSMUSG00000014313	Cox6c	cytochrome c oxidase subunit 6C [Source:MGI Symbol;Acc:MGI:104614]	12864	0.00436541	0.535324	0.970651	0.959937	0	519.267	503.969	505.577	546.813	509.059	524.26	9.0165	9.01987	8.99822	9.0772	8.99098	9.02087	0	0	0	0	0	0	0	0	0
1070	ENSMUSG00000014329	Bicc1	BicC family RNA binding protein 1 [Source:MGI Symbol;Acc:MGI:1933388]	83675	-0.0875212	0.535995	0.482174	0.669875	0	3.11778	2.73696	2.47039	2.78247	3.15444	2.00678	2.03294	1.93764	1.8172	1.85012	2.03673	1.62178	0	0	0	0	0	0	0	0	0
1071	ENSMUSG00000014349	Ube2z	ubiquitin-conjugating enzyme E2Z [Source:MGI Symbol;Acc:MGI:1343160]	268470	0.0431164	0.807179	0.716449	0.90928	0	11.5186	12.9362	12.2607	12.5016	13.1106	12.5952	3.65097	3.84382	3.73844	3.70995	3.79124	3.78155	0	0	0	0	0	0	0	0	0
1072	ENSMUSG00000014353	Tmem87b	transmembrane protein 87B [Source:MGI Symbol;Acc:MGI:1919727]	72477	0.0962658	0.569363	0.446109	0.666407	0	6.45323	5.97838	5.77445	7.06527	5.87657	6.43054	2.89663	2.8365	2.7748	2.95758	2.75583	2.93277	0	0	0	0	0	0	0	0	0
1073	ENSMUSG00000014355	Anapc1	anaphase promoting complex subunit 1 [Source:MGI Symbol;Acc:MGI:103097]	17222	0.167315	0.46987	0.233398	0.450068	0	7.42548	7.62731	8.05609	7.36422	9.60016	8.76302	3.07229	3.14649	3.19137	3.00801	3.37792	3.31381	0	0	0	0	0	0	0	0	0
1074	ENSMUSG00000014361	Mertk	c-mer proto-oncogene tyrosine kinase [Source:MGI Symbol;Acc:MGI:96965]	17289	-0.0452156	0.683191	0.701984	0.857014	0	1.8197	1.33003	1.66022	1.70918	1.71846	1.27983	1.50117	1.24031	1.41904	1.37383	1.44164	1.20564	0	0	0	0	0	0	0	0	0
1075	ENSMUSG00000014402	Tsg101	tumor susceptibility gene 101 [Source:MGI Symbol;Acc:MGI:106581]	22088	-0.0192044	0.498775	0.866315	0.877784	0	30.9383	28.3112	29.2063	28.598	30.225	30.9489	5.01624	4.94024	4.92591	4.83974	4.92103	4.99962	0	0	0	0	0	0	0	0	0
1076	ENSMUSG00000014418	Hps5	HPS5, biogenesis of lysosomal organelles complex 2 subunit 2 [Source:MGI Symbol;Acc:MGI:2180307]	246694	-0.20632	0.252529	0.169505	0.25972	0	6.99337	6.34641	8.32249	7.60863	6.02789	5.63206	2.99524	2.91085	3.22758	3.05179	2.78892	2.76449	0	0	0	0	0	0	0	0	0
1077	ENSMUSG00000014426	Map3k4	mitogen-activated protein kinase kinase kinase 4 [Source:MGI Symbol;Acc:MGI:1346875]	26407	-0.115632	0.0198439	0.374682	0.14253	0	9.38867	9.6551	9.30428	8.71689	8.88655	8.74445	3.38627	3.45203	3.37884	3.23165	3.27064	3.31039	0	0	0	0	0	0	0	0	0
1078	ENSMUSG00000014444	Piezo1	piezo-type mechanosensitive ion channel component 1 [Source:MGI Symbol;Acc:MGI:3603204]	234839	0.0131266	0.60902	0.909963	0.932297	0	11.2686	9.87115	9.86223	14.024	10.5324	9.69802	3.6179	3.48157	3.4488	3.86295	3.4947	3.43497	0	0	0	0	0	0	0	0	0
1079	ENSMUSG00000014470	Rnf166	ring finger protein 166 [Source:MGI Symbol;Acc:MGI:1915968]	68718	-0.0844939	0.0978478	0.496029	0.348511	0	22.5737	22.2916	22.1047	20.8765	22.8304	21.278	4.57079	4.58569	4.54378	4.40908	4.54047	4.48629	0	0	0	0	0	0	0	0	0
1080	ENSMUSG00000014496	Ankrd28	ankyrin repeat domain 28 [Source:MGI Symbol;Acc:MGI:2145661]	105522	-0.0854914	0.28409	0.491077	0.518979	0	14.6651	15.7095	16.3801	14.1437	15.7032	15.3769	3.97464	4.11187	4.13315	3.87365	4.02638	4.04607	0	0	0	0	0	0	0	0	0
1081	ENSMUSG00000014498	Ankrd52	ankyrin repeat domain 52 [Source:MGI Symbol;Acc:MGI:2444029]	237615	-0.20072	0.0489573	0.177975	0.109241	0	14.2677	13.8584	14.3553	10.289	12.7131	12.2099	3.93945	3.93289	3.94934	3.44963	3.75462	3.73873	0	0	0	0	0	0	0	0	0
1082	ENSMUSG00000014503	Pkd2l2	polycystic kidney disease 2-like 2 [Source:MGI Symbol;Acc:MGI:1858231]	53871	0.0428073	0.676404	0.718392	0.861661	0	0.647129	1.05202	0.70325	0.877713	1.06355	0.766382	0.710046	1.05504	0.798236	0.838067	1.06004	0.841044	0	0	0	0	0	0	0	0	0
1083	ENSMUSG00000014504	Srp19	signal recognition particle 19 [Source:MGI Symbol;Acc:MGI:1913634]	66384	0.0535198	0.481414	0.655539	0.744349	0	37.9784	40.1288	40.9876	44.6318	40.0554	42.4291	5.29528	5.40208	5.40385	5.46603	5.31965	5.4556	0	0	0	0	0	0	0	0	0
1084	ENSMUSG00000014547	Wdfy2	WD repeat and FYVE domain containing 2 [Source:MGI Symbol;Acc:MGI:2442811]	268752	0.0841211	0.403749	0.498931	0.603477	0	3.02805	3.12238	3.02033	3.21086	3.3451	3.28127	2.0035	2.08177	2.02123	2.00042	2.10535	2.13212	0	0	0	0	0	0	0	0	0
1085	ENSMUSG00000014550	Rbsn	rabenosyn, RAB effector [Source:MGI Symbol;Acc:MGI:1925537]	78287	-0.161603	0.126341	0.246143	0.22496	0	5.34922	5.99308	5.96979	5.54428	5.43296	5.23012	2.66082	2.83967	2.82117	2.65241	2.65956	2.67506	0	0	0	0	0	0	0	0	0
1086	ENSMUSG00000014551	Mrps25	mitochondrial ribosomal protein S25 [Source:MGI Symbol;Acc:MGI:1928140]	64658	0.216633	0.23517	0.155473	0.236681	0	19.7237	15.3167	23.1324	25.2201	22.0088	23.0278	4.38198	4.0778	4.6094	4.66031	4.4895	4.59861	0	0	0	0	0	0	0	0	0
1087	ENSMUSG00000014554	Dguok	deoxyguanosine kinase [Source:MGI Symbol;Acc:MGI:1351602]	27369	0.0797683	0.964004	0.519741	0.940114	0	14.4931	12.8115	13.4782	15.4599	14.6535	11.8344	3.96152	3.83219	3.86308	3.99957	3.94285	3.70132	0	0	0	0	0	0	0	0	0
1088	ENSMUSG00000014592	Camta1	calmodulin binding transcription activator 1 [Source:MGI Symbol;Acc:MGI:2140230]	100072	0.165418	0.278866	0.237404	0.333193	0	29.7487	24.0642	28.0485	27.9041	35.9331	31.6131	4.95852	4.69442	4.8731	4.80978	5.171	5.03852	0	0	0	0	0	0	0	0	0
1089	ENSMUSG00000014599	Csf1	colony stimulating factor 1 (macrophage) [Source:MGI Symbol;Acc:MGI:1339753]	12977	0.0218053	0.854457	0.851737	0.961788	0	5.47276	4.50259	5.85377	6.82999	5.64107	4.30559	2.68756	2.49359	2.79357	2.91529	2.70937	2.44793	0	0	0	0	0	0	0	0	0
1090	ENSMUSG00000014601	Strip1	striatin interacting protein 1 [Source:MGI Symbol;Acc:MGI:2443884]	229707	0.0802294	0.822336	0.517185	0.844381	0	13.2604	12.4022	14.4282	13.2558	14.5097	13.9953	3.84233	3.78366	3.9592	3.78685	3.9271	3.92256	0	0	0	0	0	0	0	0	0
1091	ENSMUSG00000014606	Slc25a11	solute carrier family 25 (mitochondrial carrier oxoglutarate carrier), member 11 [Source:MGI Symbol;Acc:MGI:1915113]	67863	-0.0762761	0.0408783	0.534917	0.274827	0	171.274	168.02	168.633	163.508	167.263	163.755	7.43834	7.44294	7.40401	7.33485	7.39235	7.36206	0	0	0	0	0	0	0	0	0
1092	ENSMUSG00000014609	Chrne	cholinergic receptor, nicotinic, epsilon polypeptide [Source:MGI Symbol;Acc:MGI:87894]	11448	0.149569	0.0131324	0.274069	0.0867107	0	16.6493	16.1247	16.1774	19.3057	19.6671	17.6418	4.14939	4.14443	4.11496	4.294	4.3351	4.23583	0	0	0	0	0	0	0	0	0
1093	ENSMUSG00000014633	Cmc2	COX assembly mitochondrial protein 2 [Source:MGI Symbol;Acc:MGI:1913781]	66531	0.00630901	0.514761	0.957524	0.94569	0	17.717	20.0314	17.5323	18.4481	18.3362	18.1601	4.23364	4.44098	4.228	4.23811	4.23994	4.2706	0	0	0	0	0	0	0	0	0
1094	ENSMUSG00000014668	Chfr	checkpoint with forkhead and ring finger domains [Source:MGI Symbol;Acc:MGI:2444898]	231600	-0.137917	0.114974	0.304847	0.251098	0	9.57602	9.9551	11.5853	9.6326	9.31188	9.53335	3.41386	3.49462	3.6651	3.3567	3.33416	3.40942	0	0	0	0	0	0	0	0	0
1095	ENSMUSG00000014748	Tex261	testis expressed gene 261 [Source:MGI Symbol;Acc:MGI:1096575]	21766	-0.0695044	0.0236166	0.566913	0.244001	0	30.1112	29.0182	30.5267	28.5779	29.8128	29.075	4.97443	4.96701	4.99189	4.83898	4.90492	4.9103	0	0	0	0	0	0	0	0	0
1096	ENSMUSG00000014763	Fam120b	family with sequence similarity 120, member B [Source:MGI Symbol;Acc:MGI:1914794]	67544	0.00329687	0.816688	0.977406	0.990032	0	5.07149	4.89984	5.66289	5.14354	5.16363	6.09471	2.59913	2.59063	2.75503	2.5626	2.60243	2.8626	0	0	0	0	0	0	0	0	0
1097	ENSMUSG00000014767	Tbp	TATA box binding protein [Source:MGI Symbol;Acc:MGI:101838]	21374	0.035194	0.377823	0.766662	0.762963	0	4.05676	3.25356	4.32408	4.37502	3.85715	5.49304	2.3285	2.12927	2.41618	2.36369	2.26983	2.73506	0	0	0	0	0	0	0	0	0
1098	ENSMUSG00000014769	Psmb1	proteasome (prosome, macropain) subunit, beta type 1 [Source:MGI Symbol;Acc:MGI:104884]	19170	0.0681376	0.139552	0.575889	0.451211	0	59.6184	58.0146	61.0115	63.3499	65.4255	60.5989	5.92578	5.92856	5.96051	5.99669	6.01783	5.94162	0	0	0	0	0	0	0	0	0
1099	ENSMUSG00000014771	Pdcd2	programmed cell death 2 [Source:MGI Symbol;Acc:MGI:104643]	18567	0.278445	0.0190453	0.0964837	0.0404777	0	11.0989	10.8249	9.74199	12.9657	14.3562	13.5203	3.60021	3.60365	3.43613	3.76022	3.91041	3.87865	0	0	0	0	0	0	0	0	0
1100	ENSMUSG00000014773	Dll1	delta like canonical Notch ligand 1 [Source:MGI Symbol;Acc:MGI:104659]	13388	-0.0346649	0.571856	0.767726	0.846466	0	2.97574	3.9183	3.56781	3.71689	3.95048	1.96764	1.98604	2.32502	2.20439	2.16972	2.29866	1.60654	0	0	0	0	0	0	0	0	0
1101	ENSMUSG00000014776	Nol3	nucleolar protein 3 (apoptosis repressor with CARD domain) [Source:MGI Symbol;Acc:MGI:1925938]	78688	-0.0322837	0.924563	0.783002	0.966302	0	22.2914	21.1248	23.7772	22.5344	22.4778	24.0508	4.55441	4.51215	4.6474	4.50829	4.52213	4.66461	0	0	0	0	0	0	0	0	0
1102	ENSMUSG00000014778	Fhod1	formin homology 2 domain containing 1 [Source:MGI Symbol;Acc:MGI:2679008]	234686	0.180287	0.053359	0.208398	0.129354	0	14.3744	12.4729	14.6954	17.3587	15.7996	16.2685	3.94823	3.79136	3.98482	4.15452	4.03575	4.12852	0	0	0	0	0	0	0	0	0
1103	ENSMUSG00000014786	Slc9a5	solute carrier family 9 (sodium/hydrogen exchanger), member 5 [Source:MGI Symbol;Acc:MGI:2685542]	277973	0.238632	0.0785829	0.130763	0.111637	0	1.22849	1.45471	1.17589	2.41782	1.63239	1.58172	1.15417	1.32176	1.13467	1.70852	1.3928	1.39013	0	0	0	0	0	0	0	0	0
1104	ENSMUSG00000014791	Elmo3	engulfment and cell motility 3 [Source:MGI Symbol;Acc:MGI:2679007]	234683	0.131648	0.0566973	0.323345	0.191788	0	0.924161	0.76374	0.727175	1.06502	1.16523	0.935827	0.925247	0.855396	0.811548	0.987044	1.12931	0.974011	0	0	0	0	0	0	0	0	0
1105	ENSMUSG00000014846	Tppp3	tubulin polymerization-promoting protein family member 3 [Source:MGI Symbol;Acc:MGI:1915221]	67971	0.102354	0.585666	0.422298	0.660801	0	71.7457	66.5537	71.9696	79.395	67.7457	78.1933	6.1995	6.11897	6.18753	6.28988	6.05888	6.31125	0	0	0	0	0	0	0	0	0
1106	ENSMUSG00000014850	Msh3	mutS homolog 3 [Source:MGI Symbol;Acc:MGI:109519]	17686	0.21075	0.0817693	0.163657	0.134016	0	6.74724	5.64367	5.69321	7.18108	7.77226	6.56584	2.95044	2.76554	2.76244	2.97629	3.09718	2.95216	0	0	0	0	0	0	0	0	0
1107	ENSMUSG00000014856	Tmem208	transmembrane protein 208 [Source:MGI Symbol;Acc:MGI:1913570]	66320	-0.0219961	0.546677	0.847757	0.881463	0	23.2999	22.2207	21.0946	26.2265	22.7319	22.2801	4.61437	4.58169	4.47812	4.72298	4.5364	4.55969	0	0	0	0	0	0	0	0	0
1108	ENSMUSG00000014859	E2f4	E2F transcription factor 4 [Source:MGI Symbol;Acc:MGI:103012]	104394	-0.124609	0.052109	0.344697	0.195671	0	22.9921	22.1797	21.7513	20.0824	21.4471	21.2848	4.5986	4.57805	4.52025	4.35187	4.45344	4.48688	0	0	0	0	0	0	0	0	0
1109	ENSMUSG00000014867	Surf4	surfeit gene 4 [Source:MGI Symbol;Acc:MGI:98445]	20932	0.0674929	0.902308	0.579137	0.910997	0	43.2884	39.8829	41.0748	40.8615	45.2846	43.0102	5.48773	5.39544	5.40886	5.34483	5.49322	5.47635	0	0	0	0	0	0	0	0	0
1110	ENSMUSG00000014873	Surf2	surfeit gene 2 [Source:MGI Symbol;Acc:MGI:98444]	20931	0.0618438	0.929	0.60869	0.933897	0	9.36666	9.24078	10.3814	10.394	10.2353	9.11315	3.3824	3.39956	3.51238	3.4647	3.46141	3.35298	0	0	0	0	0	0	0	0	0
1111	ENSMUSG00000014905	Dnajb9	DnaJ heat shock protein family (Hsp40) member B9 [Source:MGI Symbol;Acc:MGI:1351618]	27362	0.266993	0.0027106	0.104954	0.0158568	0	11.5306	11.4519	11.7566	14.7163	14.6725	14.8559	3.65237	3.67669	3.68366	3.93112	3.94369	4.00204	0	0	0	0	0	0	0	0	0
1112	ENSMUSG00000014907	Naf1	nuclear assembly factor 1 ribonucleoprotein [Source:MGI Symbol;Acc:MGI:2682306]	234344	0.128819	0.0835096	0.331689	0.232171	0	1.76739	1.78126	1.36583	2.09503	2.14746	1.96515	1.47654	1.49989	1.25469	1.5594	1.6472	1.60536	0	0	0	0	0	0	0	0	0
1113	ENSMUSG00000014932	Yes1	YES proto-oncogene 1, Src family tyrosine kinase [Source:MGI Symbol;Acc:MGI:99147]	22612	0.125216	0.554102	0.343273	0.588821	0	2.30263	2.08077	2.41139	2.7753	2.10794	2.52595	1.72234	1.64531	1.79273	1.84756	1.62855	1.85393	0	0	0	0	0	0	0	0	0
1114	ENSMUSG00000014956	Ppp1cb	protein phosphatase 1 catalytic subunit beta [Source:MGI Symbol;Acc:MGI:104871]	19046	0.0218058	0.987101	0.8517	0.993691	0	116.804	117.908	114.98	112.246	124.92	119.265	6.88536	6.93626	6.84279	6.80204	6.95799	6.90717	0	0	0	0	0	0	0	0	0
1115	ENSMUSG00000014959	Gorasp2	golgi reassembly stacking protein 2 [Source:MGI Symbol;Acc:MGI:2135962]	70231	0.0749303	0.804191	0.542323	0.844665	0	43.8958	42.4051	42.6551	42.1691	47.0254	46.1064	5.50937	5.47996	5.45854	5.38567	5.55514	5.55489	0	0	0	0	0	0	0	0	0
1116	ENSMUSG00000014980	Tsen15	tRNA splicing endonuclease subunit 15 [Source:MGI Symbol;Acc:MGI:1913887]	66637	-0.0447882	0.927007	0.704465	0.9529	0	11.2744	13.5266	13.2674	13.352	11.7599	13.651	3.619	3.89815	3.84469	3.7999	3.63939	3.89034	0	0	0	0	0	0	0	0	0
1117	ENSMUSG00000015002	Efr3a	EFR3 homolog A [Source:MGI Symbol;Acc:MGI:1923990]	76740	-0.217018	0.0918972	0.155171	0.137455	0	9.94528	10.8922	10.8081	9.11517	9.44217	10.1027	3.46301	3.61287	3.56969	3.28902	3.35268	3.49368	0	0	0	0	0	0	0	0	0
1118	ENSMUSG00000015013	Trappc2l	trafficking protein particle complex 2-like [Source:MGI Symbol;Acc:MGI:1916295]	59005	0.11141	0.933338	0.389362	0.874562	0	23.935	25.4351	24.403	28.1959	27.5797	21.6347	4.64925	4.76814	4.68574	4.82405	4.79715	4.51114	0	0	0	0	0	0	0	0	0
1119	ENSMUSG00000015016	Acsf3	acyl-CoA synthetase family member 3 [Source:MGI Symbol;Acc:MGI:2182591]	257633	0.0581963	0.888605	0.628292	0.917252	0	6.85758	7.68251	6.06217	6.63461	7.34964	7.48256	2.97075	3.15521	2.83921	2.87442	3.02894	3.11554	0	0	0	0	0	0	0	0	0
1120	ENSMUSG00000015023	Ddx19a	DEAD (Asp-Glu-Ala-Asp) box polypeptide 19a [Source:MGI Symbol;Acc:MGI:99526]	13680	0.126452	0.766186	0.339222	0.71923	0	6.62225	8.28174	7.31038	7.09555	8.367	8.13447	2.92564	3.25657	3.07232	2.96174	3.19877	3.21833	0	0	0	0	0	0	0	0	0
1121	ENSMUSG00000015027	Galns	galactosamine (N-acetyl)-6-sulfate sulfatase [Source:MGI Symbol;Acc:MGI:1355303]	50917	-0.13465	0.156265	0.313873	0.295866	0	1.13243	1.29758	1.70366	1.23898	0.72905	1.10641	1.08672	1.22211	1.44335	1.10635	0.798512	1.08746	0	0	0	0	0	0	0	0	0
1122	ENSMUSG00000015053	Gata2	GATA binding protein 2 [Source:MGI Symbol;Acc:MGI:95662]	14461	0.0976585	0.336442	0.440569	0.521091	0	2.77089	2.9134	3.52391	3.52515	3.59694	3.17316	1.90712	2.00711	2.18962	2.10477	2.18876	2.09849	0	0	0	0	0	0	0	0	0
1123	ENSMUSG00000015083	C8g	complement component 8, gamma polypeptide [Source:MGI Symbol;Acc:MGI:88237]	69379	0.215387	0.501405	0.157055	0.395198	0	1.5737	1.6724	2.25565	2.60945	2.1771	1.64837	1.36803	1.44649	1.72104	1.7859	1.66188	1.42665	0	0	0	0	0	0	0	0	0
1124	ENSMUSG00000015085	Entpd2	ectonucleoside triphosphate diphosphohydrolase 2 [Source:MGI Symbol;Acc:MGI:1096863]	12496	-0.00158988	0.606571	0.986463	0.981179	0	9.94629	8.24856	8.88284	12.0236	9.15185	8.59249	3.46374	3.24913	3.31481	3.65829	3.31322	3.28825	0	0	0	0	0	0	0	0	0
1125	ENSMUSG00000015087	Rabl6	RAB, member RAS oncogene family-like 6 [Source:MGI Symbol;Acc:MGI:2442633]	227624	-0.102065	0.0744867	0.422764	0.272077	0	45.3366	47.8636	47.7477	44.4802	46.8459	44.6897	5.55015	5.64546	5.62175	5.46103	5.54951	5.51969	0	0	0	0	0	0	0	0	0
1126	ENSMUSG00000015092	Edf1	endothelial differentiation-related factor 1 [Source:MGI Symbol;Acc:MGI:1891227]	59022	0.0926127	0.277428	0.461993	0.494382	0	119.428	104.118	114.891	123.641	116.428	122.293	6.91848	6.75019	6.83722	6.94194	6.84845	6.92983	0	0	0	0	0	0	0	0	0
1127	ENSMUSG00000015093	Clic3	chloride intracellular channel 3 [Source:MGI Symbol;Acc:MGI:1916704]	69454	0.110443	0.331798	0.392583	0.484698	0	0.091406	0.677229	0.350034	0.500446	0.470314	2.71758	0.134426	0.774073	0.472037	0.517032	0.58248	1.93491	0	0	0	0	0	0	0	0	0
1128	ENSMUSG00000015094	Npdc1	neural proliferation, differentiation and control 1 [Source:MGI Symbol;Acc:MGI:1099802]	18146	-0.0893573	0.782937	0.474343	0.802968	0	18.8742	17.5081	16.585	23.8373	17.3691	16.166	4.32263	4.24937	4.14577	4.57817	4.16001	4.12079	0	0	0	0	0	0	0	0	0
1129	ENSMUSG00000015095	Fbxw5	F-box and WD-40 domain protein 5 [Source:MGI Symbol;Acc:MGI:1354731]	30839	-0.00387239	0.74955	0.970345	0.982431	0	46.673	44.3773	46.3027	45.6106	47.4662	51.8316	5.59329	5.55257	5.57113	5.49937	5.56726	5.72065	0	0	0	0	0	0	0	0	0
1130	ENSMUSG00000015120	Ube2i	ubiquitin-conjugating enzyme E2I [Source:MGI Symbol;Acc:MGI:107365]	22196	-0.114731	0.278967	0.377363	0.437104	0	21.1837	20.8531	20.696	19.1065	22.4309	19.3834	4.4792	4.49651	4.45546	4.28522	4.51936	4.36447	0	0	0	0	0	0	0	0	0
1131	ENSMUSG00000015126	Tsr3	TSR3 20S rRNA accumulation [Source:MGI Symbol;Acc:MGI:1915577]	68327	0.0781999	0.28407	0.526415	0.542851	0	17.4295	18.555	17.0721	19.0272	19.9249	18.4394	4.21191	4.33318	4.18906	4.27827	4.35297	4.29011	0	0	0	0	0	0	0	0	0
1132	ENSMUSG00000015127	Unkl	unkempt family like zinc finger [Source:MGI Symbol;Acc:MGI:1921404]	74154	0.178678	0.906925	0.211157	0.753197	0	1.02913	1.0365	1.33121	0.768304	1.36315	1.30472	1.01252	1.04491	1.23407	0.75167	1.25077	1.22359	0	0	0	0	0	0	0	0	0
1133	ENSMUSG00000015133	Lrrk1	leucine-rich repeat kinase 1 [Source:MGI Symbol;Acc:MGI:2142227]	233328	0.0254201	0.236656	0.828925	0.731176	0	3.20206	3.02897	3.16072	3.48714	3.69768	3.09544	2.06811	2.05448	2.06896	2.09353	2.21782	2.0715	0	0	0	0	0	0	0	0	0
1134	ENSMUSG00000015143	Actn1	actinin, alpha 1 [Source:MGI Symbol;Acc:MGI:2137706]	109711	0.0276152	0.640147	0.815098	0.893064	0	5.43487	5.3738	4.95955	5.95507	5.63729	4.93988	2.67933	2.70571	2.59046	2.74059	2.70694	2.60955	0	0	0	0	0	0	0	0	0
1135	ENSMUSG00000015149	Sirt2	sirtuin 2 [Source:MGI Symbol;Acc:MGI:1927664]	64383	-0.011397	0.50357	0.919187	0.914382	0	63.379	57.64	56.9892	58.4758	60.3729	59.1107	6.01985	5.91731	5.8622	5.87641	5.90592	5.91111	0	0	0	0	0	0	0	0	0
1136	ENSMUSG00000015165	Hnrnpl	heterogeneous nuclear ribonucleoprotein L [Source:MGI Symbol;Acc:MGI:104816]	15388	-0.0421589	0.20152	0.72022	0.615887	0	56.2672	52.9974	53.4791	55.9347	53.4022	48.6623	5.84899	5.78994	5.77694	5.79451	5.74778	5.63988	0	0	0	0	0	0	0	0	0
1137	ENSMUSG00000015176	Nolc1	nucleolar and coiled-body phosphoprotein 1 [Source:MGI Symbol;Acc:MGI:1918019]	70769	-0.0545382	0.719874	0.647826	0.848511	0	11.503	10.8892	10.7425	9.95058	12.5941	10.6082	3.649	3.61232	3.55895	3.40211	3.74138	3.55778	0	0	0	0	0	0	0	0	0
1138	ENSMUSG00000015189	Casd1	CAS1 domain containing 1 [Source:MGI Symbol;Acc:MGI:2384865]	213819	-0.10595	0.254817	0.408102	0.440631	0	8.9802	9.0387	9.81942	8.94654	9.72209	8.34042	3.32297	3.37497	3.44348	3.26902	3.39422	3.25169	0	0	0	0	0	0	0	0	0
1139	ENSMUSG00000015202	Cnksr3	Cnksr family member 3 [Source:MGI Symbol;Acc:MGI:2674130]	215748	-0.0123237	0.363373	0.91242	0.868182	0	1.42249	1.6477	1.66165	2.08456	1.63425	1.61424	1.28097	1.43569	1.42065	1.55507	1.39405	1.40832	0	0	0	0	0	0	0	0	0
1140	ENSMUSG00000015214	Mtmr1	myotubularin related protein 1 [Source:MGI Symbol;Acc:MGI:1858271]	53332	0.0250442	0.915473	0.8307	0.97191	0	10.4969	10.8091	11.8041	10.9387	12.173	11.1579	3.5308	3.60104	3.69083	3.53191	3.68735	3.62608	0	0	0	0	0	0	0	0	0
1141	ENSMUSG00000015217	Hmgb3	high mobility group box 3 [Source:MGI Symbol;Acc:MGI:1098219]	15354	-0.0728758	0.385295	0.550199	0.625571	0	4.33366	4.44829	3.82013	4.22645	4.07106	3.90127	2.40662	2.4738	2.2808	2.32541	2.33605	2.33374	0	0	0	0	0	0	0	0	0
1142	ENSMUSG00000015222	Map2	microtubule-associated protein 2 [Source:MGI Symbol;Acc:MGI:97175]	17756	0.0915221	0.17484	0.466602	0.413519	0	0.557683	0.561797	0.547871	0.736249	0.642222	1.03821	0.64103	0.689962	0.641733	0.723795	0.733255	1.04194	0	0	0	0	0	0	0	0	0
1143	ENSMUSG00000015224	Cyp2j9	cytochrome P450, family 2, subfamily j, polypeptide 9 [Source:MGI Symbol;Acc:MGI:1921769]	74519	-0.0670538	0.839408	0.579704	0.877268	0	0.604138	1.00544	0.849504	0.888082	0.702122	0.854676	0.675432	1.02313	0.912862	0.845808	0.78252	0.91154	0	0	0	0	0	0	0	0	0
1144	ENSMUSG00000015243	Abca1	ATP-binding cassette, sub-family A (ABC1), member 1 [Source:MGI Symbol;Acc:MGI:99607]	11303	0.162672	0.0139286	0.243337	0.0790403	0	2.21502	2.28503	2.2394	2.91879	2.53644	2.58721	1.68506	1.74245	1.71257	1.90044	1.81229	1.87524	0	0	0	0	0	0	0	0	0
1145	ENSMUSG00000015247	Nipsnap3b	nipsnap homolog 3B [Source:MGI Symbol;Acc:MGI:1913786]	66536	0.082723	0.279888	0.505611	0.525762	0	1.44594	1.19156	1.11499	1.44192	1.33461	1.82064	1.29767	1.15019	1.09561	1.22178	1.23292	1.52626	0	0	0	0	0	0	0	0	0
1146	ENSMUSG00000015289	Lage3	L antigen family, member 3 [Source:MGI Symbol;Acc:MGI:1913442]	66192	0.0721139	0.570842	0.555864	0.732162	0	30.6416	27.0082	32.7658	34.9411	30.2888	32.4381	5.00275	4.86693	5.08738	5.12544	4.92404	5.07486	0	0	0	0	0	0	0	0	0
1147	ENSMUSG00000015290	Ubl4a	ubiquitin-like 4A [Source:MGI Symbol;Acc:MGI:95049]	27643	0.0684267	0.613087	0.574464	0.763753	0	39.394	35.6199	36.1538	38.1443	39.7607	39.2072	5.35107	5.24009	5.22502	5.2499	5.30852	5.33753	0	0	0	0	0	0	0	0	0
1148	ENSMUSG00000015291	Gdi1	guanosine diphosphate (GDP) dissociation inhibitor 1 [Source:MGI Symbol;Acc:MGI:99846]	14567	-0.0357923	0.905012	0.760169	0.955469	0	31.1048	29.8421	30.5283	34.2713	30.4064	30.2134	5.02309	4.99869	4.99234	5.10162	4.92929	4.9629	0	0	0	0	0	0	0	0	0
1150	ENSMUSG00000015312	Gadd45b	growth arrest and DNA-damage-inducible 45 beta [Source:MGI Symbol;Acc:MGI:107776]	17873	-0.293766	0.330801	0.0871072	0.218827	0	21.0839	21.3843	22.0174	18.4129	15.2571	24.0315	4.47325	4.52914	4.54085	4.23537	3.98406	4.66227	0	0	0	0	0	0	0	0	0
1151	ENSMUSG00000015335	Zdhhc12	zinc finger, DHHC domain containing 12 [Source:MGI Symbol;Acc:MGI:1913470]	66220	0.229105	0.068455	0.140639	0.108988	0	2.79333	2.65059	3.13301	3.8749	3.45843	3.04583	1.91625	1.89703	2.0602	2.21878	2.14536	2.05241	0	0	0	0	0	0	0	0	0
1152	ENSMUSG00000015337	Endog	endonuclease G [Source:MGI Symbol;Acc:MGI:1261433]	13804	0.179643	0.00397296	0.209597	0.0385438	0	46.1716	44.2577	45.9063	54.5937	53.0643	51.1128	5.57761	5.54749	5.55625	5.76582	5.7359	5.70627	0	0	0	0	0	0	0	0	0
1153	ENSMUSG00000015341	Golga7	golgi autoantigen, golgin subfamily a, 7 [Source:MGI Symbol;Acc:MGI:1931029]	57437	0.0861281	0.0322514	0.488864	0.228692	0	19.7649	19.6831	19.2413	21.6571	21.7618	21.9772	4.38618	4.4184	4.35268	4.46054	4.47231	4.53514	0	0	0	0	0	0	0	0	0
1154	ENSMUSG00000015342	Xk	X-linked Kx blood group [Source:MGI Symbol;Acc:MGI:103569]	22439	0.0829728	0.199412	0.504604	0.461149	0	1.31203	1.23869	1.48635	1.56031	1.52339	1.4148	1.20847	1.18339	1.32032	1.29144	1.33856	1.29033	0	0	0	0	0	0	0	0	0
1155	ENSMUSG00000015354	Pcolce2	procollagen C-endopeptidase enhancer 2 [Source:MGI Symbol;Acc:MGI:1923727]	76477	0.284286	0.597167	0.0926976	0.370037	0	1.6638	1.98348	1.60741	2.40535	2.49896	1.32404	1.41941	1.59803	1.39174	1.7037	1.7926	1.237	0	0	0	0	0	0	0	0	0
1156	ENSMUSG00000015355	Cd48	CD48 antigen [Source:MGI Symbol;Acc:MGI:88339]	12506	0.187199	0.869799	0.197732	0.702438	0	1.09867	1.30979	0.875433	1.48873	1.5747	0.428152	1.06315	1.22897	0.931334	1.25035	1.36501	0.449004	0	0	0	0	0	0	0	0	0
1157	ENSMUSG00000015357	Clpx	caseinolytic mitochondrial matrix peptidase chaperone subunit [Source:MGI Symbol;Acc:MGI:1346017]	270166	-0.084706	0.150209	0.494877	0.408196	0	27.2643	27.2484	26.6938	26.4752	28.1775	25.5571	4.8309	4.88016	4.80677	4.73146	4.83328	4.74619	0	0	0	0	0	0	0	0	0
1158	ENSMUSG00000015363	Trabd	TraB domain containing [Source:MGI Symbol;Acc:MGI:1915226]	67976	-0.00354547	0.861151	0.972726	0.991473	0	20.1339	20.3829	22.0569	22.5651	20.9179	20.9318	4.41036	4.46664	4.54186	4.51072	4.4189	4.4631	0	0	0	0	0	0	0	0	0
1159	ENSMUSG00000015377	Dennd6b	DENN/MADD domain containing 6B [Source:MGI Symbol;Acc:MGI:1916690]	69440	0.301172	0.020684	0.08236	0.0372519	0	7.20122	7.51884	7.88569	10.162	10.3879	8.53437	3.03202	3.12759	3.1606	3.42877	3.47811	3.2813	0	0	0	0	0	0	0	0	0
1160	ENSMUSG00000015396	Cd83	CD83 antigen [Source:MGI Symbol;Acc:MGI:1328316]	12522	-0.167837	0.855353	0.23265	0.71633	0	0.642988	1.02833	0.994318	1.19453	0.784097	0.672292	0.706664	1.03827	1.00838	1.07688	0.840548	0.751328	0	0	0	0	0	0	0	0	0
1161	ENSMUSG00000015461	Atf6b	activating transcription factor 6 beta [Source:MGI Symbol;Acc:MGI:105121]	12915	0.0639309	0.229874	0.597361	0.550147	0	5.86794	5.62139	5.9075	6.48181	5.9517	6.07883	2.77975	2.75979	2.80747	2.84368	2.77236	2.85837	0	0	0	0	0	0	0	0	0
1162	ENSMUSG00000015467	Egfl8	EGF-like domain 8 [Source:MGI Symbol;Acc:MGI:1932094]	81701	0.283919	0.190637	0.092976	0.153554	0	1.88115	2.21838	2.65368	2.54513	3.04295	2.94763	1.53151	1.7163	1.89546	1.75851	2.00022	2.02614	0	0	0	0	0	0	0	0	0
1163	ENSMUSG00000015468	Notch4	notch 4 [Source:MGI Symbol;Acc:MGI:107471]	18132	0.314508	0.188795	0.0758565	0.135531	0	5.18083	3.8502	4.35118	6.11998	4.60523	5.51473	2.62533	2.30341	2.42755	2.7754	2.47546	2.74206	0	0	0	0	0	0	0	0	0
1164	ENSMUSG00000015474	Ppt2	palmitoyl-protein thioesterase 2 [Source:MGI Symbol;Acc:MGI:1860075]	54397	-0.0161168	0.882328	0.887596	0.975445	0	27.2483	25.8671	24.8228	27.2993	25.2284	27.7585	4.82915	4.79412	4.70814	4.77801	4.67379	4.84984	0	0	0	0	0	0	0	0	0
1165	ENSMUSG00000015476	Prrt1	proline-rich transmembrane protein 1 [Source:MGI Symbol;Acc:MGI:1932118]	260297	-0.336004	0.00496705	0.0657114	0.0140552	0	1.5406	1.44148	1.3326	1.08846	0.950165	0.861482	1.35044	1.31329	1.23492	1.00541	0.97729	0.916443	0	0	0	0	0	0	0	0	0
1166	ENSMUSG00000015478	Rnf5	ring finger protein 5 [Source:MGI Symbol;Acc:MGI:1860076]	54197	-0.027567	0.988785	0.813049	0.992298	0	18.7524	16.9686	19.3862	18.7537	18.8935	19.0625	4.31242	4.20964	4.36185	4.26285	4.28486	4.3385	0	0	0	0	0	0	0	0	0
1167	ENSMUSG00000015488	Cacfd1	calcium channel flower domain containing 1 [Source:MGI Symbol;Acc:MGI:1924317]	381356	-0.00479766	0.908666	0.965313	0.993159	0	24.4783	23.1912	26.2648	24.2477	28.7857	24.1834	4.67508	4.64365	4.7859	4.60513	4.86281	4.67028	0	0	0	0	0	0	0	0	0
1168	ENSMUSG00000015501	Hivep2	human immunodeficiency virus type I enhancer binding protein 2 [Source:MGI Symbol;Acc:MGI:1338076]	15273	0.355482	0.0519103	0.0579093	0.0491458	0	6.95589	7.02072	6.89519	7.87489	9.44145	9.32063	2.98961	3.04081	2.99692	3.09518	3.3524	3.38296	0	0	0	0	0	0	0	0	0
1169	ENSMUSG00000015522	Arnt	aryl hydrocarbon receptor nuclear translocator [Source:MGI Symbol;Acc:MGI:88071]	11863	-0.171302	0.139461	0.226082	0.223014	0	14.6043	12.4932	14.3111	13.1282	13.6005	12.3737	3.96828	3.79324	3.94691	3.77561	3.83892	3.75582	0	0	0	0	0	0	0	0	0
1170	ENSMUSG00000015536	Mocs2	molybdenum cofactor synthesis 2 [Source:MGI Symbol;Acc:MGI:1336894]	17434	-0.0496932	0.238062	0.675594	0.611813	0	36.7945	38.4341	37.7951	37.1782	39.4962	36.5514	5.25666	5.34767	5.2949	5.20319	5.29519	5.24521	0	0	0	0	0	0	0	0	0
1171	ENSMUSG00000015542	Nat9	N-acetyltransferase 9 (GCN5-related, putative) [Source:MGI Symbol;Acc:MGI:1913426]	66176	-0.0521488	0.726447	0.661588	0.85712	0	11.9646	12.6558	11.1604	11.944	13.4745	10.3886	3.69917	3.81345	3.61348	3.64702	3.82673	3.53472	0	0	0	0	0	0	0	0	0
1172	ENSMUSG00000015568	Lpl	lipoprotein lipase [Source:MGI Symbol;Acc:MGI:96820]	16956	0.0340647	0.715485	0.774217	0.898861	0	200.635	200.148	188.422	208.851	224.223	181.29	7.64862	7.67613	7.55392	7.68268	7.8175	7.49868	0	0	0	0	0	0	0	0	0
1173	ENSMUSG00000015575	Atp6v0e	ATPase, H+ transporting, lysosomal V0 subunit E [Source:MGI Symbol;Acc:MGI:1328318]	11974	0.138589	0.178813	0.303107	0.30797	0	22.3487	24.7859	27.3395	32.2229	27.018	28.2404	4.55781	4.73827	4.83705	5.01276	4.77164	4.87686	0	0	0	0	0	0	0	0	0
1174	ENSMUSG00000015597	Zfp318	zinc finger protein 318 [Source:MGI Symbol;Acc:MGI:1889348]	57908	0.0835078	0.749755	0.501849	0.797367	0	1.90453	2.10656	2.33036	1.98621	2.37649	2.46554	1.5436	1.66047	1.75576	1.50674	1.74398	1.83002	0	0	0	0	0	0	0	0	0
1175	ENSMUSG00000015605	Srf	serum response factor [Source:MGI Symbol;Acc:MGI:106658]	20807	-0.170236	0.0828607	0.228039	0.172469	0	43.4982	46.8797	45.9987	41.3355	42.0878	44.383	5.49339	5.61494	5.56244	5.36454	5.3922	5.51033	0	0	0	0	0	0	0	1	0
1177	ENSMUSG00000015656	Hspa8	heat shock protein 8 [Source:MGI Symbol;Acc:MGI:105384]	15481	-0.177445	0.0241632	0.213892	0.0902675	0	356.127	366.09	352.116	324.616	316.689	343.556	8.48762	8.53096	8.49383	8.26301	8.31638	8.4112	0	0	0	0	0	0	0	0	0
1178	ENSMUSG00000015659	Serac1	serine active site containing 1 [Source:MGI Symbol;Acc:MGI:2447813]	321007	-0.220247	0.00965498	0.151172	0.0422213	0	2.90392	2.79017	2.8931	2.49652	2.59285	2.20862	1.95949	1.95881	1.97482	1.73925	1.83242	1.71335	0	0	0	0	0	0	0	0	0
1180	ENSMUSG00000015668	Pdzd11	PDZ domain containing 11 [Source:MGI Symbol;Acc:MGI:1919871]	72621	-0.037772	0.984418	0.747664	0.985861	0	7.9342	8.97438	10.0166	9.38477	9.50858	8.66576	3.16251	3.36553	3.46485	3.32775	3.36231	3.2984	0	0	0	0	0	0	0	0	0
1181	ENSMUSG00000015671	Psma2	proteasome (prosome, macropain) subunit, alpha type 2 [Source:MGI Symbol;Acc:MGI:104885]	19166	-0.0858866	0.529347	0.489116	0.67042	0	27.2303	27.6219	28.8666	27.975	27.8218	29.3054	4.82851	4.89939	4.91037	4.81351	4.80919	4.92154	0	0	0	0	0	0	0	0	0
1182	ENSMUSG00000015672	Mrpl32	mitochondrial ribosomal protein L32 [Source:MGI Symbol;Acc:MGI:2137226]	75398	0.00224086	0.474372	0.984373	0.966692	0	22.183	20.3107	23.1367	26.6203	22.5013	22.1748	4.54837	4.46199	4.6108	4.74105	4.52374	4.55061	0	0	0	0	0	0	0	0	0
1183	ENSMUSG00000015697	Setdb1	SET domain, bifurcated 1 [Source:MGI Symbol;Acc:MGI:1934229]	84505	-0.0733365	0.250317	0.547894	0.532289	0	5.17857	5.23837	5.34394	5.1656	5.48174	4.91383	2.62447	2.6735	2.68447	2.56921	2.67092	2.60016	1	0	0	0	0	0	0	0	0
1184	ENSMUSG00000015709	Arnt2	aryl hydrocarbon receptor nuclear translocator 2 [Source:MGI Symbol;Acc:MGI:107188]	11864	-0.161407	0.163939	0.246583	0.256973	0	0.921721	1.23879	1.07512	0.964403	0.821635	0.944048	0.923453	1.18379	1.06616	0.90475	0.868987	0.978164	0	0	0	0	0	0	0	0	0
1185	ENSMUSG00000015711	Prune1	prune exopolyphosphatase [Source:MGI Symbol;Acc:MGI:1925152]	229589	-0.065438	0.322078	0.588058	0.61049	0	34.5447	35.0179	34.8733	34.4504	37.2915	32.5971	5.16683	5.22065	5.17506	5.10962	5.21822	5.08415	0	0	0	0	0	0	0	0	0
1186	ENSMUSG00000015714	Cers2	ceramide synthase 2 [Source:MGI Symbol;Acc:MGI:1924143]	76893	-0.149499	0.298625	0.27415	0.375251	0	22.2437	18.0746	18.7806	21.3293	17.4807	15.4277	4.55292	4.29585	4.31899	4.44005	4.16949	4.05391	0	0	0	0	0	0	0	0	0
1187	ENSMUSG00000015733	Capza2	capping protein (actin filament) muscle Z-line, alpha 2 [Source:MGI Symbol;Acc:MGI:106222]	12343	-0.132542	0.0537395	0.320402	0.185871	0	135.988	137.689	134.456	127.763	126.952	133.707	7.12141	7.15473	7.07856	6.98686	6.98886	7.07286	0	0	0	0	0	0	0	0	0
1188	ENSMUSG00000015745	Plekho1	pleckstrin homology domain containing, family O member 1 [Source:MGI Symbol;Acc:MGI:1914470]	67220	-0.0769996	0.805799	0.531259	0.840989	0	16.5891	17.8994	14.4084	20.4842	16.0478	15.5979	4.14658	4.28081	3.9577	4.37825	4.05225	4.06958	0	0	0	0	0	0	0	0	0
1189	ENSMUSG00000015747	Vps45	vacuolar protein sorting 45 [Source:MGI Symbol;Acc:MGI:891965]	22365	-0.0178391	0.752591	0.875549	0.946954	0	5.62776	7.41714	7.76568	6.92833	7.74965	7.43064	2.72162	3.11195	3.14458	2.93297	3.09411	3.10417	0	0	0	0	0	0	0	0	0
1190	ENSMUSG00000015748	Prpf3	pre-mRNA processing factor 3 [Source:MGI Symbol;Acc:MGI:1918017]	70767	0.0131895	0.350438	0.909414	0.860781	0	8.00797	7.48293	7.98289	9.07574	8.31128	7.65616	3.17503	3.12071	3.17652	3.28456	3.18822	3.14396	0	0	0	0	0	0	0	0	0
1191	ENSMUSG00000015749	Anp32e	acidic (leucine-rich) nuclear phosphoprotein 32 family, member E [Source:MGI Symbol;Acc:MGI:1913721]	66471	-0.0108438	0.254848	0.922449	0.8344	0	31.4176	34.3178	32.2695	30.852	33.121	32.0503	5.04059	5.19548	5.05877	4.95189	5.04793	5.0582	0	0	0	0	0	0	0	0	0
1192	ENSMUSG00000015750	Aph1a	aph1 homolog A, gamma secretase subunit [Source:MGI Symbol;Acc:MGI:2385110]	226548	-0.0225311	0.907381	0.844255	0.972314	0	10.3015	11.5332	11.3109	11.5723	11.8685	10.491	3.50919	3.68848	3.63373	3.6112	3.65266	3.54477	0	0	0	0	0	0	0	0	0
1193	ENSMUSG00000015755	Tab2	TGF-beta activated kinase 1/MAP3K7 binding protein 2 [Source:MGI Symbol;Acc:MGI:1915902]	68652	-0.245904	0.0050595	0.123966	0.0254393	0	39.0776	40.1504	39.5337	33.8172	34.5785	34.6941	5.34088	5.40338	5.35297	5.08408	5.10707	5.17145	0	0	0	0	0	0	0	0	0
1194	ENSMUSG00000015757	Ppil4	peptidylprolyl isomerase (cyclophilin)-like 4 [Source:MGI Symbol;Acc:MGI:1914668]	67418	-0.164004	0.0589494	0.240778	0.152523	0	5.66029	4.91665	4.91218	5.00738	4.06733	4.24532	2.72988	2.59471	2.57843	2.53012	2.3347	2.43071	0	0	0	0	0	0	0	0	0
1195	ENSMUSG00000015759	Cnih1	cornichon family AMPA receptor auxiliary protein 1 [Source:MGI Symbol;Acc:MGI:1277202]	12793	0.00936881	0.443288	0.936473	0.91315	0	38.4096	36.4568	37.1295	39.1841	39.1449	40.4209	5.31552	5.2759	5.26425	5.28527	5.28185	5.38261	0	0	0	0	0	0	0	0	0
1196	ENSMUSG00000015766	Eps8	epidermal growth factor receptor pathway substrate 8 [Source:MGI Symbol;Acc:MGI:104684]	13860	0.178526	0.0759679	0.21157	0.156032	0	1.26277	1.00423	1.08386	1.66981	1.36449	1.22958	1.17745	1.02275	1.07397	1.35349	1.25249	1.17508	0	0	0	0	0	0	0	0	0
1197	ENSMUSG00000015776	Med22	mediator complex subunit 22 [Source:MGI Symbol;Acc:MGI:98446]	20933	0.065961	0.285177	0.587058	0.58465	0	12.5388	12.1673	12.0676	13.6292	14.9557	12.0475	3.7661	3.75826	3.71852	3.82422	3.96352	3.7211	0	0	0	0	0	0	0	0	0
1198	ENSMUSG00000015790	Surf1	surfeit gene 1 [Source:MGI Symbol;Acc:MGI:98443]	20930	-0.0313606	0.624068	0.788531	0.875337	0	24.2237	26.1872	26.2844	26.8791	27.423	23.0858	4.66372	4.81545	4.78641	4.75505	4.7891	4.60192	0	0	0	0	0	0	0	0	0
1199	ENSMUSG00000015804	Med28	mediator complex subunit 28 [Source:MGI Symbol;Acc:MGI:1914249]	66999	-0.00607423	0.778874	0.956461	0.979669	0	44.3296	42.3188	42.1109	46.1243	44.4384	42.8259	5.52069	5.47554	5.4391	5.52558	5.46946	5.46832	0	0	0	0	0	0	0	0	0
1200	ENSMUSG00000015806	Qdpr	quinoid dihydropteridine reductase [Source:MGI Symbol;Acc:MGI:97836]	110391	0.0837074	0.463073	0.500686	0.639942	0	38.7646	38.6264	44.7051	42.4307	43.4279	45.698	5.32624	5.35345	5.51971	5.40143	5.43716	5.54327	0	0	0	0	0	0	0	0	0
1201	ENSMUSG00000015812	Gnrh1	gonadotropin releasing hormone 1 [Source:MGI Symbol;Acc:MGI:95789]	14714	0.145309	0.564847	0.284954	0.551602	0	1.31054	0.761101	0.569698	1.07532	1.47816	0.746337	1.20746	0.850411	0.660031	0.99572	1.3142	0.823289	0	0	0	0	0	0	0	0	0
1202	ENSMUSG00000015837	Sqstm1	sequestosome 1 [Source:MGI Symbol;Acc:MGI:107931]	18412	0.120777	0.0346942	0.357822	0.170825	0	263.677	242.68	260.123	298.13	293.926	277.652	8.07158	7.9503	8.04725	8.16802	8.2013	8.12918	0	0	0	0	0	0	0	0	0
1204	ENSMUSG00000015843	Rxrg	retinoid X receptor gamma [Source:MGI Symbol;Acc:MGI:98216]	20183	-0.341076	0.00363831	0.0635312	0.0115251	0	43.7251	45.4103	47.6141	37.6901	37.8935	37.1945	5.50388	5.57654	5.61233	5.22581	5.23546	5.26795	0	0	0	0	0	0	0	0	0
1205	ENSMUSG00000015846	Rxra	retinoid X receptor alpha [Source:MGI Symbol;Acc:MGI:98214]	20181	-0.212025	0.00949389	0.162144	0.0447214	0	47.7582	46.3133	45.4769	39.9714	42.115	41.4391	5.62379	5.60584	5.54747	5.31867	5.39381	5.42107	0	0	0	0	0	0	0	0	0
1207	ENSMUSG00000015852	Fcrls	Fc receptor-like S, scavenger receptor [Source:MGI Symbol;Acc:MGI:1933397]	80891	-0.0949706	0.313169	0.450885	0.512261	0	2.1338	1.69227	1.73577	2.12235	1.57949	1.11699	1.6444	1.45449	1.46125	1.57319	1.36628	1.09578	0	0	0	0	0	0	0	0	0
1208	ENSMUSG00000015869	Prpsap1	phosphoribosyl pyrophosphate synthetase-associated protein 1 [Source:MGI Symbol;Acc:MGI:1915013]	67763	0.0714732	0.403862	0.559299	0.642616	0	9.63838	8.11972	7.24111	12.3714	9.05849	8.15307	3.42229	3.22583	3.05998	3.69632	3.29731	3.22269	0	0	0	0	0	0	0	0	0
1209	ENSMUSG00000015882	Lcorl	ligand dependent nuclear receptor corepressor-like [Source:MGI Symbol;Acc:MGI:2651932]	209707	-0.14426	0.0968809	0.287613	0.221893	0	1.1542	0.923616	1.01295	1.06197	0.762217	0.810988	1.10063	0.967323	1.02413	0.984879	0.826908	0.879865	0	0	0	0	0	0	0	0	0
1210	ENSMUSG00000015889	Lta4h	leukotriene A4 hydrolase [Source:MGI Symbol;Acc:MGI:96836]	16993	-0.130907	0.01962	0.325221	0.122519	0	15.4161	15.5646	14.7124	14.5101	14.3873	13.7178	4.04053	4.0959	3.9855	3.90962	3.91345	3.8943	0	0	0	0	0	0	0	0	0
1211	ENSMUSG00000015932	Dstn	destrin [Source:MGI Symbol;Acc:MGI:1929270]	56431	-0.174712	0.0125579	0.219314	0.0681305	0	20.7965	21.367	20.0662	18.9894	18.0283	18.2585	4.45187	4.52579	4.40759	4.27716	4.21217	4.27907	0	0	0	0	0	0	0	0	0
1212	ENSMUSG00000015937	H2afy	H2A histone family, member Y [Source:MGI Symbol;Acc:MGI:1349392]	26914	0.028378	0.869457	0.809954	0.95554	0	36.69	33.7674	33.6318	37.0671	34.6209	37.2011	5.25227	5.16685	5.12492	5.19523	5.11181	5.269	0	0	0	0	0	0	0	0	0
1213	ENSMUSG00000015942	Gtf2ird2	GTF2I repeat domain containing 2 [Source:MGI Symbol;Acc:MGI:2149780]	114674	-0.137988	0.120064	0.304683	0.256089	0	3.53426	3.1457	3.42275	3.12231	3.39214	2.92525	2.17319	2.08987	2.15605	1.97412	2.12228	2.01806	0	0	0	0	0	0	0	0	0
1214	ENSMUSG00000015943	Bola1	bolA-like 1 (E. coli) [Source:MGI Symbol;Acc:MGI:1916418]	69168	0.0475132	0.233482	0.691193	0.619657	0	22.0984	21.5735	22.5826	27.1477	23.3536	22.8511	4.54129	4.54353	4.57635	4.77109	4.57124	4.59105	0	0	0	0	0	0	0	0	0
1215	ENSMUSG00000015944	Castor2	cytosolic arginine sensor for mTORC1 subunit 2 [Source:MGI Symbol;Acc:MGI:1933384]	80909	-0.190257	0.0595391	0.192905	0.128533	0	16.1653	16.2076	15.6908	13.8849	16.0071	13.9337	4.10708	4.15067	4.07239	3.85006	4.04963	3.91682	0	0	0	0	0	0	0	0	0
1216	ENSMUSG00000015950	Ncf1	neutrophil cytosolic factor 1 [Source:MGI Symbol;Acc:MGI:97283]	17969	0.10448	0.87586	0.414136	0.836013	0	1.21485	0.804824	0.803812	1.25435	0.808223	0.95973	1.1445	0.885041	0.879195	1.11889	0.860003	0.989521	0	0	0	0	0	0	0	0	0
1217	ENSMUSG00000015957	Wnt11	wingless-type MMTV integration site family, member 11 [Source:MGI Symbol;Acc:MGI:101948]	22411	0.0421886	0.303364	0.722533	0.69052	0	4.88815	4.65825	3.61359	5.02138	5.04194	4.85567	2.55209	2.53297	2.21906	2.53277	2.57516	2.58334	0	0	0	0	0	0	0	0	0
1218	ENSMUSG00000015961	Adss	adenylosuccinate synthetase, non muscle [Source:MGI Symbol;Acc:MGI:87948]	11566	0.336444	0.0557115	0.0654059	0.0559186	0	5.74976	6.33011	5.59588	7.81513	8.20693	6.3395	2.74833	2.90652	2.74106	3.08477	3.17629	2.91739	0	0	0	0	0	0	0	0	0
1219	ENSMUSG00000015971	Actr8	ARP8 actin-related protein 8 [Source:MGI Symbol;Acc:MGI:1860775]	56249	0.171283	0.0392876	0.225884	0.119207	0	13.2191	13.8509	13.7512	16.3902	16.2308	14.4127	3.83693	3.93225	3.89372	4.07711	4.065	3.96221	0	0	0	0	0	0	0	0	0
1220	ENSMUSG00000015980	Lrrc27	leucine rich repeat containing 27 [Source:MGI Symbol;Acc:MGI:1923862]	76612	-0.0686506	0.940567	0.57163	0.932799	0	2.93112	3.04651	2.26474	3.59902	2.76625	2.14648	1.96799	2.06083	1.72525	2.13205	1.89934	1.68523	0	0	0	0	0	0	0	0	0
1221	ENSMUSG00000015994	Fnta	farnesyltransferase, CAAX box, alpha [Source:MGI Symbol;Acc:MGI:104683]	14272	0.049832	0.0383972	0.676928	0.357784	0	42.659	41.994	42.2668	45.8979	46.1891	43.15	5.46711	5.46351	5.44723	5.51334	5.52584	5.48117	0	0	0	0	0	0	0	0	0
1222	ENSMUSG00000016018	Skiv2l2	superkiller viralicidic activity 2-like 2 (S. cerevisiae) [Source:MGI Symbol;Acc:MGI:1919448]	72198	-0.0877138	0.574577	0.481244	0.690809	0	9.28636	10.546	10.7483	10.4648	10.3824	9.6472	3.37097	3.56822	3.56195	3.47424	3.47747	3.42453	0	0	0	0	0	0	0	0	0
1223	ENSMUSG00000016024	Lbp	lipopolysaccharide binding protein [Source:MGI Symbol;Acc:MGI:1098776]	16803	0.198737	0.225805	0.180374	0.251845	0	5.80864	5.3612	5.20305	8.02716	6.64008	5.21529	2.76401	2.70279	2.65115	3.12327	2.90153	2.67132	0	0	0	0	0	0	0	0	0
1224	ENSMUSG00000016087	Fli1	Friend leukemia integration 1 [Source:MGI Symbol;Acc:MGI:95554]	14247	-0.0550752	0.262701	0.644689	0.608183	0	2.74899	2.36317	2.56593	2.71253	2.28892	2.4049	1.89836	1.77539	1.85777	1.82332	1.70342	1.8027	0	0	0	0	0	0	0	0	0
1225	ENSMUSG00000016128	Stard13	StAR-related lipid transfer (START) domain containing 13 [Source:MGI Symbol;Acc:MGI:2385331]	243362	-0.0159673	0.377976	0.888796	0.853074	0	2.02014	2.54741	1.78506	2.19921	2.0038	1.5133	1.59351	1.85678	1.48915	1.60529	1.57754	1.35284	0	0	0	0	0	0	0	0	0
1226	ENSMUSG00000016181	Diexf	digestive organ expansion factor homolog (zebrafish) [Source:MGI Symbol;Acc:MGI:2138080]	215193	-0.145737	0.740234	0.283846	0.664065	0	3.40444	2.5835	2.87745	2.70415	3.56355	2.45029	2.13222	1.87265	1.96787	1.82042	2.17766	1.82213	0	0	0	0	0	0	0	0	0
1227	ENSMUSG00000016194	Hsd11b1	hydroxysteroid 11-beta dehydrogenase 1 [Source:MGI Symbol;Acc:MGI:103562]	15483	0.32985	0.0538081	0.0681184	0.0563287	0	5.55222	5.75156	5.37563	9.56212	7.38622	6.35677	2.7049	2.78842	2.69065	3.34866	3.03475	2.92137	0	0	0	0	0	0	0	0	0
1228	ENSMUSG00000016206	H2-M3	histocompatibility 2, M region locus 3 [Source:MGI Symbol;Acc:MGI:95915]	14991	0.0593149	0.895391	0.62236	0.919055	0	2.01363	2.16051	2.11792	2.45346	2.49665	1.71515	1.58978	1.68291	1.66362	1.72294	1.79162	1.4666	0	0	0	0	0	0	0	0	0
[truncated: 10,804 more rows]
