# Supplementary material for: Nogo-A regulates myogenesis via interacting with Filamin-C
Source: Cell Death Discov. 2021 Jan 6;7:1. doi: 10.1038/s41420-020-00384-x (PMC7791112; doi:10.1038/s41420-020-00384-x)
Supplement: Supplementary file 9 — Table S2 [file 41420_2020_384_MOESM9_ESM.xlsx]

## Sheet: Supplementary Table S2
		down-regulated			up-regulated
Type	Term	Count	Pvalue	Gene	Count	Pvalue	Gene
PATHWAY	PPAR signaling pathway (KEGG)	3	0.352075	22190, 11832, 20250	5	0.0369271	19016, 103968, 18534, 104086, 20249
PATHWAY	Insulin signaling pathway (KEGG)	3	0.642005	12313, 18706, 53412	8	0.00642184	216233, 13685, 12702, 18534, 19088, 15277, 384783, 56458
PATHWAY	Ras signaling pathway (KEGG)	14	4.89985e-05	14177, 19730, 14166, 13636, 22341, 16542, 54153, 18784, 12313, 16706, 23871, 19696, 17356, 18706	8	0.0689426	12048, 14184, 14205, 14172, 14182, 16590, 170758, 17295
PATHWAY	HTLV-I infection (KEGG)	15	8.47226e-05	11910, 15018, 14960, 13653, 110557, 14969, 22418, 17127, 11515, 13557, 16186, 23871, 26401, 18706, 14371	5	0.636617	15007, 14366, 12048, 18035, 17869
PATHWAY	Pathways in cancer (KEGG)	16	0.00107523	19401, 14177, 19730, 14166, 69635, 235320, 12826, 22341, 12827, 22418, 17127, 14013, 11515, 13557, 14371, 18706	16	0.00127737	16776, 14366, 14184, 14172, 14205, 14182, 17869, 13618, 16590, 170758, 19016, 12048, 18035, 12606, 17295, 56458
PATHWAY	Vascular smooth muscle contraction (KEGG)	8	0.00344181	18753, 11515, 11475, 18784, 12313, 60596, 16531, 68458	1	1	238564
PATHWAY	Rap1 signaling pathway (KEGG)	10	0.00579608	14177, 11515, 14166, 19730, 12313, 22341, 13636, 18706, 17356, 16542	8	0.0514891	14184, 14205, 14172, 14182, 16590, 170758, 17295, 15901
PATHWAY	Insulin resistance (KEGG)	7	0.00701284	18753, 26427, 20111, 110651, 26568, 18706, 53412	5	0.0948564	12702, 18035, 18534, 384783, 56458
PATHWAY	Progesterone-mediated oocyte maturation (KEGG)	6	0.0109929	11515, 12877, 67579, 20111, 110651, 18706	0	1	NA
PATHWAY	Circadian rhythm (KEGG)	4	0.0118426	11865, 12753, 18143, 12952	5	0.00132057	20893, 18626, 12953, 18627, 18628
PATHWAY	Cell adhesion molecules (CAMs) (KEGG)	8	0.0126252	15018, 60533, 12741, 14960, 20344, 110557, 12562, 14969	1	1	15007
PATHWAY	Melanogenesis (KEGG)	6	0.0184001	22418, 11515, 13614, 26427, 12313, 14371	3	0.463855	14366, 13618, 16590
PATHWAY	TNF signaling pathway (KEGG)	6	0.0266399	12051, 15953, 21929, 13614, 26427, 18706	3	0.514659	12702, 18035, 12608
PATHWAY	Hippo signaling pathway (KEGG)	7	0.0293702	17127, 22418, 21679, 97064, 170770, 14371, 27494	5	0.213824	14219, 14366, 18787, 17869, 15901
PATHWAY	Oocyte meiosis (KEGG)	6	0.0295059	11515, 12313, 12877, 67579, 20111, 110651	0	1	NA
PATHWAY	Antigen processing and presentation (KEGG)	5	0.037873	15018, 14960, 21354, 110557, 14969	1	1	15007
PATHWAY	cGMP-PKG signaling pathway (KEGG)	7	0.0404115	11515, 26427, 12313, 60596, 19735, 16531, 57080	5	0.254458	11555, 238564, 13618, 384783, 110893
PATHWAY	Neurotrophin signaling pathway (KEGG)	6	0.0404348	18753, 12313, 20111, 26401, 110651, 18706	2	0.857747	18035, 18205
PATHWAY	MAPK signaling pathway (KEGG)	9	0.040435	14013, 14177, 12291, 14166, 18218, 20111, 26401, 110651, 67603	10	0.0171781	15370, 53608, 14184, 14172, 14182, 17869, 170758, 235584, 18205, 23882
PATHWAY	Fc gamma R-mediated phagocytosis (KEGG)	5	0.0408218	18753, 17118, 56632, 17909, 18706	1	1	22325
PATHWAY	Type II diabetes mellitus (KEGG)	4	0.0418329	18753, 12291, 16514, 18706	4	0.0436046	216233, 12702, 15277, 384783
PATHWAY	Herpes simplex infection (KEGG)	8	0.0420915	11865, 12753, 15018, 14960, 21354, 110557, 57080, 14969	6	0.22946	15007, 12702, 18035, 18626, 18627, 18628
PATHWAY	PI3K-Akt signaling pathway (KEGG)	11	0.0448537	22370, 14177, 14166, 26427, 16186, 12826, 22341, 13636, 12827, 18706, 16542	15	0.00117045	15370, 16776, 13685, 14184, 14172, 14205, 14182, 18534, 17869, 16590, 74747, 81877, 12048, 20393, 17295
PATHWAY	Graft-versus-host disease (KEGG)	4	0.046143	15018, 14960, 110557, 14969	1	1	15007
PATHWAY	Axon guidance (KEGG)	6	0.0493767	226251, 13636, 13641, 13642, 20353, 107449	3	0.606405	170758, 17295, 20361
PATHWAY	Acute myeloid leukemia (KEGG)	4	0.0553931	19401, 18712, 235320, 18706	4	0.0576762	13685, 17869, 16590, 12606
PATHWAY	Allograft rejection (KEGG)	4	0.0553931	15018, 14960, 110557, 14969	1	1	15007
PATHWAY	Dorso-ventral axis formation (KEGG)	3	0.0565134	12877, 67579, 23871	0	1	NA
PATHWAY	Inflammatory bowel disease (IBD) (KEGG)	4	0.0628664	17127, 16186, 14960, 14969	0	1	NA
PATHWAY	Estrogen signaling pathway (KEGG)	5	0.0650127	18753, 11515, 26427, 12313, 18706	0	1	NA
PATHWAY	Type I diabetes mellitus (KEGG)	4	0.0707823	15018, 14960, 110557, 14969	1	1	15007
PATHWAY	Pancreatic cancer (KEGG)	4	0.0791242	17127, 19730, 13557, 18706	2	0.644809	12048, 170758
PATHWAY	Melanoma (KEGG)	4	0.0970143	14177, 14166, 13557, 18706	3	0.307703	14172, 14182, 17295
PATHWAY	Autoimmune thyroid disease (KEGG)	4	0.0970143	15018, 14960, 110557, 14969	1	1	15007
PATHWAY	Endocytosis (KEGG)	8	0.109449	17127, 12340, 15018, 16186, 14773, 215445, 330192, 110557	2	0.985169	15007, 14184
PATHWAY	Salivary secretion (KEGG)	4	0.116385	11515, 12313, 60596, 16531	2	0.706879	11555, 12796
PATHWAY	Viral myocarditis (KEGG)	4	0.123143	15018, 14960, 110557, 14969	2	0.716122	15007, 170758
PATHWAY	Small cell lung cancer (KEGG)	4	0.14064	13557, 12826, 12827, 18706	4	0.145719	16776, 12048, 18035, 17869
PATHWAY	Aldosterone synthesis and secretion (KEGG)	4	0.147862	12291, 11515, 26427, 12313	1	1	15370
PATHWAY	Insulin secretion (KEGG)	4	0.147862	11515, 26427, 16531, 16514	0	1	NA
PATHWAY	FoxO signaling pathway (KEGG)	5	0.153427	17127, 13611, 67731, 20620, 18706	6	0.0597842	16598, 18534, 20393, 384783, 56458, 23882
PATHWAY	GnRH signaling pathway (KEGG)	4	0.155204	18753, 11515, 12313, 26401	0	1	NA
PATHWAY	Signaling pathways regulating pluripotency of stem cells (KEGG)	5	0.165218	17127, 22418, 26380, 18706, 14371	9	0.00143697	16468, 11479, 15903, 14366, 14184, 14182, 17869, 15901, 16600
PATHWAY	Staphylococcus aureus infection (KEGG)	3	0.180836	14960, 20344, 14969	0	1	NA
PATHWAY	Circadian entrainment (KEGG)	4	0.19348	12291, 11515, 12313, 60596	3	0.458606	18626, 18627, 18628
PATHWAY	Proteoglycans in cancer (KEGG)	6	0.205683	22370, 22418, 11733, 18706, 16542, 14371	7	0.100297	18569, 14366, 14182, 17869, 13345, 21859, 17295
PATHWAY	Focal adhesion (KEGG)	6	0.216767	22370, 12826, 22341, 12827, 18706, 16542	7	0.107513	16776, 22325, 81877, 14205, 238564, 170758, 17295
PATHWAY	Regulation of lipolysis in adipocytes (KEGG)	3	0.220386	11515, 11832, 18706	4	0.060207	103968, 11555, 384783, 18166
PATHWAY	mTOR signaling pathway (KEGG)	3	0.23183	20111, 110651, 18706	2	0.609052	13685, 74747
PATHWAY	VEGF signaling pathway (KEGG)	3	0.237567	56632, 18706, 16542	1	1	170758
PATHWAY	Transcriptional misregulation in cancer (KEGG)	5	0.251943	19401, 20471, 235320, 19696, 15242	9	0.00437275	17523, 19016, 12048, 17869, 12608, 12606, 56458, 17295, 18627
PATHWAY	Colorectal cancer (KEGG)	3	0.260577	17127, 19730, 18706	2	0.639084	17869, 170758
PATHWAY	Glioma (KEGG)	3	0.266337	13557, 12313, 18706	0	1	NA
PATHWAY	Long-term potentiation (KEGG)	3	0.272098	12313, 20111, 110651	0	1	NA
PATHWAY	Influenza A (KEGG)	5	0.272458	14960, 58185, 18550, 14969, 18706	3	0.755459	12702, 16647, 18035
PATHWAY	Phagosome (KEGG)	5	0.272458	15018, 14960, 21354, 110557, 14969	2	0.935581	17523, 15007
PATHWAY	Leukocyte transendothelial migration (KEGG)	4	0.275513	12741, 12562, 18706, 17356	1	1	22325
PATHWAY	Tuberculosis (KEGG)	5	0.289774	14960, 12313, 56632, 16706, 14969	2	0.9406	12608, 12796
PATHWAY	Renin secretion (KEGG)	3	0.300858	12313, 60596, 16531	1	1	11555
PATHWAY	Sphingolipid signaling pathway (KEGG)	4	0.300906	13610, 13611, 56632, 18706	1	1	170758
PATHWAY	Chronic myeloid leukemia (KEGG)	3	0.306593	14013, 13557, 18706	3	0.313523	12048, 18035, 17869
PATHWAY	Inflammatory mediator regulation of TRP channels (KEGG)	4	0.309404	18753, 11515, 12313, 18706	0	1	NA
PATHWAY	Asthma (KEGG)	2	0.312581	14960, 14969	1	1	20292
PATHWAY	Dopaminergic synapse (KEGG)	4	0.343446	11865, 12753, 26427, 12313	0	1	NA
PATHWAY	Epstein-Barr virus infection (KEGG)	4	0.351949	21929, 15018, 110557, 18706	3	0.635292	15007, 18035, 17869
PATHWAY	Measles (KEGG)	4	0.351949	21929, 16186, 170770, 18706	1	1	18035
PATHWAY	Chemokine signaling pathway (KEGG)	5	0.36017	18753, 11515, 14773, 18706, 66102	4	0.600175	22325, 18035, 20292, 56838
PATHWAY	cAMP signaling pathway (KEGG)	5	0.363709	11515, 26427, 12313, 18706, 17356	7	0.0899765	22325, 110385, 11555, 18035, 243270, 170758, 18166
PATHWAY	Jak-STAT signaling pathway (KEGG)	4	0.390018	18712, 16186, 192157, 18706	6	0.0781063	216233, 12702, 12048, 17869, 16846, 12700
PATHWAY	Hepatitis B (KEGG)	4	0.39422	26427, 13557, 26401, 18706	2	0.903433	18035, 17869
PATHWAY	Protein digestion and absorption (KEGG)	3	0.396518	67760, 12826, 12827	4	0.160701	20514, 12839, 110893, 50934
PATHWAY	Prostate cancer (KEGG)	3	0.396518	26427, 13557, 18706	3	0.404593	18035, 14182, 56458
PATHWAY	ECM-receptor interaction (KEGG)	3	0.396518	22370, 12826, 12827	2	0.754264	16776, 81877
PATHWAY	Tight junction (KEGG)	3	0.407419	12741, 77579, 17356	0	1	NA
PATHWAY	Oxytocin signaling pathway (KEGG)	4	0.410952	11515, 12313, 60596, 19735	1	1	238564
PATHWAY	Primary immunodeficiency (KEGG)	2	0.412178	16186, 21354	0	1	NA
PATHWAY	Pancreatic secretion (KEGG)	3	0.460427	11515, 18784, 16531	0	1	NA
PATHWAY	Bladder cancer (KEGG)	2	0.473244	13557, 69635	2	0.478934	14184, 17869
PATHWAY	Chagas disease (American trypanosomiasis) (KEGG)	3	0.475797	17127, 12503, 18706	2	0.806865	18035, 18787
PATHWAY	Intestinal immune network for IgA production (KEGG)	2	0.481438	14960, 14969	1	1	56838
PATHWAY	Viral carcinogenesis (KEGG)	5	0.482072	15018, 26427, 110557, 19696, 18706	2	0.975754	15007, 18035
PATHWAY	Vasopressin-regulated water reabsorption (KEGG)	2	0.489506	11515, 26427	0	1	NA
PATHWAY	Cholinergic synapse (KEGG)	3	0.525078	11515, 26427, 18706	0	1	NA
PATHWAY	Calcium signaling pathway (KEGG)	4	0.530647	12291, 11515, 12313, 56632	4	0.541973	11555, 238564, 13618, 110893
PATHWAY	Amoebiasis (KEGG)	3	0.543911	12826, 12827, 18706	1	1	16776
PATHWAY	Basal cell carcinoma (KEGG)	2	0.570439	22418, 14371	1	1	14366
PATHWAY	Non-small cell lung cancer (KEGG)	2	0.583722	13557, 18706	0	1	NA
PATHWAY	AMPK signaling pathway (KEGG)	3	0.59301	26427, 20250, 18706	9	0.000882127	18639, 19016, 13685, 18534, 16846, 384783, 56458, 20249, 270198
PATHWAY	Glycerolipid metabolism (KEGG)	2	0.596598	218121, 116939	2	0.602755	56752, 67800
PATHWAY	Platelet activation (KEGG)	3	0.605706	11515, 60596, 18706	1	1	238564
PATHWAY	Leishmaniasis (KEGG)	2	0.632904	14960, 14969	1	1	18035
PATHWAY	Regulation of actin cytoskeleton (KEGG)	4	0.645379	14177, 237860, 14166, 18706	6	0.244055	22325, 14184, 14172, 14182, 238564, 170758
PATHWAY	Adrenergic signaling in cardiomyocytes (KEGG)	3	0.64971	11515, 26427, 12313	1	1	11555
PATHWAY	Ubiquitin mediated proteolysis (KEGG)	3	0.64971	67455, 73998, 26401	1	1	12702
PATHWAY	Amphetamine addiction (KEGG)	2	0.649822	26427, 12313	0	1	NA
PATHWAY	Renal cell carcinoma (KEGG)	2	0.655288	23871, 18706	1	1	17295
PATHWAY	Thyroid hormone synthesis (KEGG)	2	0.665967	11515, 26427	0	1	NA
PATHWAY	Adherens junction (KEGG)	2	0.676318	17127, 17356	3	0.313523	14182, 170758, 17295
PATHWAY	Gastric acid secretion (KEGG)	2	0.676318	11515, 12313	1	1	238564
PATHWAY	Prolactin signaling pathway (KEGG)	2	0.681373	192157, 18706	3	0.319334	216233, 12702, 12700
PATHWAY	Rheumatoid arthritis (KEGG)	2	0.72349	14960, 14969	1	1	11433
PATHWAY	Cytokine-cytokine receptor interaction (KEGG)	4	0.728853	27279, 16186, 320100, 66102	6	0.332599	11479, 94185, 20292, 16846, 12778, 56838
PATHWAY	Gap junction (KEGG)	2	0.740389	11515, 60596	0	1	NA
PATHWAY	GABAergic synapse (KEGG)	2	0.744452	11515, 67760	1	1	14645
PATHWAY	Morphine addiction (KEGG)	2	0.767535	11515, 14773	1	1	110385
PATHWAY	Purine metabolism (KEGG)	3	0.769676	11515, 60596, 18585	2	0.943424	110385, 79059
PATHWAY	Glycerophospholipid metabolism (KEGG)	2	0.771176	218121, 18784	1	1	16816
PATHWAY	Phosphatidylinositol signaling system (KEGG)	2	0.781763	12313, 18706	0	1	NA
PATHWAY	Glucagon signaling pathway (KEGG)	2	0.791864	26427, 12313	3	0.469074	18639, 18534, 56458
PATHWAY	Choline metabolism in cancer (KEGG)	2	0.795126	19730, 18706	2	0.800556	13685, 170758
PATHWAY	T cell receptor signaling pathway (KEGG)	2	0.795126	12503, 18706	2	0.800556	22325, 18035
PATHWAY	HIF-1 signaling pathway (KEGG)	2	0.798339	13614, 18706	3	0.479422	13685, 18787, 15277
PATHWAY	Toxoplasmosis (KEGG)	2	0.807678	14960, 14969	3	0.494713	16776, 12048, 18035
PATHWAY	Natural killer cell mediated cytotoxicity (KEGG)	2	0.807678	12503, 18706	2	0.812975	22325, 170758
PATHWAY	Glutamatergic synapse (KEGG)	2	0.83582	11515, 67760	2	0.840769	20512, 14645
PATHWAY	Cell cycle (KEGG)	2	0.857634	17127, 13557	3	0.584743	22390, 17869, 23882
PATHWAY	Hepatitis C (KEGG)	2	0.882311	12741, 18706	2	0.886501	12702, 18035
PATHWAY	Wnt signaling pathway (KEGG)	2	0.891295	22418, 14371	4	0.383152	14366, 17869, 14296, 170758
PATHWAY	Systemic lupus erythematosus (KEGG)	2	0.901181	14960, 14969	0	1	NA
PATHWAY	Protein processing in endoplasmic reticulum (KEGG)	2	0.929265	213539, 17872	1	1	18024
PATHWAY	MicroRNAs in cancer (KEGG)	3	0.931324	13557, 18712, 17118	8	0.143947	18569, 81877, 14184, 17869, 21859, 384783, 17295, 74747
PATHWAY	Alzheimer's disease (KEGG)	2	0.938725	12313, 23821	0	1	NA
PATHWAY	Neuroactive ligand-receptor interaction (KEGG)	3	0.938989	13610, 13611, 23796	5	0.6617	207911, 11555, 13618, 16846, 18166
PATHWAY	Huntington's disease (KEGG)	2	0.956198	26427, 170770	1	1	19016
PATHWAY	Alcoholism (KEGG)	2	0.958916	26427, 12313	0	1	NA
PATHWAY	Metabolic pathways (KEGG)	8	0.999879	218121, 14204, 18115, 17769, 18784, 116939, 56632, 17722	21	0.535076	17001, 72141, 56375, 11522, 18534, 19378, 15277, 15926, 14645, 170716, 236539, 100039707, 56752, 79059, 239559, 20810, 104086, 110460, 107272, 13106, 67800
PATHWAY	Central carbon metabolism in cancer (KEGG)	1	1	18706	7	0.000476797	14184, 14182, 20514, 17869, 16590, 15277, 17295
PATHWAY	Biosynthesis of antibiotics (KEGG)	0	1	NA	10	0.00645525	236539, 72141, 56752, 79059, 18534, 110460, 15277, 15926, 107272, 245847
PATHWAY	Glycolysis / Gluconeogenesis (KEGG)	0	1	NA	5	0.0198671	72141, 11522, 56752, 18534, 15277
PATHWAY	Mineral absorption (KEGG)	1	1	53945	4	0.0230061	17748, 22782, 12724, 17750
PATHWAY	Adipocytokine signaling pathway (KEGG)	0	1	NA	5	0.0264071	12702, 18035, 18534, 16846, 384783
PATHWAY	Carbon metabolism (KEGG)	1	1	17769	6	0.0357492	236539, 72141, 110460, 15277, 15926, 107272
PATHWAY	Chemical carcinogenesis (KEGG)	0	1	NA	5	0.0566421	11522, 13849, 20887, 14872, 13106
PATHWAY	Metabolism of xenobiotics by cytochrome P450 (KEGG)	0	1	NA	4	0.0793283	11522, 13849, 14872, 13106
PATHWAY	Fructose and mannose metabolism (KEGG)	0	1	NA	3	0.0994638	18639, 15277, 270198
PATHWAY	DNA replication (KEGG)	0	1	NA	3	0.104447	68240, 69263, 67153
PATHWAY	Biosynthesis of amino acids (KEGG)	0	1	NA	4	0.117305	236539, 15926, 107272, 14645
PATHWAY	Pyruvate metabolism (KEGG)	0	1	NA	3	0.125017	56752, 18534, 110460
PATHWAY	TGF-beta signaling pathway (KEGG)	1	1	17127	4	0.14942	11479, 15903, 17869, 15901
PATHWAY	Tryptophan metabolism (KEGG)	1	1	14204	3	0.168578	56752, 110460, 21743
PATHWAY	Fatty acid degradation (KEGG)	0	1	NA	3	0.179846	11522, 56752, 110460
PATHWAY	Fatty acid metabolism (KEGG)	1	1	20250	3	0.191225	110460, 70757, 20249
PATHWAY	Glutathione metabolism (KEGG)	0	1	NA	3	0.214248	20810, 14872, 15926
PATHWAY	Non-alcoholic fatty liver disease (NAFLD) (KEGG)	1	1	18706	5	0.233919	12702, 16846, 12606, 384783, 13106
PATHWAY	Drug metabolism - cytochrome P450 (KEGG)	0	1	NA	3	0.278487	11522, 14872, 13106
PATHWAY	Mismatch repair (KEGG)	0	1	NA	2	0.294855	68240, 69263
PATHWAY	B cell receptor signaling pathway (KEGG)	1	1	18706	3	0.301873	22325, 18035, 170758
PATHWAY	Osteoclast differentiation (KEGG)	1	1	18706	4	0.318412	19016, 12702, 18035, 11433
PATHWAY	Biosynthesis of unsaturated fatty acids (KEGG)	1	1	20250	2	0.348769	70757, 20249
PATHWAY	Glyoxylate and dicarboxylate metabolism (KEGG)	0	1	NA	2	0.369171	110460, 14645
PATHWAY	Thyroid cancer (KEGG)	0	1	NA	2	0.369171	19016, 17869
PATHWAY	Citrate cycle (TCA cycle) (KEGG)	0	1	NA	2	0.398592	18534, 15926
PATHWAY	ErbB signaling pathway (KEGG)	1	1	18706	3	0.39905	83961, 13685, 17869
PATHWAY	beta-Alanine metabolism (KEGG)	0	1	NA	2	0.408093	56752, 20810
PATHWAY	Arachidonic acid metabolism (KEGG)	1	1	18784	3	0.410112	170716, 17001, 13106
PATHWAY	Retinol metabolism (KEGG)	0	1	NA	3	0.410112	11522, 19378, 242285
PATHWAY	Glycine, serine and threonine metabolism (KEGG)	0	1	NA	2	0.470561	236539, 107272
PATHWAY	Nucleotide excision repair (KEGG)	0	1	NA	2	0.503273	68240, 69263
PATHWAY	Amino sugar and nucleotide sugar metabolism (KEGG)	0	1	NA	2	0.541357	15277, 245847
PATHWAY	Arginine and proline metabolism (KEGG)	0	1	NA	2	0.541357	56752, 20810
PATHWAY	Lysine degradation (KEGG)	0	1	NA	2	0.562803	56752, 110460
PATHWAY	Valine, leucine and isoleucine degradation (KEGG)	1	1	14204	2	0.583253	56752, 110460
PATHWAY	Apoptosis (KEGG)	1	1	18706	2	0.61525	12048, 18035
PATHWAY	p53 signaling pathway (KEGG)	1	1	170770	2	0.655992	18787, 23882
PATHWAY	Fc epsilon RI signaling pathway (KEGG)	1	1	18706	2	0.661452	22325, 170758
PATHWAY	Peroxisome (KEGG)	0	1	NA	2	0.733749	67528, 15926
PATHWAY	NF-kappa B signaling pathway (KEGG)	1	1	21929	2	0.787319	12048, 18035
PATHWAY	Thyroid hormone signaling pathway (KEGG)	1	1	18706	2	0.838185	17869, 56458
PATHWAY	RNA transport (KEGG)	0	1	NA	2	0.934527	13685, 66441
PATHWAY	2-Oxocarboxylic acid metabolism (KEGG)	0	1	NA	1	1	15926
PATHWAY	ABC transporters (KEGG)	1	1	21354	0	1	NA
PATHWAY	Alanine, aspartate and glutamate metabolism (KEGG)	1	1	14204	1	1	14645
PATHWAY	Aldosterone-regulated sodium reabsorption (KEGG)	1	1	18706	1	1	20393
PATHWAY	alpha-Linolenic acid metabolism (KEGG)	1	1	18784	0	1	NA
PATHWAY	Amyotrophic lateral sclerosis (ALS) (KEGG)	0	1	NA	1	1	12048
PATHWAY	Arginine biosynthesis (KEGG)	0	1	NA	1	1	14645
PATHWAY	Ascorbate and aldarate metabolism (KEGG)	0	1	NA	1	1	56752
PATHWAY	Bacterial invasion of epithelial cells (KEGG)	1	1	18706	1	1	17295
PATHWAY	Basal transcription factors (KEGG)	1	1	57080	0	1	NA
PATHWAY	Base excision repair (KEGG)	0	1	NA	1	1	11546
PATHWAY	Bile secretion (KEGG)	1	1	11515	1	1	13849
PATHWAY	Butanoate metabolism (KEGG)	0	1	NA	1	1	110460
PATHWAY	Butirosin and neomycin biosynthesis (KEGG)	0	1	NA	1	1	15277
PATHWAY	Carbohydrate digestion and absorption (KEGG)	1	1	18706	1	1	15277
PATHWAY	Cocaine addiction (KEGG)	1	1	26427	0	1	NA
PATHWAY	Complement and coagulation cascades (KEGG)	0	1	NA	1	1	18787
PATHWAY	Cysteine and methionine metabolism (KEGG)	1	1	14204	1	1	20810
PATHWAY	Cytosolic DNA-sensing pathway (KEGG)	0	1	NA	1	1	18035
PATHWAY	Dilated cardiomyopathy (KEGG)	1	1	11515	0	1	NA
PATHWAY	Endocrine and other factor-regulated calcium reabsorption (KEGG)	1	1	11515	0	1	NA
PATHWAY	Endometrial cancer (KEGG)	1	1	18706	1	1	17869
PATHWAY	Ether lipid metabolism (KEGG)	1	1	18784	0	1	NA
PATHWAY	Fanconi anemia pathway (KEGG)	1	1	330554	1	1	68240
PATHWAY	Fat digestion and absorption (KEGG)	1	1	18784	1	1	67800
PATHWAY	Fatty acid elongation (KEGG)	0	1	NA	1	1	70757
PATHWAY	Galactose metabolism (KEGG)	0	1	NA	1	1	15277
PATHWAY	Glycosaminoglycan biosynthesis - keratan sulfate (KEGG)	0	1	NA	1	1	56375
PATHWAY	Glycosphingolipid biosynthesis - globo series (KEGG)	0	1	NA	1	1	239559
PATHWAY	Glycosphingolipid biosynthesis - lacto and neolacto series (KEGG)	0	1	NA	1	1	56375
PATHWAY	Hematopoietic cell lineage (KEGG)	1	1	14969	1	1	16590
PATHWAY	Histidine metabolism (KEGG)	0	1	NA	1	1	56752
PATHWAY	Homologous recombination (KEGG)	0	1	NA	1	1	68240
PATHWAY	Inositol phosphate metabolism (KEGG)	1	1	18706	0	1	NA
PATHWAY	Legionellosis (KEGG)	0	1	NA	1	1	18035
PATHWAY	Linoleic acid metabolism (KEGG)	1	1	18784	1	1	13106
PATHWAY	Long-term depression (KEGG)	1	1	60596	0	1	NA
PATHWAY	Lysosome (KEGG)	0	1	NA	1	1	11433
PATHWAY	Malaria (KEGG)	1	1	20344	1	1	17295
PATHWAY	Maturity onset diabetes of the young (KEGG)	1	1	15242	0	1	NA
PATHWAY	mRNA surveillance pathway (KEGG)	0	1	NA	1	1	66441
PATHWAY	Nicotinate and nicotinamide metabolism (KEGG)	1	1	18115	0	1	NA
PATHWAY	Nitrogen metabolism (KEGG)	0	1	NA	1	1	14645
PATHWAY	NOD-like receptor signaling pathway (KEGG)	1	1	21929	1	1	18035
PATHWAY	Notch signaling pathway (KEGG)	1	1	54485	0	1	NA
PATHWAY	Olfactory transduction (KEGG)	1	1	12313	0	1	NA
PATHWAY	One carbon pool by folate (KEGG)	1	1	17769	1	1	100039707
PATHWAY	Other glycan degradation (KEGG)	0	1	NA	1	1	217364
PATHWAY	Ovarian steroidogenesis (KEGG)	1	1	11515	0	1	NA
PATHWAY	Oxidative phosphorylation (KEGG)	1	1	17722	0	1	NA
PATHWAY	Parkinson's disease (KEGG)	1	1	17722	0	1	NA
PATHWAY	Pertussis (KEGG)	1	1	12313	0	1	NA
PATHWAY	Phenylalanine metabolism (KEGG)	1	1	14204	0	1	NA
PATHWAY	Phenylalanine, tyrosine and tryptophan biosynthesis (KEGG)	1	1	14204	0	1	NA
PATHWAY	Phototransduction (KEGG)	1	1	12313	0	1	NA
PATHWAY	Primary bile acid biosynthesis (KEGG)	0	1	NA	1	1	104086
PATHWAY	Prion diseases (KEGG)	1	1	13653	0	1	NA
PATHWAY	Propanoate metabolism (KEGG)	0	1	NA	1	1	110460
PATHWAY	Protein export (KEGG)	0	1	NA	1	1	76976
PATHWAY	Proximal tubule bicarbonate reclamation (KEGG)	0	1	NA	1	1	18534
PATHWAY	Pyrimidine metabolism (KEGG)	0	1	NA	1	1	79059
PATHWAY	Renin-angiotensin system (KEGG)	1	1	13809	0	1	NA
PATHWAY	Retrograde endocannabinoid signaling (KEGG)	1	1	11515	0	1	NA
PATHWAY	Ribosome (KEGG)	0	1	NA	1	1	100502825
PATHWAY	RIG-I-like receptor signaling pathway (KEGG)	1	1	26401	1	1	18035
PATHWAY	RNA degradation (KEGG)	0	1	NA	1	1	57259
PATHWAY	Selenocompound metabolism (KEGG)	0	1	NA	1	1	21743
PATHWAY	Sphingolipid metabolism (KEGG)	1	1	56632	0	1	NA
PATHWAY	Spliceosome (KEGG)	0	1	NA	1	1	66441
PATHWAY	Starch and sucrose metabolism (KEGG)	0	1	NA	1	1	15277
PATHWAY	Steroid hormone biosynthesis (KEGG)	0	1	NA	1	1	13106
PATHWAY	Synthesis and degradation of ketone bodies (KEGG)	0	1	NA	1	1	110460
PATHWAY	Terpenoid backbone biosynthesis (KEGG)	0	1	NA	1	1	110460
PATHWAY	Toll-like receptor signaling pathway (KEGG)	1	1	18706	1	1	18035
PATHWAY	Tyrosine metabolism (KEGG)	1	1	14204	1	1	11522
PATHWAY	Vitamin B6 metabolism (KEGG)	0	1	NA	1	1	107272
PATHWAY	Vitamin digestion and absorption (KEGG)	0	1	NA	1	1	330064
MF	sphingosine-1-phosphate receptor activity	3	0.00623787	13610, 13611, 56632	0	1	NA
MF	actin binding	14	0.00235362	64009, 226251, 237860, 12797, 320878, 16531, 11567, 67425, 12340, 17118, 77579, 270163, 22437, 17909	3	0.979092	546611, 330319, 93677
MF	transcription factor binding	15	0.000897436	11865, 19401, 72754, 12753, 18712, 107765, 13653, 12952, 15242, 12051, 17127, 17927, 20111, 26380, 67393	25	2.64988e-06	15903, 15370, 17869, 17684, 15901, 16600, 71389, 18035, 268903, 18626, 12608, 12606, 56458, 18627, 20893, 18024, 226695, 226691, 57259, 19016, 12048, 14605, 211770, 16658, 66200
MF	transcription factor activity, sequence-specific DNA binding	34	2.33426e-06	11910, 12398, 387609, 243905, 56198, 12051, 15402, 18143, 21679, 108655, 13557, 26427, 20677, 20471, 13713, 18030, 23871, 17927, 26380, 14239, 19696, 11865, 19401, 12753, 13653, 235320, 15242, 14013, 17127, 22418, 20788, 13865, 13134, 57080	34	0.000101826	15370, 15903, 16468, 81879, 217082, 17869, 234725, 353187, 16601, 17684, 15901, 66277, 16600, 13875, 12879, 12609, 12608, 56458, 12606, 22690, 16598, 20893, 21685, 13345, 18024, 23849, 226695, 226691, 215418, 19016, 234219, 14605, 16658, 13170
MF	nucleic acid binding transcription factor activity	1	1	20677	34	0.000101826	15370, 15903, 16468, 81879, 217082, 17869, 234725, 353187, 16601, 17684, 15901, 66277, 16600, 13875, 12879, 12609, 12608, 56458, 12606, 22690, 16598, 20893, 21685, 13345, 18024, 23849, 226695, 226691, 215418, 19016, 234219, 14605, 16658, 13170
MF	transcription regulatory region sequence-specific DNA binding	4	0.0483029	11865, 11910, 20677, 13653	23	0.000458524	16468, 21685, 217082, 17869, 226695, 18024, 12953, 16601, 353187, 226691, 16600, 19016, 229599, 234219, 12879, 268903, 18626, 12609, 12608, 12606, 18627, 16658, 13170
MF	transcription factor activity, transcription factor binding	1	1	12952	15	0.0149151	19016, 20893, 13875, 56275, 12879, 268903, 13345, 18626, 12953, 56458, 12606, 17684, 18627, 57259, 16600
MF	RNA polymerase II transcription factor activity, sequence-specific DNA binding	6	0.132097	20677, 13713, 23871, 14239, 19696, 57080	23	0.000550041	16468, 15370, 21685, 20893, 217082, 17869, 226695, 18024, 16601, 353187, 226691, 16600, 215418, 19016, 234219, 13875, 12879, 12609, 12608, 56458, 12606, 16658, 13170
MF	transcription regulatory region DNA binding	10	0.0104739	19401, 11910, 17127, 22418, 20788, 26427, 20471, 13653, 71371, 15242	26	0.000655017	16468, 21685, 20893, 217082, 17869, 226695, 18024, 12953, 16601, 353187, 226691, 66277, 16600, 19016, 229599, 234219, 12879, 268903, 18626, 12609, 99929, 12608, 12606, 18627, 16658, 13170
MF	regulatory region DNA binding	1	1	19401	26	0.000675713	16468, 21685, 20893, 217082, 17869, 226695, 18024, 12953, 16601, 353187, 226691, 66277, 16600, 19016, 229599, 234219, 12879, 268903, 18626, 12609, 99929, 12608, 12606, 18627, 16658, 13170
MF	regulatory region nucleic acid binding	0	1	NA	26	0.000710381	16468, 21685, 20893, 217082, 17869, 226695, 18024, 12953, 16601, 353187, 226691, 66277, 16600, 19016, 229599, 234219, 12879, 268903, 18626, 12609, 99929, 12608, 12606, 18627, 16658, 13170
MF	transcription factor activity, RNA polymerase II core promoter proximal region sequence-specific binding	4	0.00577384	11865, 12753, 13653, 23871	16	0.000762458	15370, 20893, 21685, 217082, 17869, 226695, 226691, 16600, 234219, 12879, 12609, 12608, 56458, 12606, 16658, 13170
MF	sequence-specific double-stranded DNA binding	0	1	NA	23	0.000824931	16468, 21685, 217082, 17869, 226695, 18024, 12953, 16601, 353187, 226691, 16600, 19016, 229599, 234219, 12879, 268903, 18626, 12609, 12608, 12606, 18627, 16658, 13170
MF	transcriptional activator activity, RNA polymerase II transcription regulatory region sequence-specific binding	1	1	17927	15	0.00117413	15370, 215418, 19016, 21685, 217082, 12879, 17869, 12609, 18024, 12608, 16601, 12606, 16658, 16600, 13170
MF	transcription cofactor binding	0	1	NA	5	0.00122274	71389, 18024, 56458, 18627, 16600
MF	core promoter binding	6	0.00602511	11865, 12753, 18143, 13557, 12952, 17927	10	0.00143044	19016, 229599, 268903, 17869, 226695, 12608, 353187, 226691, 18627, 16600
MF	double-stranded DNA binding	4	0.349839	17127, 13653, 235320, 12952	24	0.00151225	16468, 21685, 217082, 17869, 226695, 23849, 18024, 12953, 16601, 353187, 226691, 16600, 19016, 229599, 234219, 12879, 268903, 18626, 12609, 12608, 12606, 18627, 16658, 13170
MF	sequence-specific DNA binding	23	0.000344414	11910, 11865, 19401, 12753, 56198, 13653, 15242, 15402, 17127, 21679, 20788, 108655, 26427, 20471, 13865, 13713, 23871, 18030, 17927, 26380, 14239, 19696, 67393	29	0.00163888	16468, 15370, 81879, 217082, 17869, 12953, 16601, 353187, 16600, 13875, 12879, 268903, 12609, 18626, 12608, 56458, 12606, 18627, 16598, 21685, 18024, 226695, 226691, 215418, 19016, 229599, 234219, 16658, 13170
MF	hormone receptor binding	0	1	NA	9	0.00165236	15370, 216233, 19016, 268903, 16846, 12953, 12608, 18627, 57259
MF	magnesium ion binding	4	0.605252	69181, 328329, 20111, 110651	10	0.00324697	53608, 22390, 20623, 18534, 546071, 67528, 15926, 14645, 112403, 213484
MF	enzyme binding	11	0.0750268	19401, 17127, 223435, 64009, 18753, 65255, 237504, 23821, 17927, 11733, 53412	44	0.00384673	13685, 53376, 11555, 16647, 16493, 17869, 12953, 17684, 16600, 103724, 18035, 18787, 20498, 268903, 74155, 18626, 12608, 27387, 72281, 56458, 12606, 13106, 18627, 18628, 14366, 19088, 16590, 70757, 21859, 384783, 18984, 18639, 19016, 12048, 110595, 229595, 209039, 13849, 20393, 68453, 218215, 17295, 75339, 211770
MF	protein homodimerization activity	19	0.0673162	11910, 21853, 64009, 387609, 74360, 56198, 235320, 215445, 97064, 16531, 15242, 108958, 14013, 17127, 108655, 100503041, 21354, 23893, 14371	23	0.0038842	15370, 14366, 21685, 20893, 11555, 12683, 14205, 11522, 14182, 20887, 16590, 15926, 20194, 15901, 67902, 12048, 234219, 56752, 20810, 12609, 12608, 12606, 67800
MF	receptor binding	15	0.00488853	19401, 15015, 64009, 14177, 100689, 15018, 14166, 13614, 13642, 110557, 22418, 18784, 30878, 51789, 12562	37	0.00515538	15370, 16776, 14219, 216233, 22325, 11555, 16493, 14172, 12953, 15926, 20361, 18205, 83961, 69065, 207911, 69068, 18787, 74136, 268903, 93694, 12608, 27387, 67528, 18627, 15007, 68039, 14205, 13618, 384783, 56838, 57259, 64540, 19016, 209039, 20292, 16846, 77037
MF	enzyme inhibitor activity	0	1	NA	14	0.0069464	216233, 11812, 19088, 13025, 21859, 17751, 18054, 12702, 12048, 66107, 110595, 18787, 12700, 211770
MF	transcriptional activator activity, RNA polymerase II core promoter proximal region sequence-specific binding	11	0.00935196	15402, 11865, 12753, 21679, 26427, 20677, 20471, 56198, 13713, 13653, 17927	11	0.00714144	15370, 21685, 217082, 12879, 17869, 12609, 12608, 12606, 16658, 13170, 16600
MF	protein dimerization activity	7	0.074338	11865, 12753, 18143, 20788, 13557, 56198, 17927	30	0.00846506	15903, 15370, 11555, 12683, 17869, 20887, 15926, 20194, 15901, 67902, 56752, 20810, 12609, 12608, 12606, 15007, 14366, 21685, 17001, 20893, 11522, 14205, 14182, 13345, 16590, 18024, 12048, 234219, 17295, 67800
MF	identical protein binding	15	0.104745	11910, 213539, 12741, 387609, 69635, 74360, 229898, 235320, 22370, 99889, 17127, 51789, 21648, 12503, 23871	31	0.0102466	15370, 53376, 11555, 12683, 20887, 64945, 15926, 14645, 20194, 15901, 67902, 71962, 18035, 56752, 20810, 12609, 12608, 12606, 14366, 21685, 20893, 11522, 14205, 14182, 16590, 18639, 19016, 12048, 234219, 66065, 67800
MF	nuclear hormone receptor binding	2	0.311463	12952, 17927	7	0.0112432	15370, 19016, 268903, 12953, 12608, 18627, 57259
MF	ubiquitin-like protein ligase binding	0	1	NA	11	0.0115007	14366, 53376, 18035, 17869, 19088, 18626, 12608, 56458, 75339, 211770, 18628
MF	E-box binding	4	0.0152494	11865, 12753, 20788, 17927	4	0.0137247	229599, 20893, 17869, 18626
MF	growth factor binding	2	0.479735	16011, 16542	7	0.015381	14219, 11479, 81877, 14184, 330723, 14182, 18205
MF	transcription factor activity, protein binding	2	0.0890326	17127, 56198	15	0.0165619	19016, 20893, 13875, 56275, 12879, 268903, 13345, 18626, 12953, 56458, 12606, 17684, 18627, 57259, 16600
MF	RNA polymerase II regulatory region DNA binding	1	1	19401	17	0.0175394	16468, 21685, 217082, 17869, 226695, 18024, 16601, 226691, 19016, 234219, 12879, 18626, 12609, 12608, 12606, 16658, 13170
MF	histone deacetylase binding	4	0.249081	19401, 107765, 12952, 69504	6	0.0256445	16647, 268903, 12608, 12606, 18627, 16600
MF	carboxylic acid transmembrane transporter activity	0	1	NA	6	0.0256445	75750, 20512, 11988, 20514, 212555, 50934
MF	ubiquitin protein ligase binding	3	0.935483	17127, 65255, 17927	10	0.0261256	14366, 53376, 18035, 17869, 19088, 18626, 56458, 75339, 211770, 18628
MF	core promoter proximal region sequence-specific DNA binding	1	1	17127	12	0.0262513	21685, 234219, 12879, 17869, 18626, 12609, 226695, 12608, 12606, 226691, 16658, 16600
MF	core promoter proximal region DNA binding	0	1	NA	12	0.027063	21685, 234219, 12879, 17869, 18626, 12609, 226695, 12608, 12606, 226691, 16658, 16600
MF	phosphotransferase activity, alcohol group as acceptor	0	1	NA	19	0.0280334	14184, 72141, 20623, 14182, 238564, 16590, 15277, 223775, 18639, 11479, 53608, 22390, 546071, 20393, 57869, 67333, 17295, 211770, 270198
MF	organic acid transmembrane transporter activity	0	1	NA	6	0.028325	75750, 20512, 11988, 20514, 212555, 50934
MF	glucocorticoid receptor binding	0	1	NA	3	0.0286414	15370, 268903, 12608
MF	kinase activity	20	0.00857254	223435, 105278, 69635, 20620, 328329, 13384, 77976, 16542, 18753, 69181, 237459, 102414, 106522, 51789, 14773, 56632, 20111, 26401, 110651, 18706	21	0.0287741	14184, 72141, 20623, 14182, 18534, 238564, 16590, 15277, 223775, 18639, 53608, 11479, 22390, 79059, 546071, 20393, 57869, 67333, 17295, 211770, 270198
MF	secondary active transmembrane transporter activity	0	1	NA	9	0.0288375	75750, 330064, 20512, 11988, 20514, 59033, 20498, 110893, 50934
MF	core promoter sequence-specific DNA binding	5	0.00501405	11865, 12753, 20677, 12952, 69504	6	0.0292565	19016, 229599, 268903, 17869, 12608, 353187
MF	L-amino acid transmembrane transporter activity	0	1	NA	4	0.0306023	11988, 20514, 212555, 50934
MF	amino acid transmembrane transporter activity	2	0.410708	67760, 69354	5	0.0310435	20512, 11988, 20514, 212555, 50934
MF	RNA polymerase II regulatory region sequence-specific DNA binding	10	0.00744063	19401, 11910, 17127, 13653, 18030, 17927, 71371, 192285, 19696, 15242	16	0.032221	16468, 21685, 217082, 17869, 226695, 18024, 16601, 226691, 234219, 12879, 18626, 12609, 12608, 12606, 16658, 13170
MF	protein kinase inhibitor activity	2	0.588179	24056, 192157	5	0.0322894	216233, 12702, 19088, 211770, 12700
MF	kinase inhibitor activity	0	1	NA	5	0.0348681	216233, 12702, 19088, 211770, 12700
MF	carbohydrate kinase activity	0	1	NA	3	0.0348876	18639, 15277, 270198
MF	NAD+ ADP-ribosyltransferase activity	0	1	NA	3	0.0381902	11875, 11546, 99929
MF	kinase binding	3	0.416038	21929, 18753, 12952	17	0.0389039	16493, 19088, 12953, 384783, 18639, 12048, 209039, 20498, 74155, 20393, 18626, 27387, 12608, 12606, 211770, 18627, 18628
MF	transmembrane receptor protein kinase activity	0	1	NA	5	0.041824	11479, 14184, 14182, 16590, 17295
MF	RNA polymerase II core promoter proximal region sequence-specific DNA binding	12	0.0239113	15402, 11910, 17127, 12753, 21679, 108655, 20788, 20471, 13713, 17927, 320790, 15242	11	0.0423052	21685, 234219, 12879, 17869, 18626, 12609, 226695, 12608, 12606, 226691, 16658
MF	peptidase inhibitor activity	0	1	NA	8	0.0433574	18054, 66107, 12048, 110595, 18787, 13025, 17751, 21859
MF	kinase regulator activity	0	1	NA	7	0.0531154	216233, 12702, 19088, 17751, 211770, 12700, 16600
MF	6-phosphofructo-2-kinase activity	0	1	NA	2	0.0579906	18639, 270198
MF	phosphatase binding	3	0.169001	17127, 12952, 68701	7	0.0603321	19016, 13685, 12953, 72281, 384783, 56458, 17295
MF	protein domain specific binding	5	0.654254	19401, 22418, 237504, 12313, 235320	17	0.0618515	15903, 14366, 20893, 16924, 19088, 13345, 18024, 384783, 17684, 21393, 103724, 19016, 12048, 330319, 74155, 11891, 12606
MF	activating transcription factor binding	0	1	NA	4	0.0618572	19016, 20893, 18024, 17684
MF	sulfur compound binding	0	1	NA	8	0.0635681	14219, 17523, 81877, 17001, 14766, 14182, 11504, 20887
MF	growth factor activity	3	0.65758	14177, 14166, 22341	6	0.0648664	14219, 83961, 14205, 14172, 16846, 18205
MF	molecular function regulator	0	1	NA	26	0.0706051	216233, 11812, 22325, 11555, 16493, 69994, 13025, 16600, 103724, 18054, 12702, 66107, 18787, 74136, 27387, 12700, 22782, 17001, 19088, 17751, 21859, 17207, 12048, 110595, 20393, 211770
MF	arginine transmembrane transporter activity	0	1	NA	2	0.0719571	11988, 212555
MF	fibroblast growth factor-activated receptor activity	0	1	NA	2	0.0719571	14184, 14182
MF	fructose-2,6-bisphosphate 2-phosphatase activity	0	1	NA	2	0.0719571	18639, 270198
MF	L-lysine transmembrane transporter activity	0	1	NA	2	0.0719571	11988, 212555
MF	glycosaminoglycan binding	0	1	NA	7	0.0721703	14219, 17523, 81877, 14766, 14182, 11504, 114332
MF	heparin binding	5	0.204728	22370, 235130, 18784, 20344, 23893	6	0.0743416	14219, 17523, 81877, 14766, 14182, 11504
MF	oxidoreductase activity, acting on CH-OH group of donors	0	1	NA	6	0.0743416	236539, 66065, 11522, 214305, 15926, 242285
MF	cofactor binding	0	1	NA	9	0.0754529	236539, 11522, 56752, 20393, 12953, 214305, 18984, 15926, 67876
MF	DNA binding	42	0.0107328	11910, 237860, 387609, 107765, 56198, 12192, 12051, 67434, 15402, 21929, 18143, 108655, 21679, 26427, 13557, 20677, 20471, 13713, 18030, 23871, 17927, 26380, 19696, 14239, 320790, 19401, 11865, 230793, 12753, 13653, 235320, 15242, 15936, 14013, 17127, 20788, 13865, 71371, 192285, 13134, 57080, 67393	41	0.0793822	15370, 16468, 81879, 217082, 50708, 68240, 17869, 12953, 353187, 16601, 66277, 16600, 71389, 13875, 12879, 268903, 12609, 18626, 12608, 56458, 12606, 22690, 18627, 16598, 20893, 21685, 11546, 53422, 13345, 18024, 23849, 226695, 226691, 215418, 19016, 229599, 234219, 69263, 99929, 16658, 13170
MF	cysteine-type endopeptidase inhibitor activity	0	1	NA	4	0.0800118	18054, 12048, 13025, 17751
MF	NAD binding	1	1	18115	4	0.0800118	236539, 11522, 56752, 15926
MF	peptidase regulator activity	0	1	NA	8	0.0819544	18054, 66107, 12048, 110595, 18787, 13025, 17751, 21859
MF	endopeptidase inhibitor activity	0	1	NA	7	0.0829671	18054, 12048, 110595, 18787, 13025, 17751, 21859
MF	protein heterodimerization activity	20	0.000412976	11910, 11865, 19401, 15015, 21853, 15018, 387609, 14960, 56198, 60596, 16500, 110557, 108958, 17127, 108655, 20677, 100503041, 21354, 17927, 14371	13	0.0830586	15370, 15007, 14366, 21685, 17001, 20893, 12048, 17869, 12609, 18024, 12608, 17295, 12606
MF	cadmium ion binding	0	1	NA	2	0.0857173	17750, 17751
MF	MRF binding	0	1	NA	2	0.0857173	20893, 14605
MF	galactosyltransferase activity	1	1	97884	3	0.090112	56375, 239559, 232984
MF	ion channel inhibitor activity	0	1	NA	3	0.090112	22782, 16493, 69994
MF	protein kinase regulator activity	0	1	NA	6	0.0937084	216233, 12702, 19088, 17751, 211770, 12700
MF	protein kinase activity	19	0.00154915	223435, 105278, 18712, 69635, 20620, 328329, 77976, 16542, 18753, 69181, 237459, 102414, 106522, 51789, 14773, 16706, 20111, 26401, 110651	15	0.0937185	53608, 11479, 22390, 14184, 20623, 14182, 238564, 20393, 546071, 16590, 67333, 57869, 17295, 211770, 223775
MF	transmembrane receptor protein tyrosine kinase activity	1	1	16542	4	0.0942279	14184, 14182, 16590, 17295
MF	endopeptidase regulator activity	0	1	NA	7	0.0963573	18054, 12048, 110595, 18787, 13025, 17751, 21859
MF	antiporter activity	0	1	NA	4	0.097188	11988, 59033, 110893, 50934
MF	phosphofructokinase activity	0	1	NA	2	0.0992743	18639, 270198
MF	channel inhibitor activity	0	1	NA	3	0.0992997	22782, 16493, 69994
MF	steroid hormone receptor binding	0	1	NA	4	0.100186	15370, 19016, 268903, 12608
MF	RNA polymerase II activating transcription factor binding	1	1	17127	3	0.108736	20893, 18024, 17684
MF	carboxylic acid binding	0	1	NA	6	0.111243	71962, 19016, 11812, 20512, 18534, 14645
MF	potassium channel regulator activity	1	1	229715	3	0.118397	11555, 16493, 20393
MF	channel regulator activity	0	1	NA	5	0.120174	22782, 11555, 16493, 69994, 20393
MF	O-acyltransferase activity	0	1	NA	3	0.123306	16816, 245533, 67800
MF	transcriptional repressor activity, RNA polymerase II core promoter proximal region sequence-specific binding	6	0.0496166	11910, 108655, 20788, 18030, 13134, 15242	5	0.125243	20893, 234219, 226695, 56458, 226691
MF	protease binding	3	0.54101	21929, 22190, 18550	5	0.130401	110595, 229595, 18787, 16590, 21859
MF	oxidoreductase activity, acting on the CH-OH group of donors, NAD or NADP as acceptor	0	1	NA	5	0.130401	236539, 66065, 11522, 15926, 242285
MF	anion binding	0	1	NA	8	0.13621	71962, 19016, 11812, 20512, 18739, 12724, 18534, 14645
MF	basic amino acid transmembrane transporter activity	0	1	NA	2	0.138756	11988, 212555
MF	oxidoreductase activity, oxidizing metal ions, NAD or NADP as acceptor	0	1	NA	2	0.138756	13056, 18984
MF	sugar-phosphatase activity	0	1	NA	2	0.138756	18639, 270198
MF	drug binding	1	1	19401	5	0.140976	19016, 110385, 11555, 11522, 17751
MF	RNA polymerase II transcription factor activity, ligand-activated sequence-specific DNA binding	2	0.428776	19401, 13865	3	0.14853	15370, 19016, 353187
MF	peroxidase activity	0	1	NA	3	0.14853	17523, 17001, 14872
MF	transcription factor activity, direct ligand regulated sequence-specific DNA binding	0	1	NA	3	0.14853	15370, 19016, 353187
MF	solute:cation symporter activity	0	1	NA	4	0.149194	75750, 330064, 20512, 20498
MF	transcriptional repressor activity, RNA polymerase II transcription factor binding	0	1	NA	4	0.149194	20893, 12879, 17684, 16600
MF	activin binding	0	1	NA	2	0.151529	11479, 83554
MF	carbohydrate phosphatase activity	0	1	NA	2	0.151529	18639, 270198
MF	cysteine-type peptidase activity	2	0.889188	21929, 68149	6	0.152074	53376, 71198, 78787, 230789, 13024, 13025
MF	transcriptional repressor activity, RNA polymerase II transcription regulatory region sequence-specific binding	2	0.594549	71371, 15242	6	0.152683	16468, 20893, 234219, 226695, 56458, 226691
MF	manganese ion binding	2	0.518722	69181, 18712	3	0.153694	18534, 67528, 14645
MF	phosphoric ester hydrolase activity	0	1	NA	9	0.154775	18639, 110385, 27355, 209039, 56405, 71584, 11433, 235584, 270198
MF	protein phosphatase binding	3	0.394459	17872, 12562, 53412	5	0.160263	19016, 13685, 384783, 56458, 17295
MF	transcription factor activity, RNA polymerase II transcription factor binding	0	1	NA	5	0.160263	20893, 12879, 13345, 17684, 16600
MF	anion transmembrane transporter activity	0	1	NA	6	0.164705	241296, 75750, 20512, 59033, 12724, 20498
MF	symporter activity	3	0.517515	67760, 69354, 66859	5	0.165945	75750, 330064, 20512, 20514, 20498
MF	macromolecular complex binding	0	1	NA	28	0.167158	16468, 16776, 14219, 11555, 50708, 17869, 17684, 20361, 15901, 18035, 14766, 12879, 330319, 83554, 18626, 12608, 12606, 15007, 14182, 53422, 13345, 384783, 11479, 64540, 19016, 81877, 68453, 17295
MF	oxidoreductase activity, acting on peroxide as acceptor	0	1	NA	3	0.169384	17523, 17001, 14872
MF	solute:sodium symporter activity	0	1	NA	3	0.169384	75750, 330064, 20512
MF	cytokine binding	0	1	NA	4	0.174259	14366, 16590, 12778, 21393
MF	MAP kinase tyrosine/serine/threonine phosphatase activity	2	0.182969	18218, 67603	2	0.176513	56405, 235584
MF	glutamate binding	0	1	NA	2	0.176513	20512, 14645
MF	metalloendopeptidase inhibitor activity	0	1	NA	2	0.176513	110595, 21859
MF	protein tyrosine kinase activity	5	0.117337	69181, 102414, 51789, 106522, 16542	5	0.177518	22390, 14184, 14182, 16590, 17295
MF	transcription factor activity, RNA polymerase II distal enhancer sequence-specific binding	2	0.636478	108655, 17927	4	0.181628	20893, 18024, 12608, 12606
MF	protein complex binding	4	0.916701	68585, 17769, 20620, 16531	18	0.185919	14219, 15007, 16776, 11555, 14182, 17869, 384783, 20361, 15901, 11479, 64540, 81877, 18035, 14766, 330319, 83554, 12606, 17295
MF	MAP kinase phosphatase activity	0	1	NA	2	0.188729	56405, 235584
MF	retinal binding	0	1	NA	2	0.188729	63954, 19378
MF	integrin binding	3	0.457992	13610, 22370, 16542	4	0.18908	14219, 64540, 16776, 20361
MF	coenzyme binding	0	1	NA	6	0.193849	236539, 11522, 56752, 12953, 18984, 15926
MF	transferase activity, transferring pentosyl groups	0	1	NA	3	0.196073	11875, 11546, 99929
MF	active transmembrane transporter activity	0	1	NA	9	0.200142	75750, 330064, 20512, 11988, 20514, 59033, 20498, 110893, 50934
MF	phosphatase activity	4	0.274026	19258, 237860, 18218, 67603	7	0.2081	18639, 27355, 209039, 56405, 11433, 235584, 270198
MF	steroid hormone receptor activity	3	0.213693	19401, 13865, 26380	3	0.217775	15370, 19016, 353187
MF	GDP binding	0	1	NA	3	0.223234	11852, 18534, 11891
MF	nucleoside diphosphate kinase activity	0	1	NA	2	0.224303	79059, 18534
MF	oxidoreductase activity, oxidizing metal ions	0	1	NA	2	0.224303	13056, 18984
MF	ubiquitin-like protein-specific protease activity	0	1	NA	4	0.231309	53376, 71198, 78787, 230789
MF	transferase activity, transferring alkyl or aryl (other than methyl) groups	0	1	NA	3	0.239672	17001, 20810, 14872
MF	transcription corepressor activity	7	0.035004	12398, 19401, 387609, 107765, 56198, 13713, 97064	5	0.255751	20893, 13875, 268903, 17684, 57259
MF	glutathione peroxidase activity	0	1	NA	2	0.258324	17001, 14872
MF	Notch binding	1	1	54485	2	0.258324	69065, 69068
MF	RNA polymerase II transcription factor binding	1	1	107765	4	0.259016	20893, 18024, 17684, 16600
MF	alcohol binding	0	1	NA	3	0.261669	63954, 11522, 59045
MF	aldehyde dehydrogenase (NAD) activity	0	1	NA	2	0.269331	56752, 19378
MF	quinone binding	0	1	NA	2	0.269331	214305, 67876
MF	retinoid X receptor binding	0	1	NA	2	0.269331	19016, 268903
MF	retinol dehydrogenase activity	0	1	NA	2	0.269331	11522, 242285
MF	transcription coactivator activity	7	0.0605447	19401, 215031, 641340, 17927, 97064, 71371, 26380	6	0.276081	19016, 56275, 268903, 12606, 17684, 18627
MF	structural molecule activity	2	0.975087	12741, 16531	14	0.27758	67127, 69611, 16681, 67554, 22229, 16939, 100502825, 64945, 227731, 21393, 70556, 68720, 66203, 74175
MF	UDP-galactosyltransferase activity	0	1	NA	2	0.280175	56375, 239559
MF	lipid binding	3	0.922821	328561, 106840, 14773	13	0.286995	63954, 15903, 19016, 11812, 17207, 17001, 18739, 53422, 59045, 19378, 20393, 68453, 56297
MF	alpha-actinin binding	1	1	19401	2	0.290859	19016, 16493
MF	carbohydrate derivative binding	0	1	NA	38	0.297563	14219, 11852, 20623, 20887, 15277, 56297, 170758, 14645, 225594, 22390, 71389, 14766, 100039707, 67333, 11891, 57869, 17523, 14184, 14182, 18534, 238564, 19088, 114332, 16590, 18984, 223775, 18639, 53608, 11479, 81877, 11504, 79059, 20393, 546071, 17295, 211770, 69159, 270198
MF	sodium ion transmembrane transporter activity	0	1	NA	4	0.299264	75750, 330064, 20512, 110893
MF	14-3-3 protein binding	1	1	12192	2	0.301384	384783, 74747
MF	nuclear localization sequence binding	0	1	NA	2	0.301384	16647, 18035
MF	enzyme regulator activity	1	1	12313	17	0.303646	11812, 216233, 17001, 19088, 13025, 21859, 17751, 16600, 103724, 18054, 12702, 12048, 110595, 66107, 18787, 12700, 211770
MF	G-protein coupled peptide receptor activity	0	1	NA	4	0.307366	207911, 13618, 12778, 18166
MF	transcription cofactor activity	1	1	192285	9	0.309484	19016, 20893, 13875, 56275, 268903, 12606, 17684, 18627, 57259
MF	cysteine-type endopeptidase inhibitor activity involved in apoptotic process	2	0.322095	20111, 110651	2	0.311755	12048, 17751
MF	fibroblast growth factor binding	1	1	74360	2	0.321971	14184, 14182
MF	organic acid binding	0	1	NA	2	0.321971	15903, 100039707
MF	peptide receptor activity	0	1	NA	4	0.323593	207911, 13618, 12778, 18166
MF	chemoattractant activity	1	1	22341	2	0.332037	14205, 18205
MF	antioxidant activity	0	1	NA	3	0.332888	17523, 17001, 14872
MF	ribonucleotide binding	0	1	NA	32	0.336874	11852, 20623, 20887, 15277, 56297, 170758, 14645, 225594, 71389, 22390, 100039707, 11891, 57869, 67333, 14184, 14182, 18534, 238564, 19088, 16590, 18984, 223775, 18639, 53608, 11479, 79059, 20393, 546071, 17295, 211770, 69159, 270198
MF	vitamin binding	0	1	NA	3	0.338304	63954, 100039707, 19378
MF	small molecule binding	0	1	NA	43	0.341768	15903, 11852, 20623, 56275, 20887, 12953, 15277, 56297, 170758, 15926, 14645, 225594, 22390, 71389, 100039707, 56752, 59045, 67333, 57869, 11891, 63954, 14184, 11522, 14182, 18534, 238564, 19088, 19378, 16590, 18984, 112403, 223775, 53608, 11479, 18639, 236539, 79059, 20393, 546071, 17295, 211770, 69159, 270198
MF	insulin-like growth factor binding	1	1	16011	2	0.341954	14219, 330723
MF	fibronectin binding	1	1	16011	2	0.351724	14219, 83554
MF	retinoid binding	0	1	NA	2	0.351724	63954, 19378
MF	beta-catenin binding	2	0.729755	17127, 12562	3	0.354472	56458, 17295, 16600
MF	bHLH transcription factor binding	2	0.332562	11865, 17127	2	0.36135	20893, 14605
MF	G-protein coupled receptor binding	1	1	30878	6	0.368774	11555, 68039, 20292, 13618, 77037, 56838
MF	NF-kappaB binding	0	1	NA	2	0.370833	18035, 66200
MF	pre-mRNA binding	0	1	NA	2	0.370833	56275, 18627
MF	retinoic acid receptor binding	0	1	NA	2	0.370833	19016, 268903
MF	protein C-terminus binding	7	0.105189	215031, 20788, 235320, 69674, 16706, 16514, 70097	5	0.376172	14219, 207911, 68041, 19124, 15901
MF	protein serine/threonine kinase activity	17	0.00102195	223435, 105278, 18712, 69635, 20620, 328329, 77976, 18753, 237459, 69181, 102414, 51789, 14773, 20111, 26401, 110651, 18706	9	0.377838	11479, 53608, 20623, 238564, 20393, 546071, 67333, 57869, 223775
MF	calcium channel regulator activity	0	1	NA	2	0.380177	22782, 20393
MF	neuropeptide receptor binding	0	1	NA	2	0.380177	68039, 77037
MF	organic cyclic compound binding	0	1	NA	95	0.383136	15903, 81879, 16647, 50708, 234725, 12953, 56297, 16601, 170758, 14645, 66277, 16600, 225594, 268903, 59045, 57869, 100609, 67528, 13106, 15007, 20893, 14184, 11522, 14182, 56405, 18534, 53422, 13345, 23849, 18024, 100502825, 18984, 66441, 223775, 18639, 11479, 19016, 170716, 229599, 236539, 79059, 546071, 104086, 99929, 17295, 211770, 16468, 15370, 12457, 11555, 11852, 20623, 217082, 56275, 6824…
MF	oxidoreductase activity, acting on paired donors, with incorporation or reduction of molecular oxygen	0	1	NA	5	0.38633	170716, 104086, 18984, 20249, 13106
MF	transferase activity, transferring glycosyl groups	2	0.961288	15118, 97884	6	0.388861	11875, 11546, 56375, 239559, 99929, 232984
MF	histone acetyltransferase binding	2	0.401462	13653, 23871	2	0.389381	12608, 17684
MF	glutathione transferase activity	0	1	NA	2	0.389381	17001, 14872
MF	purine ribonucleotide binding	0	1	NA	31	0.394105	11852, 20623, 20887, 15277, 56297, 170758, 14645, 225594, 71389, 22390, 100039707, 11891, 57869, 67333, 14184, 14182, 18534, 238564, 19088, 16590, 223775, 18639, 53608, 11479, 79059, 20393, 546071, 17295, 211770, 69159, 270198
MF	protein kinase binding	8	0.502115	17127, 18753, 17872, 11475, 12952, 26401, 110651, 70097	11	0.394387	16493, 12048, 209039, 20498, 19088, 20393, 74155, 27387, 12953, 384783, 211770
MF	nucleotide binding	46	0.00325869	223435, 434341, 26942, 668303, 60596, 229898, 360013, 12952, 18952, 328329, 20620, 319765, 16542, 77976, 56437, 237459, 69181, 102414, 11515, 77579, 68895, 106522, 270163, 12877, 56632, 21354, 17909, 110651, 26401, 320790, 18706, 78977, 73713, 105278, 69635, 67579, 69581, 26568, 14469, 18753, 11475, 51789, 14773, 101437, 20111, 268857	39	0.395002	11852, 20623, 56275, 20887, 12953, 15277, 56297, 170758, 15926, 14645, 225594, 22390, 71389, 100039707, 56752, 67333, 57869, 11891, 14184, 11522, 14182, 18534, 238564, 19088, 16590, 18984, 112403, 223775, 53608, 11479, 18639, 236539, 79059, 20393, 546071, 17295, 211770, 69159, 270198
MF	nucleoside phosphate binding	0	1	NA	39	0.395002	11852, 20623, 56275, 20887, 12953, 15277, 56297, 170758, 15926, 14645, 225594, 22390, 71389, 100039707, 56752, 67333, 57869, 11891, 14184, 11522, 14182, 18534, 238564, 19088, 16590, 18984, 112403, 223775, 53608, 11479, 18639, 236539, 79059, 20393, 546071, 17295, 211770, 69159, 270198
MF	actinin binding	0	1	NA	2	0.39845	19016, 16493
MF	isoprenoid binding	0	1	NA	2	0.39845	63954, 19378
MF	purine nucleotide binding	0	1	NA	31	0.405705	11852, 20623, 20887, 15277, 56297, 170758, 14645, 225594, 71389, 22390, 100039707, 11891, 57869, 67333, 14184, 14182, 18534, 238564, 19088, 16590, 223775, 18639, 53608, 11479, 79059, 20393, 546071, 17295, 211770, 69159, 270198
MF	phosphotransferase activity, phosphate group as acceptor	0	1	NA	2	0.407385	79059, 18534
MF	translation regulator activity	0	1	NA	2	0.407385	13685, 53422
MF	neutral amino acid transmembrane transporter activity	0	1	NA	2	0.416187	20514, 50934
MF	protein phosphatase 2A binding	0	1	NA	2	0.416187	13685, 56458
MF	thiol-dependent ubiquitinyl hydrolase activity	2	0.698549	21929, 68149	3	0.417559	53376, 71198, 78787
MF	ubiquitinyl hydrolase activity	0	1	NA	3	0.417559	53376, 71198, 78787
MF	heterocyclic compound binding	0	1	NA	93	0.419034	15903, 81879, 16647, 50708, 234725, 12953, 56297, 16601, 170758, 14645, 66277, 16600, 225594, 268903, 57869, 100609, 67528, 13106, 15007, 20893, 14184, 11522, 14182, 56405, 18534, 53422, 13345, 18024, 23849, 100502825, 18984, 66441, 223775, 18639, 11479, 19016, 170716, 229599, 236539, 79059, 546071, 104086, 99929, 17295, 211770, 16468, 15370, 12457, 11852, 20623, 217082, 56275, 68240, 17869, 2088…
MF	carboxy-lyase activity	0	1	NA	2	0.42486	18534, 14645
MF	cysteine-type endopeptidase regulator activity involved in apoptotic process	0	1	NA	2	0.42486	12048, 17751
MF	purine ribonucleoside binding	0	1	NA	30	0.42959	11852, 20623, 20887, 15277, 56297, 170758, 14645, 225594, 71389, 22390, 100039707, 11891, 57869, 67333, 14184, 14182, 18534, 238564, 16590, 223775, 18639, 53608, 11479, 79059, 20393, 546071, 17295, 211770, 69159, 270198
MF	protein tyrosine phosphatase activity	4	0.188702	19258, 237860, 18218, 67603	3	0.432856	27355, 56405, 235584
MF	purine nucleoside binding	0	1	NA	30	0.433156	11852, 20623, 20887, 15277, 56297, 170758, 14645, 225594, 71389, 22390, 100039707, 11891, 57869, 67333, 14184, 14182, 18534, 238564, 16590, 223775, 18639, 53608, 11479, 79059, 20393, 546071, 17295, 211770, 69159, 270198
MF	ribonucleoside binding	0	1	NA	30	0.433156	11852, 20623, 20887, 15277, 56297, 170758, 14645, 225594, 71389, 22390, 100039707, 11891, 57869, 67333, 14184, 14182, 18534, 238564, 16590, 223775, 18639, 53608, 11479, 79059, 20393, 546071, 17295, 211770, 69159, 270198
MF	ion binding	1	1	60596	66	0.440793	22325, 53376, 234725, 56297, 20249, 227731, 16601, 14645, 66277, 20194, 16600, 71962, 17748, 75600, 12724, 67528, 13106, 11522, 18739, 18534, 23849, 100502825, 17750, 17751, 213484, 11479, 13056, 19016, 170716, 110595, 237926, 209039, 71584, 79059, 546071, 99929, 104086, 11433, 218215, 15370, 11812, 12457, 72141, 20623, 20512, 16924, 12839, 15926, 353187, 67902, 22390, 100039707, 22690, 17523, 16…
MF	fatty acid binding	0	1	NA	2	0.441821	19016, 11812
MF	phosphatidylinositol 3-kinase binding	1	1	12313	2	0.441821	384783, 17295
MF	nucleoside binding	0	1	NA	30	0.442675	11852, 20623, 20887, 15277, 56297, 170758, 14645, 225594, 71389, 22390, 100039707, 11891, 57869, 67333, 14184, 14182, 18534, 238564, 16590, 223775, 18639, 53608, 11479, 79059, 20393, 546071, 17295, 211770, 69159, 270198
MF	iron ion binding	1	1	20250	5	0.446493	170716, 104086, 11433, 20249, 13106
MF	amide binding	0	1	NA	6	0.453344	15007, 17001, 16647, 18035, 100039707, 13618
MF	phosphoprotein phosphatase activity	5	0.16764	19258, 237860, 18218, 67603, 53412	4	0.458128	27355, 209039, 56405, 235584
MF	protein tyrosine/serine/threonine phosphatase activity	3	0.126292	237860, 18218, 67603	2	0.466333	56405, 235584
MF	nucleobase-containing compound kinase activity	0	1	NA	2	0.466333	79059, 18534
MF	signal sequence binding	0	1	NA	2	0.466333	16647, 18035
MF	protein binding, bridging	0	1	NA	3	0.467688	216233, 27387, 21393
MF	estrogen receptor binding	0	1	NA	2	0.474263	19016, 268903
MF	metal ion binding	54	0.446233	230848, 108089, 226251, 387609, 243905, 16800, 328329, 12192, 21929, 270163, 18784, 214137, 242466, 12562, 19401, 100689, 76892, 11492, 330554, 13809, 68867, 16531, 69581, 14013, 17127, 18585, 12398, 77864, 214854, 320878, 69504, 18143, 108655, 11515, 235130, 58185, 12877, 18550, 26380, 26401, 327951, 433766, 13653, 215445, 235320, 29861, 18753, 54153, 51789, 13865, 16706, 20250, 192285, 67393	62	0.483075	22325, 53376, 234725, 56297, 20249, 227731, 16601, 14645, 20194, 66277, 16600, 17748, 75600, 67528, 13106, 11522, 18739, 18534, 23849, 17750, 100502825, 17751, 213484, 11479, 13056, 19016, 170716, 110595, 237926, 209039, 71584, 79059, 546071, 99929, 104086, 11433, 218215, 15370, 12457, 72141, 20623, 16924, 12839, 15926, 353187, 67902, 22390, 100039707, 22690, 17523, 16598, 110385, 56375, 16590, 7…
MF	heme binding	0	1	NA	4	0.483173	17523, 170716, 104086, 13106
MF	ligand-dependent nuclear receptor transcription coactivator activity	0	1	NA	2	0.489773	19016, 56275
MF	neuropeptide receptor activity	0	1	NA	2	0.489773	207911, 18166
MF	purine ribonucleoside triphosphate binding	0	1	NA	29	0.493009	11852, 20623, 15277, 56297, 170758, 14645, 225594, 71389, 22390, 100039707, 11891, 57869, 67333, 14184, 14182, 238564, 18534, 16590, 223775, 18639, 53608, 11479, 79059, 20393, 546071, 17295, 211770, 69159, 270198
MF	cell adhesion molecule binding	1	1	17356	8	0.494328	14219, 103724, 64540, 16776, 19041, 14182, 15926, 20361
MF	GTP binding	14	0.00663305	15953, 17472, 56437, 14469, 236573, 26942, 69635, 68895, 229898, 60596, 18952, 100702, 69581, 100039796	7	0.502944	225594, 11852, 18534, 11891, 56297, 170758, 69159
MF	ion antiporter activity	0	1	NA	2	0.504827	59033, 110893
MF	scavenger receptor activity	2	0.526163	22370, 66102	2	0.512188	214305, 12778
MF	chemokine activity	1	1	66102	2	0.512188	20292, 56838
MF	signaling adaptor activity	0	1	NA	2	0.512188	216233, 27387
MF	PDZ domain binding	2	0.836109	214137, 13384	3	0.515177	103724, 14366, 16924
MF	tetrapyrrole binding	0	1	NA	4	0.516295	17523, 170716, 104086, 13106
MF	cation binding	0	1	NA	62	0.519151	22325, 53376, 234725, 56297, 20249, 227731, 16601, 14645, 20194, 66277, 16600, 17748, 75600, 67528, 13106, 11522, 18739, 18534, 23849, 17750, 100502825, 17751, 213484, 11479, 13056, 19016, 170716, 110595, 237926, 209039, 71584, 79059, 546071, 99929, 104086, 11433, 218215, 15370, 12457, 72141, 20623, 16924, 12839, 15926, 353187, 67902, 22390, 100039707, 22690, 17523, 16598, 110385, 56375, 16590, 7…
MF	NADP binding	2	0.454849	18115, 17769	2	0.526583	18984, 15926
MF	adenyl ribonucleotide binding	0	1	NA	24	0.527582	14184, 20623, 14182, 238564, 20887, 19088, 16590, 15277, 14645, 223775, 18639, 53608, 11479, 71389, 22390, 100039707, 79059, 546071, 20393, 57869, 67333, 17295, 211770, 270198
MF	adenyl nucleotide binding	0	1	NA	24	0.537967	14184, 20623, 14182, 238564, 20887, 19088, 16590, 15277, 14645, 223775, 18639, 53608, 11479, 71389, 22390, 100039707, 79059, 546071, 20393, 57869, 67333, 17295, 211770, 270198
MF	oxidoreductase activity, acting on the aldehyde or oxo group of donors, NAD or NADP as acceptor	0	1	NA	2	0.540555	56752, 19378
MF	transferase activity, transferring acyl groups	4	0.477274	218121, 12753, 116939, 70999	5	0.545643	69065, 16816, 245533, 110460, 67800
MF	monovalent inorganic cation transmembrane transporter activity	0	1	NA	6	0.549518	75750, 330064, 16493, 20512, 20498, 110893
MF	receptor signaling protein activity	1	1	24001	3	0.551105	11479, 53608, 16590
MF	structural constituent of ribosome	1	1	192287	5	0.552205	70556, 67554, 22229, 100502825, 227731
MF	carbon-carbon lyase activity	0	1	NA	2	0.554117	18534, 14645
MF	guanyl ribonucleotide binding	0	1	NA	7	0.555557	225594, 11852, 18534, 11891, 56297, 170758, 69159
MF	mRNA binding	4	0.375052	74480, 12877, 319765, 12192	4	0.556593	12457, 56275, 53422, 112403
MF	guanyl nucleotide binding	0	1	NA	7	0.557984	225594, 11852, 18534, 11891, 56297, 170758, 69159
MF	metal ion transmembrane transporter activity	1	1	106947	7	0.557984	75750, 22782, 330064, 16493, 20512, 20498, 110893
MF	guanyl-nucleotide exchange factor activity	7	0.0340881	72754, 223435, 219140, 19730, 29815, 16800, 24001	4	0.559655	103724, 22325, 17207, 27387
MF	damaged DNA binding	0	1	NA	2	0.560747	68240, 12953
MF	ligase activity, forming carbon-nitrogen bonds	0	1	NA	2	0.560747	100039707, 14645
MF	mRNA 3'-UTR binding	4	0.0483029	12877, 67579, 319765, 12192	2	0.573715	56275, 53422
MF	chromatin binding	11	0.183997	12398, 17127, 108655, 20788, 26427, 20471, 17927, 69504, 192285, 19696, 15242	9	0.57397	16468, 19016, 12879, 50708, 53422, 13345, 18626, 12608, 17684
MF	inorganic anion transmembrane transporter activity	0	1	NA	3	0.576801	59033, 12724, 20498
MF	transcriptional activator activity, RNA polymerase II transcription factor binding	2	0.244096	11865, 12753	2	0.586301	17684, 16600
MF	transcriptional repressor activity, RNA polymerase II activating transcription factor binding	0	1	NA	2	0.586301	17684, 16600
MF	peptide binding	5	0.0557137	15015, 15018, 13809, 18550, 110557	5	0.58738	15007, 17001, 16647, 18035, 13618
MF	chemokine receptor binding	2	0.244096	54199, 66102	2	0.592455	20292, 56838
MF	monocarboxylic acid binding	0	1	NA	2	0.592455	19016, 11812
MF	copper ion binding	0	1	NA	2	0.598517	17748, 17751
MF	collagen binding	2	0.600822	22370, 17127	2	0.60449	81877, 14766
MF	amino acid binding	0	1	NA	2	0.60449	71962, 20512
MF	UDP-glycosyltransferase activity	0	1	NA	3	0.609372	56375, 239559, 232984
MF	oxidoreductase activity, acting on the aldehyde or oxo group of donors	0	1	NA	2	0.616171	56752, 19378
MF	S-adenosylmethionine-dependent methyltransferase activity	0	1	NA	3	0.624931	72658, 100609, 21743
MF	growth factor receptor binding	0	1	NA	3	0.628745	22325, 14205, 14172
MF	RNA polymerase II core promoter sequence-specific DNA binding	4	0.0846909	434341, 56198, 13653, 18030	2	0.633052	17869, 12608
MF	cargo receptor activity	0	1	NA	2	0.633052	214305, 12778
MF	cytokine receptor binding	0	1	NA	5	0.639698	216233, 14205, 20292, 56838, 18205
MF	transferase activity, transferring acyl groups other than amino-acyl groups	1	1	218121	4	0.648346	16816, 245533, 110460, 67800
MF	DNA-dependent ATPase activity	0	1	NA	2	0.649192	71389, 69263
MF	ATP binding	34	0.025563	223435, 434341, 668303, 360013, 328329, 20620, 16542, 77976, 237459, 69181, 102414, 11515, 77579, 106522, 270163, 56632, 21354, 17909, 110651, 26401, 320790, 18706, 105278, 69635, 18712, 16514, 18753, 11475, 51789, 14773, 101437, 16706, 20111, 268857	22	0.650005	14184, 20623, 14182, 238564, 16590, 15277, 14645, 223775, 18639, 53608, 11479, 22390, 71389, 100039707, 79059, 546071, 20393, 57869, 67333, 17295, 211770, 270198
MF	monooxygenase activity	1	1	320878	3	0.654605	170716, 104086, 13106
MF	exonuclease activity	1	1	330554	2	0.659558	12457, 112403
MF	steroid hydroxylase activity	0	1	NA	2	0.659558	104086, 13106
MF	binding, bridging	0	1	NA	3	0.661725	216233, 27387, 21393
MF	Rho guanyl-nucleotide exchange factor activity	6	0.00569351	72754, 67425, 223435, 219140, 16800, 24001	2	0.674538	22325, 17207
MF	modified amino acid binding	1	1	17769	2	0.684157	17001, 100039707
MF	SMAD binding	2	0.561683	17127, 26427	2	0.68886	11479, 17684
MF	hormone binding	0	1	NA	2	0.68886	207911, 13618
MF	carboxylic ester hydrolase activity	0	1	NA	3	0.695575	16816, 546849, 234564
MF	thiol-dependent ubiquitin-specific protease activity	2	0.716795	21929, 68149	2	0.702555	53376, 71198
MF	organic anion transmembrane transporter activity	0	1	NA	2	0.706986	75750, 20512
MF	phosphoric diester hydrolase activity	1	1	18585	2	0.71565	110385, 71584
MF	peptidase activity	7	0.810963	21929, 68149, 235130, 23821, 11492, 13809, 18550	10	0.719635	53376, 71198, 330723, 229595, 78787, 11504, 230789, 13024, 13025, 76976
MF	flavin adenine dinucleotide binding	1	1	17769	2	0.724059	12953, 18984
MF	ubiquitin-protein transferase activity	12	0.0126339	433766, 21929, 70788, 108089, 65255, 67455, 78889, 74492, 73998, 67731, 245683, 26401	6	0.724604	546611, 16924, 76901, 218215, 74646, 75339
MF	inorganic cation transmembrane transporter activity	0	1	NA	7	0.737554	75750, 22782, 330064, 16493, 20512, 20498, 110893
MF	anion channel activity	0	1	NA	2	0.744014	241296, 12724
MF	chloride transmembrane transporter activity	0	1	NA	2	0.744014	12724, 20498
MF	receptor signaling protein serine/threonine kinase activity	0	1	NA	2	0.744014	11479, 53608
MF	cation transmembrane transporter activity	0	1	NA	8	0.751298	75750, 22782, 330064, 16493, 20512, 20498, 110893, 50934
MF	single-stranded DNA binding	0	1	NA	2	0.755289	68240, 12953
MF	ubiquitin-like protein transferase activity	0	1	NA	6	0.756843	546611, 16924, 76901, 218215, 74646, 75339
MF	protein transporter activity	0	1	NA	2	0.762531	16647, 68453
MF	transition metal ion binding	0	1	NA	19	0.763413	15370, 16924, 11522, 18534, 17750, 76901, 17751, 20249, 353187, 14645, 17748, 19016, 170716, 11504, 104086, 11433, 218215, 67528, 13106
MF	carbohydrate binding	3	0.871081	17064, 20344, 52331	4	0.779522	16858, 93694, 15277, 56072
MF	ribonuclease activity	1	1	13587	2	0.782998	12457, 67153
MF	peptidase activity, acting on L-amino acid peptides	0	1	NA	9	0.786428	53376, 71198, 330723, 229595, 78787, 11504, 230789, 13024, 13025
MF	transferase activity, transferring hexosyl groups	0	1	NA	3	0.787893	56375, 239559, 232984
MF	chromatin DNA binding	4	0.0789283	19401, 17127, 12753, 17927	2	0.789422	50708, 18626
MF	enhancer binding	0	1	NA	2	0.798705	99929, 18024
MF	methyltransferase activity	1	1	240879	3	0.801766	72658, 100609, 21743
MF	ubiquitin binding	6	0.00672866	21929, 17127, 68149, 69181, 330554, 12952	2	0.816066	12953, 18627
MF	lipid transporter activity	0	1	NA	2	0.816066	75750, 18739
MF	GTPase activity	8	0.0436611	15953, 17472, 14469, 236573, 229898, 100702, 69581, 100039796	3	0.819012	225594, 11891, 170758
MF	nuclease activity	2	0.833525	13587, 330554	3	0.825126	12457, 67153, 112403
MF	transferase activity, transferring one-carbon groups	0	1	NA	3	0.825126	72658, 100609, 21743
MF	phosphatidylinositol binding	0	1	NA	3	0.827122	17207, 18739, 20393
MF	SH3 domain binding	2	0.841157	24056, 11492	2	0.829388	330319, 74155
MF	ion channel binding	4	0.282402	12313, 16500, 12562, 16514	2	0.834443	20194, 21393
MF	ligase activity	6	0.659459	433766, 21929, 214854, 108089, 73998, 26568	5	0.834875	11546, 16924, 100039707, 218215, 14645
MF	metalloendopeptidase activity	2	0.853111	235130, 11492	2	0.841748	229595, 11504
MF	Ras guanyl-nucleotide exchange factor activity	0	1	NA	2	0.846439	22325, 17207
MF	hydrolase activity, acting on glycosyl bonds	0	1	NA	2	0.857569	217364, 11875
MF	ubiquitin-like protein binding	1	1	16500	2	0.863857	12953, 18627
MF	phospholipid binding	0	1	NA	4	0.886602	17207, 18739, 20393, 56297
MF	structure-specific DNA binding	0	1	NA	2	0.889736	50708, 18626
MF	potassium ion transmembrane transporter activity	0	1	NA	2	0.899268	16493, 20498
MF	divalent inorganic cation transmembrane transporter activity	0	1	NA	2	0.917197	22782, 110893
MF	nucleic acid binding	13	0.971894	29861, 14013, 73713, 230848, 243905, 12877, 13587, 13653, 67579, 66549, 242466, 69504, 319765	53	0.917715	81879, 16647, 50708, 234725, 12953, 16601, 66277, 16600, 268903, 67528, 100609, 15007, 20893, 56405, 53422, 13345, 18024, 23849, 100502825, 66441, 19016, 229599, 99929, 15370, 16468, 12457, 217082, 56275, 68240, 17869, 353187, 71389, 13875, 12879, 12609, 18626, 12608, 56458, 22690, 12606, 18627, 18569, 16598, 11546, 21685, 226695, 226691, 112403, 215418, 234219, 69263, 16658, 13170
MF	antigen binding	1	1	100689	2	0.919657	64540, 15007
MF	cadherin binding involved in cell-cell adhesion	5	0.626885	67425, 68585, 99889, 12340, 17356	3	0.921102	103724, 19041, 15926
MF	protein binding involved in cell-cell adhesion	0	1	NA	3	0.928479	103724, 19041, 15926
MF	protein binding involved in cell adhesion	0	1	NA	3	0.932754	103724, 19041, 15926
MF	cytoskeletal protein binding	2	0.653097	19258, 26401	9	0.935265	19016, 546611, 16493, 16681, 330319, 93677, 20393, 11891, 21393
MF	voltage-gated ion channel activity	4	0.341408	382571, 16500, 16531, 16514	2	0.937839	16493, 12724
MF	voltage-gated channel activity	0	1	NA	2	0.937839	16493, 12724
MF	cadherin binding	0	1	NA	3	0.939097	103724, 19041, 15926
MF	metallopeptidase activity	3	0.709662	235130, 11492, 13809	2	0.948144	229595, 11504
MF	enzyme activator activity	1	1	18753	4	0.949445	103724, 17001, 66107, 17751
MF	pyrophosphatase activity	0	1	NA	8	0.950516	225594, 71389, 69263, 11891, 170758, 67528, 112403, 213484
MF	hydrolase activity, acting on acid anhydrides, in phosphorus-containing anhydrides	0	1	NA	8	0.951354	225594, 71389, 69263, 11891, 170758, 67528, 112403, 213484
MF	hydrolase activity, acting on acid anhydrides	1	1	320790	8	0.952589	225594, 71389, 69263, 11891, 170758, 67528, 112403, 213484
MF	ubiquitin protein ligase activity	6	0.195777	433766, 214854, 108089, 65255, 65256, 68867	2	0.95405	76901, 218215
MF	ubiquitin-like protein ligase activity	0	1	NA	2	0.956747	76901, 218215
MF	zinc ion binding	20	0.299779	433766, 19401, 73713, 214854, 108089, 226251, 76892, 13653, 68867, 13809, 320878, 29861, 21929, 17127, 235130, 13865, 192285, 26401, 26380, 67393	11	0.961166	17748, 15370, 19016, 16924, 11522, 11504, 17750, 17751, 76901, 218215, 353187
MF	cytokine activity	4	0.644138	22418, 13614, 23893, 66102	2	0.968522	20292, 56838
MF	poly(A) RNA binding	14	0.882849	74480, 64009, 15015, 15018, 22190, 360013, 67579, 319765, 110557, 12192, 68585, 102414, 22437, 101437	12	0.970994	15007, 12457, 16647, 56405, 50708, 56275, 53422, 226695, 100609, 66441, 226691, 112403
MF	endopeptidase activity	3	0.517515	235130, 23821, 18550	4	0.974479	330723, 229595, 11504, 230789
MF	ion channel activity	3	0.74059	382571, 16500, 16531	3	0.983898	241296, 16493, 12724
MF	substrate-specific channel activity	0	1	NA	3	0.986429	241296, 16493, 12724
MF	small GTPase binding	0	1	NA	2	0.987137	103724, 74155
MF	gated channel activity	0	1	NA	2	0.99051	16493, 12724
MF	channel activity	0	1	NA	3	0.991004	241296, 16493, 12724
MF	passive transmembrane transporter activity	0	1	NA	3	0.991004	241296, 16493, 12724
MF	ATPase activity, coupled	0	1	NA	2	0.991205	71389, 69263
MF	GTPase binding	0	1	NA	2	0.991469	103724, 74155
MF	RNA binding	7	0.982571	74480, 73713, 12877, 67579, 69674, 66549, 319765	16	0.992419	15007, 12457, 18569, 16647, 50708, 56405, 56275, 53422, 226695, 100502825, 226691, 66441, 112403, 100609, 67528, 18627
MF	nucleoside-triphosphatase activity	0	1	NA	5	0.995905	225594, 71389, 69263, 11891, 170758
MF	ATPase activity	2	0.956099	668303, 21354	2	0.998434	71389, 69263
MF	signaling receptor activity	0	1	NA	20	0.99967	15370, 94185, 14366, 11555, 14184, 14182, 13618, 16590, 114332, 12953, 12778, 353187, 18166, 11479, 19016, 207911, 243270, 14766, 93694, 17295
MF	signal transducer activity	8	0.875994	13610, 54199, 13611, 23796, 20620, 211577, 67393, 14371	23	0.999706	15370, 94185, 14366, 11555, 14184, 14182, 13618, 114332, 16590, 12953, 384783, 12778, 353187, 18166, 11479, 53608, 19016, 207911, 243270, 14766, 93694, 27387, 17295
MF	calcium ion binding	10	0.75507	54485, 319508, 17064, 18784, 12313, 20344, 215445, 53601, 12562, 77036	3	0.99972	75600, 227731, 20194
MF	receptor activity	2	0.931848	53945, 27494	21	0.999897	15370, 94185, 14366, 11555, 14184, 14182, 13618, 114332, 16590, 12953, 214305, 12778, 353187, 18166, 11479, 19016, 207911, 243270, 14766, 93694, 17295
MF	molecular transducer activity	0	1	NA	21	0.999897	15370, 94185, 14366, 11555, 14184, 14182, 13618, 114332, 16590, 12953, 214305, 12778, 353187, 18166, 11479, 19016, 207911, 243270, 14766, 93694, 17295
MF	transmembrane signaling receptor activity	2	0.992956	12503, 14371	16	0.999976	94185, 14366, 11555, 14184, 14182, 13618, 16590, 114332, 12778, 18166, 11479, 207911, 243270, 14766, 93694, 17295
MF	transmembrane receptor activity	0	1	NA	16	0.999985	94185, 14366, 11555, 14184, 14182, 13618, 16590, 114332, 12778, 18166, 11479, 207911, 243270, 14766, 93694, 17295
MF	G-protein coupled receptor activity	6	1	13610, 54199, 13611, 23796, 211577, 14371	8	1	207911, 14366, 11555, 243270, 14766, 13618, 12778, 18166
MF	protein binding	96	6.51695e-06	12291, 387609, 243905, 74360, 107765, 56198, 12952, 16800, 235497, 16500, 12192, 107449, 16542, 68585, 12051, 56437, 21929, 60533, 21679, 13557, 77579, 68895, 20471, 20344, 100503041, 214137, 192157, 12562, 19696, 18706, 19401, 11865, 215031, 53945, 100689, 105278, 12753, 69635, 14960, 11492, 67731, 97064, 16531, 24001, 11567, 14969, 19716, 12340, 17127, 22418, 14013, 27279, 11475, 268857, 17356,…	0	1	NA
MF	GTPase activator activity	12	0.00109064	72754, 54153, 270163, 19735, 214137, 19736, 231532, 244867, 104252, 207592, 68016, 24001	1	1	103724
MF	T cell receptor binding	4	0.00116342	67425, 15015, 15018, 110557	1	1	15007
MF	peptide antigen binding	5	0.00501405	15015, 15018, 14960, 21354, 110557	1	1	15007
MF	TAP binding	3	0.00623787	15015, 15018, 110557	1	1	15007
MF	titin binding	3	0.00793889	433766, 107765, 78321	1	1	21393
MF	translation repressor activity, nucleic acid binding	3	0.00793889	19401, 12877, 67579	0	1	NA
MF	protein serine/threonine/tyrosine kinase activity	4	0.0108227	69181, 102414, 51789, 20111	1	1	20393
MF	beta-2-microglobulin binding	3	0.0165168	15015, 15018, 110557	1	1	15007
MF	Rac guanyl-nucleotide exchange factor activity	3	0.0190757	67425, 219140, 16800	0	1	NA
MF	motor activity	5	0.0337735	77579, 270163, 21648, 360013, 17909	0	1	NA
MF	actin filament binding	6	0.0537766	67425, 12340, 64009, 77579, 360013, 17909	1	1	330319
MF	ephrin receptor binding	3	0.0732443	13636, 13641, 13642	0	1	NA
MF	retinoic acid-responsive element binding	2	0.0747623	19401, 13865	0	1	NA
MF	WW domain binding	3	0.077703	51789, 100040972, 331532	1	1	19016
MF	voltage-gated potassium channel activity	4	0.0936594	382571, 16500, 16531, 16514	1	1	16493
MF	ADP binding	3	0.106076	77579, 360013, 21354	0	1	NA
MF	mRNA 5'-UTR binding	2	0.143954	19401, 319765	0	1	NA
MF	calmodulin binding	6	0.150906	56437, 77579, 69635, 17118, 17909, 12797	1	1	110893
MF	non-membrane spanning protein tyrosine kinase activity	3	0.152689	18753, 51789, 106522	1	1	22390
MF	insulin receptor substrate binding	2	0.157161	18753, 18706	0	1	NA
MF	adenylate cyclase activity	2	0.170165	11515, 60596	0	1	NA
MF	mRNA 3'-UTR AU-rich region binding	2	0.170165	12877, 12192	0	1	NA
MF	translation factor activity, RNA binding	2	0.170165	12877, 67579	0	1	NA
MF	actin-dependent ATPase activity	2	0.182969	77579, 17909	0	1	NA
MF	transcription factor activity, RNA polymerase II core promoter sequence-specific	2	0.182969	17127, 56198	0	1	NA
MF	filamin binding	2	0.20799	22437, 76566	0	1	NA
MF	protein self-association	3	0.236448	21929, 108655, 58185	1	1	15901
MF	mitogen-activated protein kinase kinase binding	2	0.255764	16706, 26401	1	1	211770
MF	promoter-specific chromatin binding	2	0.255764	13653, 320790	0	1	NA
MF	transferase activity	27	0.261742	15118, 223435, 12753, 105278, 69635, 240879, 328329, 20620, 246179, 77976, 16542, 218121, 18753, 97884, 237459, 69181, 102414, 51789, 106522, 14773, 116939, 56632, 70999, 20111, 26401, 110651, 18706	0	1	NA
MF	phosphorus-oxygen lyase activity	2	0.267252	11515, 60596	0	1	NA
MF	lipopolysaccharide binding	2	0.278563	100689, 20344	0	1	NA
MF	calcium-dependent protein binding	3	0.287949	12313, 20344, 330192	1	1	170758
MF	RNA polymerase II distal enhancer sequence-specific DNA binding	3	0.310764	235320, 26380, 19696	1	1	18024
MF	R-SMAD binding	2	0.311463	17127, 107765	0	1	NA
MF	phospholipase A2 activity	2	0.322095	18784, 116939	1	1	16816
MF	potassium channel activity	3	0.350282	382571, 16500, 16531	1	1	16493
MF	extracellular matrix binding	2	0.353017	22370, 235130	1	1	14766
MF	protein phosphatase regulator activity	2	0.363009	17872, 53412	0	1	NA
MF	spectrin binding	2	0.382534	17909, 11733	0	1	NA
MF	delayed rectifier potassium channel activity	2	0.392071	382571, 16500	1	1	16493
MF	protein phosphatase inhibitor activity	2	0.392071	68701, 68458	0	1	NA
MF	repressing transcription factor binding	2	0.392071	11865, 15242	1	1	17869
MF	G-protein alpha-subunit binding	2	0.401462	19735, 19736	1	1	11555
MF	Hsp90 protein binding	2	0.401462	11865, 18143	0	1	NA
MF	cyclin-dependent protein serine/threonine kinase activity	2	0.410708	105278, 237459	0	1	NA
MF	extracellular matrix structural constituent	2	0.471568	12826, 12827	0	1	NA
MF	RNA polymerase II transcription coactivator activity	2	0.471568	20677, 107765	1	1	17684
MF	ribosome binding	2	0.581708	12877, 67579	0	1	NA
MF	SNARE binding	2	0.630763	21928, 16500	0	1	NA
MF	p53 binding	2	0.663754	107765, 77976	0	1	NA
MF	glycoprotein binding	2	0.707814	20344, 170770	1	1	14182
MF	endonuclease activity	2	0.725502	13587, 330554	1	1	67153
MF	ATPase binding	2	0.746119	11733, 170770	0	1	NA
MF	hydrolase activity	21	0.81407	19258, 237860, 26942, 229898, 23821, 11492, 330554, 13809, 18218, 14469, 21929, 68149, 235130, 18784, 116939, 101437, 13587, 18550, 18585, 320790, 67603	0	1	NA
MF	microtubule binding	3	0.816986	668303, 74360, 16800	0	1	NA
MF	hormone activity	2	0.825527	13614, 30878	1	1	16846
MF	protein N-terminus binding	2	0.838653	12313, 16500	1	1	15901
MF	helicase activity	2	0.866278	101437, 320790	1	1	71389
MF	Rab GTPase binding	2	0.870401	215445, 207592	1	1	103724
MF	lyase activity	2	0.885662	11515, 60596	0	1	NA
MF	oxidoreductase activity	7	0.907726	70575, 14204, 18115, 17769, 320878, 17722, 20250	0	1	NA
MF	transporter activity	2	0.966399	665119, 11832	0	1	NA
MF	catalytic activity	4	0.979803	21929, 17769, 58185, 26568	0	1	NA
MF	(R)-2-hydroxyglutarate dehydrogenase activity	0	1	NA	1	1	15926
MF	[methionine synthase] reductase activity	0	1	NA	1	1	18984
MF	1-phosphatidylinositol binding	0	1	NA	1	1	17207
MF	1-phosphatidylinositol-3-kinase activity	1	1	18706	0	1	NA
MF	1-phosphatidylinositol-4-phosphate 3-kinase activity	1	1	18706	0	1	NA
MF	2-acylglycerol O-acyltransferase activity	0	1	NA	1	1	67800
MF	3',5'-cyclic-AMP phosphodiesterase activity	0	1	NA	1	1	110385
MF	3',5'-cyclic-GMP phosphodiesterase activity	1	1	18585	0	1	NA
MF	3',5'-cyclic-nucleotide phosphodiesterase activity	1	1	18585	1	1	110385
MF	3'-5' exonuclease activity	0	1	NA	1	1	12457
MF	3'-5'-exoribonuclease activity	0	1	NA	1	1	12457
MF	3-chloroallyl aldehyde dehydrogenase activity	0	1	NA	1	1	19378
MF	3-hydroxyacyl-CoA dehydratase activity	0	1	NA	1	1	70757
MF	3-hydroxy-behenoyl-CoA dehydratase activity	0	1	NA	1	1	70757
MF	3-hydroxy-lignoceroyl-CoA dehydratase activity	0	1	NA	1	1	70757
MF	3'-phosphoadenosine 5'-phosphosulfate binding	0	1	NA	1	1	20887
MF	3-phosphoinositide-dependent protein kinase binding	0	1	NA	1	1	20393
MF	3R-hydroxyacyl-CoA dehydratase activity	0	1	NA	1	1	70757
MF	4 iron, 4 sulfur cluster binding	1	1	58185	1	1	237926
MF	4-trimethylammoniobutyraldehyde dehydrogenase activity	0	1	NA	1	1	56752
MF	5'-3' exonuclease activity	1	1	330554	1	1	112403
MF	5'-flap endonuclease activity	1	1	330554	0	1	NA
MF	5-formyltetrahydrofolate cyclo-ligase activity	0	1	NA	1	1	100039707
MF	8-hydroxy-dADP phosphatase activity	0	1	NA	1	1	213484
MF	8-oxo-dGDP phosphatase activity	0	1	NA	1	1	213484
MF	8-oxo-GDP phosphatase activity	0	1	NA	1	1	213484
MF	acetyl-CoA C-acetyltransferase activity	0	1	NA	1	1	110460
MF	acetyl-CoA C-acyltransferase activity	0	1	NA	1	1	110460
MF	acetyl-CoA hydrolase activity	0	1	NA	1	1	67528
MF	acetylgalactosaminyltransferase activity	1	1	97884	0	1	NA
MF	acetylglucosaminyltransferase activity	1	1	97884	1	1	232984
MF	acetyltransferase activity	0	1	NA	1	1	110460
MF	acid phosphatase activity	0	1	NA	1	1	11433
MF	acid-ammonia (or amide) ligase activity	0	1	NA	1	1	14645
MF	acidic amino acid transmembrane transporter activity	0	1	NA	1	1	20512
MF	active ion transmembrane transporter activity	0	1	NA	1	1	20498
MF	activin receptor activity, type I	0	1	NA	1	1	11479
MF	activin-activated receptor activity	0	1	NA	1	1	11479
MF	acyl-CoA desaturase activity	0	1	NA	1	1	20249
MF	acylglycerol O-acyltransferase activity	0	1	NA	1	1	67800
MF	adenylate cyclase binding	1	1	12313	1	1	11555
MF	ADP-ribosylation factor binding	1	1	215445	0	1	NA
MF	ADP-specific glucokinase activity	0	1	NA	1	1	72141
MF	adrenergic receptor activity	0	1	NA	1	1	11555
MF	AF-1 domain binding	1	1	56198	0	1	NA
MF	alcohol dehydrogenase (NAD) activity	0	1	NA	1	1	11522
MF	alcohol dehydrogenase activity, zinc-dependent	0	1	NA	1	1	11522
MF	amine binding	0	1	NA	1	1	56752
MF	amine N-methyltransferase activity	0	1	NA	1	1	21743
MF	amine transmembrane transporter activity	0	1	NA	1	1	50934
MF	aminobutyraldehyde dehydrogenase activity	0	1	NA	1	1	56752
MF	aminopeptidase activity	1	1	13809	0	1	NA
MF	ammonia ligase activity	0	1	NA	1	1	14645
MF	ammonium ion binding	0	1	NA	1	1	18739
MF	angiostatin binding	1	1	27494	0	1	NA
MF	angiotensin receptor binding	0	1	NA	1	1	13618
MF	anion:anion antiporter activity	0	1	NA	1	1	59033
MF	anion:cation symporter activity	0	1	NA	1	1	20498
MF	ankyrin binding	1	1	16514	0	1	NA
MF	apelin receptor binding	1	1	30878	0	1	NA
MF	apolipoprotein A-I binding	0	1	NA	1	1	16816
MF	apolipoprotein binding	0	1	NA	1	1	16816
MF	arachidonic acid binding	0	1	NA	1	1	19016
MF	arachidonic acid epoxygenase activity	0	1	NA	1	1	13106
MF	arachidonic acid monooxygenase activity	0	1	NA	1	1	13106
MF	arginine binding	0	1	NA	1	1	71962
MF	aryl hydrocarbon receptor binding	1	1	11865	0	1	NA
MF	aryl sulfotransferase activity	0	1	NA	1	1	20887
MF	aspartic-type endopeptidase activity	1	1	23821	0	1	NA
MF	ATP-activated inward rectifier potassium channel activity	1	1	16514	0	1	NA
MF	ATPase activity, coupled to transmembrane movement of substances	1	1	21354	0	1	NA
MF	ATP-dependent helicase activity	0	1	NA	1	1	71389
MF	ATP-dependent protein binding	1	1	20620	0	1	NA
MF	ATP-dependent RNA helicase activity	1	1	101437	0	1	NA
MF	AU-rich element binding	1	1	12192	0	1	NA
MF	B2 bradykinin receptor binding	0	1	NA	1	1	11555
MF	beta2-adrenergic receptor activity	0	1	NA	1	1	11555
MF	beta-adrenergic receptor activity	0	1	NA	1	1	11555
MF	beta-adrenergic receptor kinase activity	1	1	14773	0	1	NA
MF	beta-amyloid binding	1	1	23821	0	1	NA
MF	beta-tubulin binding	1	1	19735	0	1	NA
MF	BH domain binding	0	1	NA	1	1	12048
MF	BH3 domain binding	0	1	NA	1	1	12048
MF	bile acid transmembrane transporter activity	0	1	NA	1	1	75750
MF	bile acid:sodium symporter activity	0	1	NA	1	1	75750
MF	BMP binding	1	1	23893	1	1	21393
MF	bombesin receptor binding	0	1	NA	1	1	68039
MF	bradykinin receptor binding	0	1	NA	1	1	11555
MF	C-acetyltransferase activity	0	1	NA	1	1	110460
MF	C-acyltransferase activity	0	1	NA	1	1	110460
MF	calcium channel inhibitor activity	0	1	NA	1	1	22782
MF	calcium ion transmembrane transporter activity	0	1	NA	1	1	110893
MF	calcium:cation antiporter activity	0	1	NA	1	1	110893
MF	calcium:sodium antiporter activity	0	1	NA	1	1	110893
MF	calcium-activated potassium channel activity	1	1	16531	0	1	NA
MF	calcium-dependent phospholipase A2 activity	1	1	18784	0	1	NA
MF	calcium-dependent phospholipid binding	1	1	319508	0	1	NA
MF	calcium-independent protein kinase C activity	1	1	18753	0	1	NA
MF	calmodulin-dependent protein kinase activity	1	1	69635	0	1	NA
MF	cAMP binding	1	1	78977	1	1	19088
MF	cAMP response element binding	1	1	26427	0	1	NA
MF	cAMP-dependent protein kinase inhibitor activity	0	1	NA	1	1	19088
MF	cAMP-dependent protein kinase regulator activity	0	1	NA	1	1	19088
MF	carbon-oxygen lyase activity	0	1	NA	1	1	70757
MF	carbon-sulfur lyase activity	0	1	NA	1	1	17001
MF	catecholamine binding	0	1	NA	1	1	11555
MF	cation channel activity	0	1	NA	1	1	16493
MF	cation:cation antiporter activity	0	1	NA	1	1	110893
MF	cation:chloride symporter activity	0	1	NA	1	1	20498
MF	C-C chemokine receptor activity	1	1	54199	0	1	NA
MF	CCR chemokine receptor binding	1	1	54199	1	1	20292
MF	chaperone binding	1	1	213539	0	1	NA
MF	chemoattractant activity involved in axon guidance	1	1	22418	0	1	NA
MF	chemokine binding	0	1	NA	1	1	12778
MF	chemokine receptor activity	1	1	54199	1	1	12778
MF	chemorepellent activity	1	1	20353	0	1	NA
MF	chloride channel activity	1	1	382427	1	1	12724
MF	chloride channel regulator activity	0	1	NA	1	1	20393
MF	chloride ion binding	0	1	NA	1	1	12724
MF	cholesterol 26-hydroxylase activity	0	1	NA	1	1	104086
MF	cholesterol binding	0	1	NA	1	1	59045
MF	chylomicron binding	0	1	NA	1	1	68453
MF	cis-stilbene-oxide hydrolase activity	0	1	NA	1	1	13849
MF	clathrin binding	1	1	319508	0	1	NA
MF	CoA hydrolase activity	0	1	NA	1	1	67528
MF	cofactor transporter activity	0	1	NA	1	1	226844
MF	complement component C1q binding	1	1	17064	0	1	NA
MF	coproporphyrinogen oxidase activity	0	1	NA	1	1	237926
MF	coreceptor activity	0	1	NA	1	1	12778
MF	corticotropin hormone receptor binding	0	1	NA	1	1	77037
MF	co-SMAD binding	1	1	17127	0	1	NA
MF	C-X-C chemokine binding	0	1	NA	1	1	12778
MF	C-X-C chemokine receptor activity	0	1	NA	1	1	12778
MF	cyclic nucleotide binding	0	1	NA	1	1	19088
MF	cyclic-nucleotide phosphodiesterase activity	0	1	NA	1	1	110385
MF	cyclin binding	0	1	NA	1	1	53376
MF	cyclo-ligase activity	0	1	NA	1	1	100039707
MF	cytidylate cyclase activity	1	1	60596	0	1	NA
MF	cytochrome-b5 reductase activity, acting on NAD(P)H	0	1	NA	1	1	18984
MF	cytokine receptor activity	1	1	16186	1	1	12778
MF	cytoskeletal adaptor activity	1	1	11733	0	1	NA
MF	deacetylase activity	0	1	NA	1	1	245847
MF	death domain binding	0	1	NA	1	1	12048
MF	death receptor activity	0	1	NA	1	1	94185
MF	demethylase activity	0	1	NA	1	1	16468
MF	D-erythro-sphingosine kinase activity	1	1	56632	0	1	NA
MF	diacylglycerol O-acyltransferase activity	0	1	NA	1	1	67800
MF	dimethyl selenide methyltransferase activity	0	1	NA	1	1	21743
MF	diolein transacylation activity	1	1	116939	0	1	NA
MF	dioxygenase activity	0	1	NA	1	1	18984
MF	disaccharide binding	0	1	NA	1	1	56072
MF	DNA binding, bending	1	1	15242	0	1	NA
MF	DNA clamp loader activity	0	1	NA	1	1	69263
MF	DNA ligase (ATP) activity	0	1	NA	1	1	11546
MF	DNA ligase activity	0	1	NA	1	1	11546
MF	dopamine binding	0	1	NA	1	1	11555
MF	double-stranded methylated DNA binding	1	1	13653	0	1	NA
MF	dynein binding	0	1	NA	1	1	14645
MF	dynein light chain binding	0	1	NA	1	1	14645
MF	dynein light intermediate chain binding	1	1	215445	0	1	NA
MF	electron carrier activity	0	1	NA	1	1	18984
MF	endonuclease activity, active with either ribo- or deoxyribonucleic acids and producing 5'-phosphomonoesters	0	1	NA	1	1	67153
MF	endoribonuclease activity	0	1	NA	1	1	67153
MF	endoribonuclease activity, producing 5'-phosphomonoesters	0	1	NA	1	1	67153
MF	endothelin A receptor binding	1	1	13614	0	1	NA
MF	endothelin B receptor binding	1	1	13614	0	1	NA
MF	endothelin receptor activity	0	1	NA	1	1	13618
MF	enhancer sequence-specific DNA binding	0	1	NA	1	1	18024
MF	epidermal growth factor receptor binding	1	1	51789	1	1	22325
MF	epinephrine binding	0	1	NA	1	1	11555
MF	epoxide hydrolase activity	0	1	NA	1	1	13849
MF	estradiol 17-beta-dehydrogenase activity	0	1	NA	1	1	66065
MF	ethanol binding	0	1	NA	1	1	11522
MF	ether hydrolase activity	0	1	NA	1	1	13849
MF	eukaryotic initiation factor 4E binding	1	1	15242	1	1	13685
MF	exonuclease activity, active with either ribo- or deoxyribonucleic acids and producing 5'-phosphomonoesters	0	1	NA	1	1	12457
MF	exoribonuclease activity	0	1	NA	1	1	12457
MF	exoribonuclease activity, producing 5'-phosphomonoesters	0	1	NA	1	1	12457
MF	FAD binding	1	1	320878	1	1	12953
MF	fatty-acyl-CoA synthase activity	1	1	26568	0	1	NA
MF	FATZ binding	0	1	NA	1	1	21393
MF	ferric iron binding	0	1	NA	1	1	11433
MF	ferric-chelate reductase activity	0	1	NA	1	1	13056
MF	ferrous iron binding	0	1	NA	1	1	11433
MF	ferrous iron transmembrane transporter activity	1	1	53945	0	1	NA
MF	fibroblast growth factor receptor binding	1	1	14177	1	1	14172
MF	flap-structured DNA binding	1	1	330554	0	1	NA
MF	flavin-linked sulfhydryl oxidase activity	0	1	NA	1	1	104009
MF	FMN binding	0	1	NA	1	1	18984
MF	folic acid binding	0	1	NA	1	1	100039707
MF	frizzled binding	1	1	22418	0	1	NA
MF	frizzled-2 binding	1	1	22418	0	1	NA
MF	fructokinase activity	0	1	NA	1	1	15277
MF	fructose-6-phosphate binding	0	1	NA	1	1	18639
MF	fucose binding	1	1	20344	0	1	NA
MF	gamma-glutamylcyclotransferase activity	0	1	NA	1	1	69065
MF	gamma-tubulin binding	1	1	74360	0	1	NA
MF	glucokinase activity	0	1	NA	1	1	15277
MF	glucose binding	0	1	NA	1	1	15277
MF	glutamate decarboxylase activity	0	1	NA	1	1	14645
MF	glutamate receptor binding	1	1	243547	1	1	11555
MF	glutamate-ammonia ligase activity	0	1	NA	1	1	14645
MF	glutathione binding	0	1	NA	1	1	17001
MF	glycerol channel activity	1	1	11832	0	1	NA
MF	glycerophosphodiester phosphodiesterase activity	0	1	NA	1	1	71584
MF	glycerophosphoinositol inositolphosphodiesterase activity	0	1	NA	1	1	71584
MF	glycogen binding	1	1	52331	0	1	NA
MF	G-protein beta-subunit binding	1	1	21648	0	1	NA
MF	G-protein coupled amine receptor activity	0	1	NA	1	1	11555
MF	G-protein coupled chemoattractant receptor activity	0	1	NA	1	1	12778
MF	G-protein coupled receptor kinase activity	1	1	14773	0	1	NA
MF	growth hormone receptor binding	0	1	NA	1	1	216233
MF	GTPase regulator activity	1	1	19730	1	1	103724
MF	GTP-dependent protein binding	1	1	21648	0	1	NA
MF	GTP-Rho binding	1	1	104252	0	1	NA
MF	guanylate cyclase activity	1	1	60596	0	1	NA
MF	heat shock protein binding	1	1	16514	1	1	18035
MF	heme transporter activity	0	1	NA	1	1	226844
MF	hemi-methylated DNA-binding	1	1	13653	0	1	NA
MF	hepatocyte growth factor-activated receptor activity	0	1	NA	1	1	17295
MF	hexokinase activity	0	1	NA	1	1	15277
MF	high-affinity arginine transmembrane transporter activity	0	1	NA	1	1	11988
MF	high-affinity basic amino acid transmembrane transporter activity	0	1	NA	1	1	11988
MF	high-affinity glutamate transmembrane transporter activity	0	1	NA	1	1	20512
MF	high-affinity L-ornithine transmembrane transporter activity	0	1	NA	1	1	11988
MF	high-affinity lysine transmembrane transporter activity	0	1	NA	1	1	11988
MF	high-density lipoprotein particle binding	0	1	NA	1	1	68453
MF	histone acetyltransferase activity	1	1	12753	0	1	NA
MF	histone binding	1	1	192285	1	1	75339
MF	histone deacetylase activity	1	1	72754	0	1	NA
MF	histone demethylase activity	0	1	NA	1	1	16468
MF	histone methyltransferase binding	0	1	NA	1	1	18627
MF	HMG box domain binding	1	1	15242	1	1	12606
MF	hyaluronan synthase activity	1	1	15118	0	1	NA
MF	hyaluronic acid binding	0	1	NA	1	1	114332
MF	hydrolase activity, acting on carbon-nitrogen (but not peptide) bonds	0	1	NA	1	1	245847
MF	hydrolase activity, acting on carbon-nitrogen (but not peptide) bonds, in linear amides	0	1	NA	1	1	245847
MF	hydrolase activity, acting on ester bonds	1	1	330554	0	1	NA
MF	hydrolase activity, acting on ether bonds	0	1	NA	1	1	13849
MF	hydrolase activity, hydrolyzing N-glycosyl compounds	0	1	NA	1	1	11875
MF	hydrolase activity, hydrolyzing O-glycosyl compounds	0	1	NA	1	1	217364
MF	hydro-lyase activity	0	1	NA	1	1	70757
MF	icosanoid binding	0	1	NA	1	1	19016
MF	icosatetraenoic acid binding	0	1	NA	1	1	19016
MF	inhibin binding	0	1	NA	1	1	11479
MF	inorganic anion exchanger activity	0	1	NA	1	1	59033
MF	insulin receptor binding	0	1	NA	1	1	384783
MF	insulin-like growth factor I binding	1	1	16011	0	1	NA
MF	insulin-like growth factor II binding	1	1	16011	0	1	NA
MF	insulin-like growth factor receptor binding	0	1	NA	1	1	216233
MF	interleukin-2 binding	1	1	16186	0	1	NA
MF	intramolecular oxidoreductase activity	0	1	NA	1	1	104009
MF	intramolecular oxidoreductase activity, transposing S-S bonds	0	1	NA	1	1	104009
MF	inward rectifier potassium channel activity	1	1	16514	0	1	NA
MF	ionotropic glutamate receptor binding	0	1	NA	1	1	11555
MF	iron channel activity	1	1	53945	0	1	NA
MF	iron ion transmembrane transporter activity	1	1	53945	0	1	NA
MF	iron-cytochrome-c reductase activity	0	1	NA	1	1	18984
MF	iron-sulfur cluster binding	1	1	58185	1	1	237926
MF	isocitrate dehydrogenase (NADP+) activity	0	1	NA	1	1	15926
MF	isocitrate dehydrogenase activity	0	1	NA	1	1	15926
MF	isomerase activity	0	1	NA	1	1	104009
MF	JAK pathway signal transduction adaptor activity	0	1	NA	1	1	216233
MF	JUN kinase binding	1	1	26401	0	1	NA
MF	JUN kinase kinase kinase activity	1	1	26401	0	1	NA
MF	K63-linked polyubiquitin binding	1	1	21929	0	1	NA
MF	kinase activator activity	0	1	NA	1	1	17751
MF	lactose binding	0	1	NA	1	1	56072
MF	lactosylceramide 4-alpha-galactosyltransferase activity	0	1	NA	1	1	239559
MF	lamin binding	1	1	64009	0	1	NA
MF	L-amino-acid oxidase activity	1	1	14204	0	1	NA
MF	large conductance calcium-activated potassium channel activity	1	1	16531	0	1	NA
MF	L-arginine transmembrane transporter activity	0	1	NA	1	1	11988
MF	LBD domain binding	0	1	NA	1	1	17684
MF	leptomycin B binding	0	1	NA	1	1	15903
MF	leukotriene-C4 synthase activity	0	1	NA	1	1	17001
MF	L-glutamate transmembrane transporter activity	0	1	NA	1	1	20512
MF	ligand-dependent nuclear receptor binding	1	1	641340	0	1	NA
MF	ligase activity, forming phosphoric ester bonds	0	1	NA	1	1	11546
MF	ligase regulator activity	0	1	NA	1	1	211770
MF	LIM domain binding	1	1	17356	0	1	NA
MF	lipase activity	0	1	NA	1	1	16816
MF	lipase binding	0	1	NA	1	1	68453
MF	lipase inhibitor activity	0	1	NA	1	1	11812
MF	lipoprotein particle binding	0	1	NA	1	1	68453
MF	long-chain fatty acid binding	0	1	NA	1	1	19016
MF	long-chain fatty acid-CoA ligase activity	1	1	26568	0	1	NA
MF	long-chain-alcohol O-fatty-acyltransferase activity	0	1	NA	1	1	245533
MF	L-ornithine transmembrane transporter activity	0	1	NA	1	1	11988
MF	low voltage-gated calcium channel activity	1	1	12291	0	1	NA
MF	low-affinity basic amino acid transmembrane transporter activity	0	1	NA	1	1	11988
MF	low-affinity L-arginine transmembrane transporter activity	0	1	NA	1	1	11988
MF	low-density lipoprotein receptor activity	1	1	66102	0	1	NA
MF	L-serine transmembrane transporter activity	0	1	NA	1	1	20514
MF	m7G(5')pppN diphosphatase activity	0	1	NA	1	1	67528
MF	macromolecule transmembrane transporter activity	0	1	NA	1	1	68453
MF	mannokinase activity	0	1	NA	1	1	15277
MF	mannosyl-glycoprotein endo-beta-N-acetylglucosaminidase activity	0	1	NA	1	1	217364
MF	MAP kinase kinase kinase activity	1	1	26401	1	1	53608
MF	MAP-kinase scaffold activity	1	1	16706	0	1	NA
MF	MDM2/MDM4 family protein binding	0	1	NA	1	1	12048
MF	melanin-concentrating hormone receptor activity	0	1	NA	1	1	207911
MF	melanocortin receptor binding	0	1	NA	1	1	77037
MF	metal cluster binding	0	1	NA	1	1	237926
MF	metalloaminopeptidase activity	1	1	13809	0	1	NA
MF	methylated histone binding	0	1	NA	1	1	75339
MF	methylenetetrahydrofolate reductase (NAD(P)H) activity	1	1	17769	0	1	NA
MF	MHC class I protein binding	1	1	21354	0	1	NA
MF	MHC class Ib protein binding	1	1	21354	0	1	NA
MF	MHC protein binding	1	1	21354	0	1	NA
MF	microfilament motor activity	1	1	77579	0	1	NA
MF	microsatellite binding	1	1	56198	0	1	NA
MF	microtubule motor activity	1	1	668303	0	1	NA
MF	mitogen-activated protein kinase binding	1	1	26401	0	1	NA
MF	mitogen-activated protein kinase kinase kinase binding	1	1	70097	0	1	NA
MF	monocarboxylic acid transmembrane transporter activity	1	1	66859	1	1	75750
MF	mono-olein transacylation activity	1	1	116939	0	1	NA
MF	monosaccharide binding	0	1	NA	1	1	15277
MF	myosin binding	0	1	NA	1	1	11891
MF	myosin V binding	0	1	NA	1	1	11891
MF	N-acetylglucosamine-6-phosphate deacetylase activity	0	1	NA	1	1	245847
MF	N-acetyllactosamine synthase activity	0	1	NA	1	1	56375
MF	N-acetyltransferase activity	1	1	70999	0	1	NA
MF	NAD(P)+ transhydrogenase (AB-specific) activity	1	1	18115	0	1	NA
MF	NAD(P)+ transhydrogenase activity	1	1	18115	0	1	NA
MF	NAD(P)+-protein-arginine ADP-ribosyltransferase activity	0	1	NA	1	1	11875
MF	NAD+ nucleosidase activity	0	1	NA	1	1	11875
MF	NADH dehydrogenase (ubiquinone) activity	1	1	17722	0	1	NA
MF	NADPH:sulfur oxidoreductase activity	1	1	320878	0	1	NA
MF	NADPH-hemoprotein reductase activity	0	1	NA	1	1	18984
MF	natural killer cell lectin-like receptor binding	0	1	NA	1	1	93694
MF	NEDD8-specific protease activity	1	1	68149	0	1	NA
MF	nerve growth factor binding	1	1	18550	1	1	18205
MF	netrin receptor activity	1	1	107449	0	1	NA
MF	neuromedin B receptor binding	0	1	NA	1	1	68039
MF	neuropeptide Y receptor activity	0	1	NA	1	1	18166
MF	neuropilin binding	0	1	NA	1	1	20361
MF	neurotrophin binding	0	1	NA	1	1	18205
MF	neurotrophin p75 receptor binding	0	1	NA	1	1	18205
MF	neurotrophin receptor binding	0	1	NA	1	1	18205
MF	nitric oxide dioxygenase activity	0	1	NA	1	1	18984
MF	nitric-oxide synthase binding	1	1	12313	0	1	NA
MF	nitric-oxide synthase regulator activity	1	1	12313	0	1	NA
MF	non-membrane spanning protein tyrosine phosphatase activity	1	1	19258	0	1	NA
MF	norepinephrine binding	0	1	NA	1	1	11555
MF	N-terminal protein N-methyltransferase activity	1	1	240879	0	1	NA
MF	nucleobase-containing compound transmembrane transporter activity	0	1	NA	1	1	70556
MF	nucleoside-diphosphatase activity	0	1	NA	1	1	213484
MF	nucleoside-triphosphatase regulator activity	0	1	NA	1	1	103724
MF	nucleotide transmembrane transporter activity	0	1	NA	1	1	70556
MF	oligopeptide binding	0	1	NA	1	1	17001
MF	oligosaccharide binding	1	1	20344	1	1	56072
MF	O-phospho-L-serine:2-oxoglutarate aminotransferase activity	0	1	NA	1	1	107272
MF	opioid peptide activity	1	1	104252	0	1	NA
MF	organic acid:sodium symporter activity	0	1	NA	1	1	75750
MF	organic cation transmembrane transporter activity	0	1	NA	1	1	50934
MF	organic hydroxy compound transmembrane transporter activity	0	1	NA	1	1	75750
MF	organophosphate ester transmembrane transporter activity	0	1	NA	1	1	70556
MF	outward rectifier potassium channel activity	1	1	16500	1	1	16493
MF	oxidative phosphorylation uncoupler activity	0	1	NA	1	1	22229
MF	oxidoreductase activity, acting on a heme group of donors	0	1	NA	1	1	18984
MF	oxidoreductase activity, acting on a sulfur group of donors	0	1	NA	1	1	104009
MF	oxidoreductase activity, acting on a sulfur group of donors, oxygen as acceptor	0	1	NA	1	1	104009
MF	oxidoreductase activity, acting on NAD(P)H	0	1	NA	1	1	18984
MF	oxidoreductase activity, acting on NAD(P)H, heme protein as acceptor	0	1	NA	1	1	18984
MF	oxidoreductase activity, acting on paired donors, with incorporation or reduction of molecular oxygen, NAD(P)H as one donor, and incorporation of one atom of oxygen	1	1	320878	1	1	13106
MF	oxidoreductase activity, acting on paired donors, with incorporation or reduction of molecular oxygen, NAD(P)H as one donor, and incorporation of two atoms of oxygen into one donor	0	1	NA	1	1	18984
MF	oxidoreductase activity, acting on paired donors, with incorporation or reduction of molecular oxygen, reduced flavin or flavoprotein as one donor, and incorporation of one atom of oxygen	0	1	NA	1	1	13106
MF	oxidoreductase activity, acting on paired donors, with oxidation of a pair of donors resulting in the reduction of molecular oxygen to two molecules of water	1	1	20250	1	1	20249
MF	oxidoreductase activity, acting on the CH-CH group of donors	0	1	NA	1	1	237926
MF	oxidoreductase activity, acting on the CH-CH group of donors, oxygen as acceptor	0	1	NA	1	1	237926
MF	oxidoreductase activity, acting on the CH-OH group of donors, quinone or similar compound as acceptor	0	1	NA	1	1	214305
MF	palmitoyl-CoA 9-desaturase activity	1	1	20250	1	1	20249
MF	pancreatic polypeptide receptor activity	0	1	NA	1	1	18166
MF	peptide antigen-transporting ATPase activity	1	1	21354	0	1	NA
MF	peptide hormone binding	1	1	53945	1	1	13618
MF	peptide hormone receptor binding	0	1	NA	1	1	16846
MF	peptide transporter activity	1	1	21354	0	1	NA
MF	peptide YY receptor activity	0	1	NA	1	1	18166
MF	peptide-transporting ATPase activity	1	1	21354	0	1	NA
MF	phosphate transmembrane transporter activity	0	1	NA	1	1	70556
MF	phosphatidic acid binding	0	1	NA	1	1	18739
MF	phosphatidylcholine binding	0	1	NA	1	1	18739
MF	phosphatidylcholine-sterol O-acyltransferase activity	0	1	NA	1	1	16816
MF	phosphatidylinositol 3-kinase regulator activity	1	1	19401	1	1	16600
MF	phosphatidylinositol transporter activity	0	1	NA	1	1	18739
MF	phosphatidylinositol-3,4,5-trisphosphate binding	1	1	17909	0	1	NA
MF	phosphatidylinositol-4,5-bisphosphate 3-kinase activity	1	1	18706	0	1	NA
MF	phosphatidylinositol-4-phosphate binding	1	1	99889	0	1	NA
MF	phosphodiesterase I activity	1	1	330554	0	1	NA
MF	phosphoenolpyruvate carboxykinase (GTP) activity	0	1	NA	1	1	18534
MF	phosphoenolpyruvate carboxykinase activity	0	1	NA	1	1	18534
MF	phosphoglycerate dehydrogenase activity	0	1	NA	1	1	236539
MF	phospholipase activity	0	1	NA	1	1	16816
MF	phospholipase binding	0	1	NA	1	1	17295
MF	phospholipase inhibitor activity	0	1	NA	1	1	11812
MF	phospholipid transporter activity	0	1	NA	1	1	18739
MF	photoreceptor activity	1	1	12952	1	1	12953
MF	platelet-derived growth factor binding	1	1	12826	0	1	NA
MF	platelet-derived growth factor receptor binding	0	1	NA	1	1	14205
MF	plus-end directed microfilament motor activity	1	1	17909	0	1	NA
MF	poly(A)-specific ribonuclease activity	0	1	NA	1	1	12457
MF	polysaccharide binding	1	1	22370	0	1	NA
MF	porin activity	1	1	11832	0	1	NA
MF	potassium channel inhibitor activity	0	1	NA	1	1	16493
MF	potassium ion binding	1	1	16514	0	1	NA
MF	potassium ion symporter activity	0	1	NA	1	1	20498
MF	potassium:chloride symporter activity	0	1	NA	1	1	20498
MF	potassium:proton antiporter activity	1	1	226999	0	1	NA
MF	proteasome binding	0	1	NA	1	1	15901
MF	protein complex scaffold	1	1	70097	0	1	NA
MF	protein disulfide isomerase activity	0	1	NA	1	1	104009
MF	protein kinase A binding	1	1	19401	1	1	19088
MF	protein kinase A catalytic subunit binding	0	1	NA	1	1	19088
MF	protein kinase activator activity	1	1	18706	1	1	17751
MF	protein kinase B binding	1	1	19401	0	1	NA
MF	protein kinase C activity	1	1	18753	0	1	NA
MF	protein kinase C binding	1	1	17118	0	1	NA
MF	protein N-acetylglucosaminyltransferase activity	0	1	NA	1	1	232984
MF	protein phosphatase 1 binding	1	1	17872	0	1	NA
MF	protein phosphatase activator activity	1	1	12313	0	1	NA
MF	protein serine/threonine kinase inhibitor activity	0	1	NA	1	1	19088
MF	protein serine/threonine phosphatase inhibitor activity	1	1	68458	0	1	NA
MF	protein transmembrane transporter activity	0	1	NA	1	1	68453
MF	protein tyrosine kinase binding	0	1	NA	1	1	27387
MF	protein-DNA loading ATPase activity	0	1	NA	1	1	69263
MF	protein-hormone receptor activity	0	1	NA	1	1	207911
MF	protein-lipid complex binding	0	1	NA	1	1	68453
MF	purine NTP-dependent helicase activity	0	1	NA	1	1	71389
MF	purine-rich negative regulatory element binding	1	1	13713	0	1	NA
MF	pyrimidine nucleotide transmembrane transporter activity	1	1	192287	1	1	70556
MF	Rac GTPase binding	1	1	16800	0	1	NA
MF	Ras GTPase binding	1	1	17356	1	1	103724
MF	receptor signaling protein tyrosine kinase activity	0	1	NA	1	1	16590
MF	receptor tyrosine kinase binding	0	1	NA	1	1	27387
MF	receptor tyrosine kinase-like orphan receptor binding	1	1	22418	0	1	NA
MF	retinal dehydrogenase activity	0	1	NA	1	1	19378
MF	retinoic acid binding	1	1	19401	0	1	NA
MF	retinoic acid receptor activity	1	1	19401	0	1	NA
MF	retinol binding	0	1	NA	1	1	63954
MF	retinol O-fatty-acyltransferase activity	0	1	NA	1	1	67800
MF	Rho GTPase binding	1	1	16800	0	1	NA
MF	ribonucleoprotein complex binding	0	1	NA	1	1	53422
MF	ribosomal small subunit binding	1	1	18712	0	1	NA
MF	RIG-I binding	0	1	NA	1	1	74136
MF	RNA methyltransferase activity	0	1	NA	1	1	100609
MF	RNA polymerase binding	0	1	NA	1	1	18627
MF	RNA polymerase I regulatory region DNA binding	0	1	NA	1	1	12606
MF	RNA polymerase II C-terminal domain phosphoserine binding	1	1	235497	0	1	NA
MF	RNA polymerase II transcription cofactor activity	0	1	NA	1	1	17684
MF	RNA polymerase II transcription corepressor activity	1	1	56198	1	1	17684
MF	RNA pyrophosphohydrolase activity	0	1	NA	1	1	112403
MF	RNA-DNA hybrid ribonuclease activity	0	1	NA	1	1	67153
MF	rRNA binding	0	1	NA	1	1	100502825
MF	scaffold protein binding	1	1	12291	1	1	16493
MF	semaphorin receptor activity	0	1	NA	1	1	17295
MF	semaphorin receptor binding	1	1	20353	0	1	NA
MF	serine hydrolase activity	0	1	NA	1	1	330723
MF	serine transmembrane transporter activity	0	1	NA	1	1	20514
MF	serine-type endopeptidase activity	1	1	18550	1	1	330723
MF	serine-type endopeptidase inhibitor activity	1	1	18550	1	1	18787
MF	serine-type peptidase activity	1	1	18550	1	1	330723
MF	SH3/SH2 adaptor activity	1	1	29815	1	1	27387
MF	sialic acid binding	1	1	20344	0	1	NA
MF	single-stranded DNA-dependent ATPase activity	0	1	NA	1	1	69263
MF	S-methyltransferase activity	0	1	NA	1	1	21743
MF	snoRNA binding	0	1	NA	1	1	67528
MF	sodium channel regulator activity	0	1	NA	1	1	20393
MF	sodium:proton antiporter activity	1	1	226999	0	1	NA
MF	sodium-dependent multivitamin transmembrane transporter activity	0	1	NA	1	1	330064
MF	sodium-dependent organic anion transmembrane transporter activity	0	1	NA	1	1	75750
MF	solute:cation antiporter activity	0	1	NA	1	1	110893
MF	spermidine synthase activity	0	1	NA	1	1	20810
MF	sphinganine kinase activity	1	1	56632	0	1	NA
MF	sphingolipid binding	1	1	26401	0	1	NA
MF	starch binding	1	1	52331	0	1	NA
MF	stearoyl-CoA 9-desaturase activity	1	1	20250	1	1	20249
MF	stem cell factor receptor activity	0	1	NA	1	1	16590
MF	steroid binding	1	1	26380	1	1	59045
MF	steroid dehydrogenase activity	0	1	NA	1	1	66065
MF	steroid dehydrogenase activity, acting on the CH-OH group of donors, NAD or NADP as acceptor	0	1	NA	1	1	66065
MF	sterol binding	0	1	NA	1	1	59045
MF	structural constituent of cytoskeleton	0	1	NA	1	1	16939
MF	structural constituent of epidermis	0	1	NA	1	1	16939
MF	structural constituent of muscle	0	1	NA	1	1	21393
MF	sulfotransferase activity	1	1	216881	1	1	20887
MF	SUMO-specific protease activity	0	1	NA	1	1	230789
MF	syntaxin binding	1	1	319508	0	1	NA
MF	syntaxin-1 binding	1	1	69635	0	1	NA
MF	TAP1 binding	1	1	21354	0	1	NA
MF	TAP2 binding	1	1	21354	0	1	NA
MF	tapasin binding	1	1	21354	0	1	NA
MF	tau protein binding	0	1	NA	1	1	20393
MF	testosterone 17-beta-dehydrogenase (NADP+) activity	0	1	NA	1	1	66065
MF	thioether S-methyltransferase activity	0	1	NA	1	1	21743
MF	thiol oxidase activity	0	1	NA	1	1	104009
MF	thiolester hydrolase activity	0	1	NA	1	1	67528
MF	thyroid hormone receptor activity	0	1	NA	1	1	353187
MF	TIR domain binding	1	1	18753	0	1	NA
MF	titin Z domain binding	0	1	NA	1	1	21393
MF	toxic substance binding	0	1	NA	1	1	239559
MF	toxin transporter activity	0	1	NA	1	1	50934
MF	transaminase activity	0	1	NA	1	1	107272
MF	transcription coactivator binding	0	1	NA	1	1	56458
MF	transcription corepressor binding	0	1	NA	1	1	18627
MF	transcription factor activity, RNA polymerase II core promoter sequence-specific binding involved in preinitiation complex assembly	1	1	13134	0	1	NA
MF	transcription factor activity, sequence-specific DNA binding transcription factor recruiting	0	1	NA	1	1	16600
MF	transcription factor activity, transcription factor recruiting	0	1	NA	1	1	16600
MF	transcriptional activator activity, RNA polymerase II distal enhancer sequence-specific binding	1	1	19696	1	1	18024
MF	transcriptional repressor activity, RNA polymerase II distal enhancer sequence-specific binding	1	1	235320	0	1	NA
MF	transferase activity, transferring amino-acyl groups	0	1	NA	1	1	69065
MF	transferase activity, transferring nitrogenous groups	0	1	NA	1	1	107272
MF	transferase activity, transferring sulfur-containing groups	0	1	NA	1	1	20887
MF	transforming growth factor beta receptor binding	1	1	17127	0	1	NA
MF	transforming growth factor beta receptor, pathway-specific cytoplasmic mediator activity	1	1	17127	0	1	NA
MF	transition metal ion transmembrane transporter activity	0	1	NA	1	1	22782
MF	translation elongation factor activity	1	1	331532	0	1	NA
MF	translation initiation factor binding	0	1	NA	1	1	13685
MF	translation repressor activity	1	1	74480	1	1	13685
MF	transmembrane electron transfer carrier	0	1	NA	1	1	13056
MF	transmembrane receptor protein serine/threonine kinase activity	0	1	NA	1	1	11479
MF	transmembrane receptor protein tyrosine kinase adaptor activity	0	1	NA	1	1	27387
MF	triglyceride lipase activity	1	1	116939	0	1	NA
MF	tropomyosin binding	0	1	NA	1	1	93677
MF	tumor necrosis factor-activated receptor activity	1	1	320100	1	1	94185
MF	type 1 angiotensin receptor binding	0	1	NA	1	1	13618
MF	type 1 fibroblast growth factor receptor binding	0	1	NA	1	1	14172
MF	type 1 melanocortin receptor binding	0	1	NA	1	1	77037
MF	type 2 fibroblast growth factor receptor binding	0	1	NA	1	1	14172
MF	type 3 melanocortin receptor binding	0	1	NA	1	1	77037
MF	type 3 metabotropic glutamate receptor binding	1	1	12313	0	1	NA
MF	type 4 melanocortin receptor binding	0	1	NA	1	1	77037
MF	type 5 melanocortin receptor binding	0	1	NA	1	1	77037
MF	tyrosine-ester sulfotransferase activity	0	1	NA	1	1	20887
MF	ubiquinone binding	0	1	NA	1	1	67876
MF	ubiquitin conjugating enzyme binding	1	1	108089	1	1	218215
MF	ubiquitin-like protein conjugating enzyme binding	0	1	NA	1	1	218215
MF	ubiquitin-protein transferase regulator activity	0	1	NA	1	1	211770
MF	urea channel activity	1	1	11832	0	1	NA
MF	urea transmembrane transporter activity	1	1	11832	0	1	NA
MF	vascular endothelial growth factor receptor 2 binding	0	1	NA	1	1	14205
MF	vascular endothelial growth factor receptor 3 binding	1	1	22341	1	1	14205
MF	vascular endothelial growth factor receptor binding	0	1	NA	1	1	14205
MF	vascular endothelial growth factor-activated receptor activity	1	1	16542	0	1	NA
MF	very long-chain fatty acid-CoA ligase activity	1	1	26568	0	1	NA
MF	vitamin D 25-hydroxylase activity	0	1	NA	1	1	104086
MF	vitamin D receptor binding	0	1	NA	1	1	57259
MF	vitamin D3 25-hydroxylase activity	0	1	NA	1	1	104086
MF	vitamin transmembrane transporter activity	0	1	NA	1	1	330064
MF	vitamin transporter activity	0	1	NA	1	1	330064
MF	voltage-gated anion channel activity	0	1	NA	1	1	12724
MF	voltage-gated calcium channel activity	1	1	12291	0	1	NA
MF	voltage-gated calcium channel activity involved in AV node cell action potential	1	1	12291	0	1	NA
MF	voltage-gated calcium channel activity involved SA node cell action potential	1	1	12291	0	1	NA
MF	voltage-gated cation channel activity	0	1	NA	1	1	16493
MF	voltage-gated chloride channel activity	0	1	NA	1	1	12724
MF	voltage-gated potassium channel activity involved in atrial cardiac muscle cell action potential repolarization	0	1	NA	1	1	16493
MF	voltage-gated potassium channel activity involved in bundle of His cell action potential repolarization	0	1	NA	1	1	16493
MF	voltage-gated potassium channel activity involved in cardiac muscle cell action potential repolarization	0	1	NA	1	1	16493
MF	voltage-gated potassium channel activity involved in SA node cell action potential repolarization	0	1	NA	1	1	16493
MF	volume-sensitive anion channel activity	0	1	NA	1	1	241296
MF	water channel activity	1	1	11832	0	1	NA
MF	wax ester synthase activity	0	1	NA	1	1	245533
MF	Wnt-activated receptor activity	1	1	14371	1	1	14366
MF	Wnt-protein binding	1	1	14371	1	1	14366
MF	zinc ion transmembrane transporter activity	1	1	106947	1	1	22782
BP	response to insulin	6	0.278348	18753, 12877, 13653, 12952, 192157, 12192	16	1.93068e-06	13685, 216233, 18534, 17869, 22229, 12953, 384783, 18639, 19016, 70556, 12702, 74155, 20393, 16846, 56458, 12700
BP	lipid transport	7	0.307965	328561, 18753, 20788, 13614, 18784, 12952, 26568	13	0.00176167	19016, 11812, 14366, 16816, 18035, 68039, 18739, 16846, 59045, 110460, 12953, 68453, 384783
BP	lipid localization	7	0.431356	328561, 18753, 20788, 13614, 18784, 12952, 26568	16	0.000206364	11812, 14366, 68039, 12683, 18739, 12953, 384783, 19016, 16816, 18035, 268903, 59045, 16846, 110460, 68453, 67800
BP	brown fat cell differentiation	2	0.440075	14013, 19735	7	1.76195e-05	19016, 11555, 77037, 12608, 12606, 67528, 20249
BP	fatty acid metabolic process	6	0.664272	13614, 231070, 18784, 78321, 20250, 26568	18	3.70228e-05	11812, 17001, 19088, 22229, 234564, 70757, 18984, 384783, 20249, 19016, 170716, 81877, 16846, 110460, 68041, 18627, 13106, 67800
BP	lipid metabolic process	18	0.669378	668212, 641340, 13614, 13653, 78321, 16531, 26568, 218121, 18753, 20788, 231070, 18784, 116939, 56632, 100502698, 70999, 20250, 18706	41	1.32164e-06	11812, 103968, 22325, 11555, 12683, 20887, 22229, 234564, 20249, 15926, 242285, 16816, 59045, 110460, 68041, 56072, 12606, 18627, 13106, 17001, 14184, 11522, 14182, 18534, 19088, 19378, 16590, 70757, 17751, 384783, 18984, 19016, 170716, 81877, 66065, 245533, 71584, 239559, 16846, 104086, 67800
BP	lipid storage	2	0.672156	20788, 12952	7	0.000707881	19016, 18035, 12683, 268903, 16846, 12953, 67800
BP	insulin receptor signaling pathway	2	0.762333	18753, 192157	7	0.00262325	216233, 13685, 12702, 16846, 384783, 56458, 12700
BP	white fat cell differentiation	0	1	NA	5	7.19622e-05	19016, 66107, 12606, 20249, 18627
BP	cardiovascular system development	50	2.04639e-12	14177, 65255, 56198, 107765, 12192, 16542, 107449, 68585, 21928, 20677, 77579, 20471, 13713, 56632, 23796, 231532, 14239, 12562, 18706, 19401, 73713, 11492, 12826, 13636, 66549, 13809, 68861, 15242, 12827, 68016, 22418, 17127, 14013, 27279, 11475, 27494, 22341, 13642, 320878, 15402, 108655, 23871, 17927, 320790, 67122, 13614, 13653, 70097, 54485, 22437	33	9.01626e-05	15370, 15903, 14219, 22325, 11555, 11852, 14172, 17684, 18166, 15901, 16600, 21393, 18054, 12702, 14766, 18787, 74155, 226844, 56458, 14366, 14205, 14182, 19378, 16590, 18024, 12778, 12796, 19016, 20292, 11504, 16846, 99929, 17295
BP	circulatory system development	50	2.04639e-12	14177, 65255, 56198, 107765, 12192, 16542, 107449, 68585, 21928, 20677, 77579, 20471, 13713, 56632, 23796, 231532, 14239, 12562, 18706, 19401, 73713, 11492, 12826, 13636, 66549, 13809, 68861, 15242, 12827, 68016, 22418, 17127, 14013, 27279, 11475, 27494, 22341, 13642, 320878, 15402, 108655, 23871, 17927, 320790, 67122, 13614, 13653, 70097, 54485, 22437	33	9.01626e-05	15370, 15903, 14219, 22325, 11555, 11852, 14172, 17684, 18166, 15901, 16600, 21393, 18054, 12702, 14766, 18787, 74155, 226844, 56458, 14366, 14205, 14182, 19378, 16590, 18024, 12778, 12796, 19016, 20292, 11504, 16846, 99929, 17295
BP	regulation of transcription from RNA polymerase II promoter	65	2.76079e-11	72754, 11910, 226251, 434341, 387609, 243905, 107765, 56198, 12952, 235497, 16800, 16542, 12051, 21679, 26427, 20677, 20471, 13713, 100040972, 242466, 19696, 23893, 110651, 19401, 11865, 215031, 53945, 641340, 12753, 13636, 97064, 15242, 68016, 14013, 22418, 17127, 20788, 71371, 12398, 320878, 69504, 15402, 18143, 108655, 23871, 18030, 17927, 26380, 320790, 17472, 21853, 67122, 13614, 13653, 2353…	51	4.74367e-06	15903, 53376, 81879, 55942, 50708, 12953, 16601, 17684, 15901, 66277, 16600, 268903, 20893, 14184, 14182, 18534, 13345, 18024, 23849, 17751, 11479, 19016, 17207, 17295, 15370, 16468, 11555, 56275, 17869, 18205, 71389, 18035, 13875, 12879, 83554, 12609, 18626, 12608, 56458, 12606, 18627, 18628, 16598, 21685, 13618, 215418, 234219, 14605, 16846, 16658, 13170
BP	blood vessel development	36	4.8128e-11	14177, 65255, 22341, 13642, 12192, 16542, 107449, 68585, 15402, 21928, 77579, 20677, 20471, 13713, 56632, 23871, 231532, 12562, 14239, 320790, 18706, 67122, 13614, 13653, 13636, 12826, 13809, 66549, 70097, 15242, 12827, 22418, 27279, 54485, 11475, 27494	25	2.71603e-05	14219, 15370, 22325, 11555, 11852, 14172, 17684, 16600, 12702, 18054, 14766, 18787, 226844, 56458, 14366, 14205, 14182, 19378, 18024, 12796, 12778, 11504, 20292, 16846, 99929
BP	transcription from RNA polymerase II promoter	62	1.14553e-10	72754, 11910, 226251, 434341, 387609, 243905, 107765, 56198, 12952, 235497, 16800, 16542, 12051, 21679, 26427, 20677, 20471, 13713, 242466, 19696, 23893, 110651, 19401, 11865, 215031, 53945, 12753, 13636, 97064, 15242, 68016, 14013, 22418, 17127, 20788, 71371, 12398, 320878, 69504, 15402, 18143, 108655, 23871, 18030, 17927, 26380, 320790, 17472, 21853, 67122, 13614, 13653, 235320, 17872, 54485, 2…	51	1.40585e-06	15903, 53376, 81879, 55942, 50708, 12953, 16601, 17684, 15901, 66277, 16600, 268903, 20893, 14184, 14182, 18534, 13345, 18024, 23849, 17751, 11479, 19016, 17207, 17295, 15370, 16468, 11555, 56275, 17869, 18205, 71389, 18035, 13875, 12879, 83554, 12609, 18626, 12608, 56458, 12606, 18627, 18628, 16598, 21685, 13618, 215418, 234219, 14605, 16846, 16658, 13170
BP	vasculature development	36	2.13197e-10	14177, 65255, 22341, 13642, 12192, 16542, 107449, 68585, 15402, 21928, 77579, 20677, 20471, 13713, 56632, 23871, 231532, 12562, 14239, 320790, 18706, 67122, 13614, 13653, 13636, 12826, 13809, 66549, 70097, 15242, 12827, 22418, 27279, 54485, 11475, 27494	28	2.62267e-06	14219, 15370, 22325, 11555, 11852, 14172, 17684, 15901, 16600, 12702, 18054, 14766, 18787, 226844, 74155, 56458, 14366, 14205, 14182, 19378, 16590, 18024, 12796, 12778, 11504, 20292, 16846, 99929
BP	intracellular signal transduction	73	3.41429e-09	72754, 11910, 65255, 65256, 107765, 16800, 328329, 12192, 107449, 16542, 56437, 12051, 21929, 21679, 26427, 20677, 29815, 18784, 270163, 68895, 20344, 214137, 320100, 192157, 231532, 19696, 110651, 18706, 19401, 11865, 69635, 13636, 97064, 18218, 68861, 69581, 24001, 68016, 14013, 22418, 268857, 18585, 27494, 223435, 78889, 60596, 20620, 18952, 246179, 77976, 24056, 69181, 11515, 26401, 67603, 17…	61	1.5004e-05	216233, 22325, 14172, 56297, 170758, 74747, 15901, 16600, 71962, 69065, 17748, 69068, 74155, 74646, 14184, 14182, 18024, 17750, 17751, 384783, 17207, 209039, 546071, 17295, 211770, 23882, 14219, 13685, 11555, 11852, 20623, 17869, 20361, 18205, 83961, 12702, 18035, 14766, 74136, 18626, 56072, 27387, 12608, 11891, 56458, 12700, 235584, 18569, 14366, 13618, 16590, 21859, 12778, 15937, 53608, 81877, …
BP	blood vessel morphogenesis	30	3.65264e-09	14177, 65255, 22341, 13642, 12192, 16542, 107449, 15402, 68585, 21928, 20677, 20471, 13713, 23871, 231532, 320790, 18706, 67122, 13614, 13636, 12826, 13809, 66549, 70097, 15242, 12827, 22418, 27279, 54485, 27494	21	0.000150965	14219, 15370, 22325, 14366, 11555, 11852, 14172, 14205, 14182, 18024, 12778, 12796, 17684, 16600, 18054, 18787, 14766, 11504, 20292, 16846, 99929
BP	response to interferon-gamma	14	7.43006e-09	17472, 15018, 236573, 434341, 13614, 69635, 14960, 229898, 100702, 100039796, 14969, 14469, 22418, 66102	3	0.462778	19016, 20292, 17869
BP	anatomical structure formation involved in morphogenesis	47	2.23226e-08	14177, 226251, 239743, 26942, 56198, 235497, 22341, 13642, 107449, 16542, 12051, 68585, 15402, 21928, 22370, 108655, 21679, 77579, 20677, 20471, 13713, 23871, 17927, 192157, 231532, 26380, 67603, 18706, 53945, 19401, 67122, 13614, 13636, 12826, 13809, 66549, 20353, 70097, 12827, 15242, 68016, 17127, 22418, 27279, 54485, 22437, 27494	24	0.167624	14219, 16776, 15370, 22325, 11555, 11852, 14172, 14205, 14182, 18024, 56297, 12778, 12796, 17684, 16600, 21393, 18054, 18787, 14766, 11504, 20292, 93677, 16846, 56458
BP	positive regulation of macromolecule metabolic process	79	2.2408e-08	72754, 15118, 11910, 108089, 226251, 434341, 56198, 235497, 16800, 12192, 16542, 12051, 21929, 22370, 21679, 13557, 26427, 20677, 29815, 16186, 18784, 68895, 20471, 13713, 320100, 242466, 19696, 110651, 18706, 19401, 11865, 215031, 53945, 73713, 12753, 69635, 13636, 97064, 15242, 68016, 17127, 14013, 22418, 20788, 11475, 74480, 12398, 22341, 20620, 18952, 320878, 15402, 18143, 69181, 108655, 1287…	61	0.00126049	55942, 14172, 16601, 17684, 66277, 15901, 16600, 103724, 18787, 268903, 14184, 14182, 18534, 18024, 23849, 17751, 384783, 12796, 11479, 19016, 17207, 99929, 17295, 218215, 211770, 23882, 14219, 15370, 16468, 11555, 56275, 17869, 353187, 20361, 18205, 71389, 18035, 12879, 83554, 18626, 12609, 12608, 11891, 56458, 12606, 16598, 14366, 21685, 19378, 13618, 16590, 12778, 15937, 215418, 53608, 234219,…
BP	regulation of cell communication	78	4.36894e-08	72754, 11910, 434341, 243905, 107765, 56198, 12952, 16800, 16500, 107449, 16542, 12051, 21929, 26427, 20677, 18784, 20344, 320100, 192157, 231532, 19696, 23893, 14371, 19401, 11865, 12753, 69635, 13636, 97064, 18218, 68861, 15242, 24001, 68016, 14013, 22418, 17127, 27279, 14773, 268857, 27494, 223435, 668303, 22341, 20620, 18952, 246179, 108655, 12877, 58185, 18550, 26401, 320790, 67603, 170770, …	63	0.00039809	216233, 22325, 14172, 12953, 56297, 74747, 17684, 14645, 15901, 18166, 16600, 71962, 69065, 69068, 18787, 74155, 22782, 14184, 14205, 14182, 18024, 17751, 18984, 384783, 223775, 11479, 19016, 17207, 18111, 17295, 211770, 23882, 14219, 11555, 20512, 12683, 17869, 20361, 18205, 12702, 18035, 14766, 74136, 83554, 18626, 56458, 12700, 235584, 18627, 18569, 14366, 110385, 68039, 16590, 21859, 12778, 1…
BP	regulation of signaling	78	6.21742e-08	72754, 11910, 434341, 107765, 56198, 12952, 16800, 16500, 107449, 16542, 12051, 21929, 26427, 20677, 18784, 20344, 320100, 192157, 231532, 19696, 23893, 14371, 19401, 11865, 12753, 69635, 13636, 97064, 18218, 68861, 207592, 15242, 24001, 68016, 14013, 22418, 17127, 27279, 14773, 268857, 27494, 223435, 668303, 22341, 20620, 18952, 246179, 108655, 12877, 58185, 18550, 26401, 320790, 67603, 170770, …	63	0.000496141	216233, 22325, 14172, 12953, 56297, 74747, 17684, 14645, 15901, 18166, 16600, 71962, 69065, 69068, 18787, 74155, 22782, 14184, 14205, 14182, 18024, 17751, 18984, 384783, 223775, 11479, 19016, 17207, 18111, 17295, 211770, 23882, 14219, 11555, 20512, 12683, 17869, 20361, 18205, 12702, 18035, 14766, 74136, 83554, 18626, 56458, 12700, 235584, 18627, 18569, 14366, 110385, 68039, 16590, 21859, 12778, 1…
BP	positive regulation of transcription from RNA polymerase II promoter	41	6.30337e-08	11910, 72754, 226251, 434341, 56198, 16800, 235497, 320878, 12051, 15402, 18143, 21679, 108655, 26427, 20677, 20471, 13713, 23871, 17927, 242466, 26380, 110651, 19696, 320790, 53945, 215031, 19401, 11865, 12753, 13614, 13653, 97064, 15242, 68016, 14013, 17127, 22418, 20788, 231070, 13865, 20111	35	1.22839e-05	15370, 11555, 55942, 56275, 17869, 16601, 17684, 66277, 18205, 16600, 71389, 18035, 12879, 268903, 83554, 12609, 18626, 12608, 56458, 12606, 16598, 21685, 14182, 18534, 18024, 23849, 17751, 215418, 11479, 19016, 17207, 234219, 17295, 16658, 13170
BP	positive regulation of RNA metabolic process	49	6.3767e-08	11910, 15118, 72754, 226251, 434341, 56198, 16800, 235497, 320878, 12192, 12051, 15402, 18143, 108655, 21679, 26427, 13557, 20677, 68895, 20471, 13713, 23871, 17927, 242466, 26380, 19696, 110651, 320790, 53945, 215031, 19401, 11865, 73713, 12753, 13614, 18712, 13653, 235320, 97064, 15242, 68016, 14013, 22418, 17127, 17872, 20788, 231070, 13865, 20111	37	0.000676068	15370, 11555, 55942, 56275, 17869, 353187, 16601, 17684, 66277, 18205, 16600, 71389, 18035, 12879, 268903, 83554, 12609, 18626, 12608, 56458, 12606, 16598, 14366, 21685, 14182, 18534, 18024, 23849, 17751, 215418, 11479, 19016, 17207, 234219, 17295, 16658, 13170
BP	positive regulation of cellular metabolic process	77	7.5748e-08	72754, 15118, 11910, 108089, 226251, 434341, 56198, 235497, 16800, 12192, 16542, 12051, 21929, 22370, 21679, 13557, 26427, 20677, 29815, 18784, 20471, 68895, 13713, 320100, 242466, 19696, 110651, 18706, 19401, 11865, 215031, 53945, 73713, 12753, 69635, 13636, 97064, 15242, 68016, 17127, 14013, 22418, 20788, 74480, 12398, 60596, 22341, 20620, 18952, 320878, 15402, 18143, 69181, 108655, 12877, 2387…	63	0.000340625	22325, 55942, 14172, 20249, 16601, 17684, 66277, 16600, 103724, 268903, 14184, 14182, 18534, 18024, 23849, 17751, 18984, 12796, 384783, 11479, 18639, 19016, 17207, 77037, 17295, 218215, 211770, 23882, 15370, 14219, 16468, 11555, 56275, 17869, 353187, 20361, 18205, 71389, 18035, 12879, 83554, 18626, 12609, 68041, 12608, 11891, 56458, 12606, 16598, 14366, 21685, 13618, 16590, 12778, 215418, 53608, …
BP	angiogenesis	25	7.70934e-08	14177, 22341, 13642, 16542, 107449, 15402, 68585, 21928, 13713, 23871, 231532, 18706, 67122, 13614, 12826, 13636, 13809, 66549, 70097, 15242, 12827, 22418, 27279, 54485, 27494	18	0.000318963	14219, 15370, 22325, 11555, 11852, 14172, 14205, 14182, 18024, 12778, 12796, 16600, 18054, 18787, 14766, 11504, 20292, 16846
BP	regulation of signal transduction	71	8.46618e-08	72754, 11910, 434341, 107765, 56198, 12952, 16800, 107449, 16542, 12051, 21929, 26427, 20677, 18784, 20344, 320100, 192157, 231532, 19696, 23893, 14371, 19401, 11865, 12753, 69635, 13636, 97064, 18218, 68861, 15242, 68016, 24001, 14013, 22418, 17127, 27279, 14773, 268857, 27494, 223435, 668303, 22341, 20620, 18952, 246179, 108655, 58185, 18550, 26401, 67603, 170770, 219140, 67122, 13614, 16011, 1…	52	0.00675027	216233, 22325, 14172, 12953, 56297, 74747, 17684, 15901, 16600, 71962, 69065, 69068, 18787, 74155, 14184, 14205, 14182, 18024, 17751, 18984, 11479, 19016, 17207, 17295, 211770, 23882, 14219, 11555, 12683, 17869, 20361, 18205, 12702, 18035, 14766, 74136, 83554, 18626, 56458, 12700, 235584, 18569, 14366, 16590, 21859, 12778, 15937, 53608, 81877, 12048, 20292, 16846
BP	positive regulation of metabolic process	81	1.10078e-07	72754, 15118, 11910, 108089, 226251, 434341, 56198, 235497, 16800, 12192, 16542, 12051, 21929, 22370, 21679, 13557, 26427, 20677, 29815, 16186, 18784, 68895, 20471, 13713, 320100, 242466, 110651, 19696, 18706, 19401, 11865, 215031, 53945, 73713, 12753, 69635, 13636, 97064, 15242, 68016, 17127, 14013, 22418, 20788, 11475, 74480, 12398, 60596, 22341, 20620, 18952, 320878, 15402, 18143, 69181, 10865…	68	0.000202683	22325, 55942, 14172, 20249, 16601, 17684, 66277, 15901, 16600, 103724, 18787, 268903, 14184, 14182, 18534, 18024, 23849, 17751, 18984, 384783, 12796, 18639, 11479, 19016, 17207, 77037, 99929, 17295, 218215, 211770, 23882, 14219, 15370, 16468, 11555, 56275, 17869, 353187, 20361, 18205, 71389, 18035, 12879, 83554, 18626, 68041, 12609, 12608, 11891, 56458, 12606, 16598, 14366, 21685, 19378, 13618, 1…
BP	negative regulation of multicellular organismal process	43	1.10695e-07	14955, 387609, 60596, 16800, 235497, 12952, 20620, 69504, 12192, 12051, 68585, 15402, 21929, 60533, 108655, 20471, 18550, 19696, 19401, 17472, 433766, 67122, 16011, 13636, 215445, 67731, 235320, 20353, 16531, 76566, 15242, 12827, 19716, 17127, 22418, 18753, 54485, 13865, 30878, 21648, 19735, 268857, 27494	37	1.59597e-05	15903, 16468, 216233, 12457, 11812, 53376, 94185, 11555, 12683, 17869, 12953, 15901, 16600, 18054, 18035, 18787, 14766, 93694, 83554, 74155, 19124, 16598, 14184, 14182, 13345, 13618, 18024, 17751, 57259, 19016, 14605, 11504, 16846, 11433, 17295, 211770, 16658
BP	positive regulation of nucleic acid-templated transcription	47	1.26773e-07	11910, 15118, 72754, 226251, 434341, 56198, 16800, 235497, 320878, 12051, 15402, 18143, 108655, 21679, 26427, 13557, 20677, 68895, 20471, 13713, 23871, 17927, 242466, 26380, 19696, 110651, 320790, 53945, 215031, 19401, 11865, 12753, 13614, 18712, 13653, 235320, 97064, 15242, 68016, 14013, 22418, 17127, 17872, 20788, 231070, 13865, 20111	37	0.000307526	15370, 11555, 55942, 56275, 17869, 353187, 16601, 17684, 66277, 18205, 16600, 71389, 18035, 12879, 268903, 83554, 12609, 18626, 12608, 56458, 12606, 16598, 14366, 21685, 14182, 18534, 18024, 23849, 17751, 215418, 11479, 19016, 17207, 234219, 17295, 16658, 13170
BP	positive regulation of transcription, DNA-templated	47	1.26773e-07	11910, 15118, 72754, 226251, 434341, 56198, 16800, 235497, 320878, 12051, 15402, 18143, 108655, 21679, 26427, 13557, 20677, 68895, 20471, 13713, 23871, 17927, 242466, 26380, 19696, 110651, 320790, 53945, 215031, 19401, 11865, 12753, 13614, 18712, 13653, 235320, 97064, 15242, 68016, 14013, 22418, 17127, 17872, 20788, 231070, 13865, 20111	37	0.000307526	15370, 11555, 55942, 56275, 17869, 353187, 16601, 17684, 66277, 18205, 16600, 71389, 18035, 12879, 268903, 83554, 12609, 18626, 12608, 56458, 12606, 16598, 14366, 21685, 14182, 18534, 18024, 23849, 17751, 215418, 11479, 19016, 17207, 234219, 17295, 16658, 13170
BP	positive regulation of RNA biosynthetic process	47	1.38272e-07	11910, 15118, 72754, 226251, 434341, 56198, 16800, 235497, 320878, 12051, 15402, 18143, 108655, 21679, 26427, 13557, 20677, 68895, 20471, 13713, 23871, 17927, 242466, 26380, 19696, 110651, 320790, 53945, 215031, 19401, 11865, 12753, 13614, 18712, 13653, 235320, 97064, 15242, 68016, 14013, 22418, 17127, 17872, 20788, 231070, 13865, 20111	37	0.000325408	15370, 11555, 55942, 56275, 17869, 353187, 16601, 17684, 66277, 18205, 16600, 71389, 18035, 12879, 268903, 83554, 12609, 18626, 12608, 56458, 12606, 16598, 14366, 21685, 14182, 18534, 18024, 23849, 17751, 215418, 11479, 19016, 17207, 234219, 17295, 16658, 13170
BP	response to organic substance	80	1.48777e-07	11910, 14177, 15018, 236573, 434341, 74360, 107765, 56198, 12952, 16800, 16500, 100702, 12192, 16542, 21929, 60533, 26427, 20677, 18784, 20344, 320100, 192157, 12562, 19696, 23893, 110651, 18706, 19401, 11865, 15953, 100689, 12753, 69635, 14960, 12826, 67731, 67579, 16531, 12827, 15242, 14969, 100039796, 19716, 17127, 22418, 20788, 268857, 12741, 229898, 22341, 17722, 108655, 17769, 12877, 23871,…	82	7.10492e-09	15903, 216233, 14172, 22229, 12953, 20249, 16601, 14645, 74747, 17684, 66277, 15901, 16600, 225594, 69065, 71962, 70556, 16816, 18787, 268903, 74155, 13106, 14184, 14205, 11522, 14182, 18534, 18024, 23849, 17750, 17751, 18984, 384783, 12796, 223775, 18639, 19016, 110595, 13849, 18111, 99929, 11433, 211770, 14219, 15370, 12457, 13685, 94185, 16493, 20512, 12683, 17869, 20887, 353187, 15926, 12702,…
BP	cellular response to organic substance	63	1.52002e-07	11910, 14177, 15018, 236573, 434341, 74360, 107765, 56198, 16800, 12952, 16500, 100702, 12192, 16542, 21929, 26427, 20677, 20344, 192157, 12562, 23893, 18706, 19401, 11865, 15953, 12753, 100689, 69635, 67731, 67579, 12826, 12827, 15242, 100039796, 19716, 22418, 17127, 12741, 229898, 22341, 108655, 12877, 18030, 18550, 17927, 26401, 26380, 67603, 66102, 17472, 433766, 21853, 13614, 18712, 16011, 1…	61	2.66052e-07	15903, 216233, 14172, 22229, 12953, 16601, 74747, 17684, 15901, 66277, 16600, 225594, 71962, 70556, 18787, 268903, 74155, 14184, 14205, 14182, 18534, 18024, 23849, 17750, 17751, 18984, 384783, 12796, 223775, 19016, 99929, 211770, 14219, 15370, 13685, 94185, 12683, 17869, 353187, 12702, 18035, 83554, 18626, 12608, 56458, 12606, 12700, 16598, 14366, 19378, 13618, 226695, 16590, 21859, 12778, 110893…
BP	embryonic morphogenesis	30	1.89385e-07	106947, 243905, 235497, 22341, 320878, 12192, 15402, 22370, 21929, 20677, 20471, 100503041, 23796, 23893, 26380, 320790, 67603, 19401, 13614, 13636, 235320, 20353, 15242, 12827, 17127, 22418, 14013, 54485, 231070, 27494	12	0.352651	16776, 12702, 13875, 14182, 17869, 19378, 13345, 226844, 17684, 16658, 21393, 16600
BP	positive regulation of nucleobase-containing compound metabolic process	53	2.01949e-07	11910, 15118, 72754, 226251, 434341, 56198, 235497, 16800, 12192, 12051, 21679, 26427, 13557, 20677, 20471, 68895, 13713, 242466, 19696, 110651, 215031, 53945, 11865, 19401, 73713, 12753, 97064, 15242, 68016, 14013, 22418, 17127, 20788, 60596, 320878, 15402, 18143, 108655, 23871, 17927, 26380, 320790, 21853, 13614, 18712, 13653, 235320, 18753, 17872, 231070, 13865, 12313, 20111	39	0.00314149	15370, 11555, 55942, 56275, 17869, 353187, 16601, 17684, 66277, 18205, 16600, 71389, 18035, 12879, 268903, 83554, 12609, 18626, 12608, 56458, 12606, 16598, 14366, 21685, 14182, 18534, 18024, 23849, 17751, 215418, 11479, 19016, 17207, 234219, 69263, 77037, 17295, 16658, 13170
BP	positive regulation of nitrogen compound metabolic process	55	2.4549e-07	11910, 15118, 72754, 226251, 434341, 56198, 235497, 16800, 12192, 12051, 21679, 26427, 13557, 20677, 20471, 68895, 13713, 242466, 19696, 110651, 19401, 215031, 53945, 11865, 73713, 12753, 97064, 15242, 68016, 14013, 22418, 17127, 20788, 74480, 60596, 320878, 15402, 18143, 108655, 12877, 23871, 17927, 26380, 320790, 21853, 13614, 18712, 13653, 235320, 18753, 17872, 231070, 13865, 12313, 20111	39	0.00862725	15370, 11555, 55942, 56275, 17869, 353187, 16601, 17684, 66277, 18205, 16600, 71389, 18035, 12879, 268903, 83554, 12609, 18626, 12608, 56458, 12606, 16598, 14366, 21685, 14182, 18534, 18024, 23849, 17751, 215418, 11479, 19016, 17207, 234219, 69263, 77037, 17295, 16658, 13170
BP	positive regulation of gene expression	54	3.15484e-07	11910, 15118, 72754, 226251, 434341, 56198, 235497, 16800, 12051, 21679, 26427, 13557, 20677, 16186, 20471, 68895, 13713, 242466, 19696, 110651, 19401, 215031, 53945, 11865, 73713, 12753, 97064, 15242, 68016, 14013, 22418, 17127, 20788, 11475, 74480, 320878, 15402, 18143, 108655, 12877, 18030, 23871, 17927, 26380, 320790, 13614, 18712, 13653, 235320, 17872, 54485, 231070, 13865, 20111	43	0.000610646	15370, 14219, 11555, 55942, 56275, 17869, 353187, 16601, 17684, 66277, 15901, 18205, 16600, 71389, 18035, 18787, 12879, 268903, 83554, 12609, 18626, 12608, 11891, 56458, 12606, 16598, 14366, 21685, 14182, 18534, 19378, 16590, 18024, 23849, 17751, 215418, 11479, 19016, 17207, 234219, 17295, 16658, 13170
BP	positive regulation of macromolecule biosynthetic process	51	3.85692e-07	15118, 72754, 11910, 226251, 434341, 56198, 16800, 235497, 16542, 12051, 21679, 13557, 26427, 20677, 20471, 68895, 13713, 242466, 110651, 19696, 11865, 19401, 215031, 53945, 12753, 97064, 15242, 68016, 17127, 22418, 14013, 20788, 74480, 320878, 15402, 18143, 69181, 108655, 12877, 23871, 17927, 26380, 320790, 13614, 18712, 13653, 235320, 17872, 231070, 13865, 20111	40	0.000876716	15370, 14219, 11555, 55942, 56275, 17869, 353187, 16601, 17684, 66277, 18205, 16600, 71389, 18035, 12879, 268903, 83554, 12609, 18626, 12608, 56458, 12606, 16598, 14366, 21685, 14182, 18534, 18024, 23849, 17751, 384783, 215418, 11479, 19016, 17207, 234219, 69263, 17295, 16658, 13170
BP	positive regulation of multicellular organismal process	51	5.5191e-07	65255, 56198, 107765, 16800, 12192, 16542, 12051, 68585, 21929, 60533, 21679, 26427, 16186, 20471, 20344, 14239, 19696, 14371, 11865, 19401, 100689, 14960, 229715, 66549, 97064, 16531, 11567, 19716, 22418, 17127, 27279, 18585, 27494, 229898, 22341, 13642, 15402, 108655, 106522, 12877, 58185, 23871, 17927, 320790, 13614, 13653, 235320, 70097, 30878, 21648, 19735	38	0.00364431	14219, 216233, 53376, 11555, 11852, 14172, 17869, 20361, 17684, 18166, 18205, 18787, 74136, 12609, 110460, 12608, 12606, 14184, 14205, 14182, 13618, 16590, 18024, 76901, 12796, 18984, 57259, 11479, 19016, 320563, 20292, 11504, 71584, 20393, 16846, 68453, 17295, 211770
BP	regulation of multicellular organismal development	57	5.89527e-07	65255, 237860, 387609, 56198, 107765, 16800, 235497, 12192, 16542, 68585, 21929, 16186, 20471, 12562, 14371, 11865, 19401, 12753, 14960, 229715, 13636, 66549, 97064, 15242, 12827, 76566, 11567, 19716, 22418, 17127, 27279, 17356, 27494, 12741, 22341, 13642, 20620, 15402, 108655, 106522, 12877, 23871, 17927, 320790, 67603, 13610, 64009, 67122, 13614, 18712, 13653, 235320, 20353, 70097, 54485, 13865…	51	2.58365e-05	16776, 14219, 216233, 12457, 94185, 53376, 11555, 11852, 14172, 17869, 13024, 353187, 170758, 20361, 17684, 15901, 18205, 16600, 18054, 69068, 18035, 18787, 14766, 93694, 74155, 83554, 12608, 18627, 14184, 14205, 14182, 13345, 13618, 16590, 18024, 76901, 17751, 18984, 12796, 57259, 11479, 19016, 320563, 14605, 11504, 20292, 16846, 20393, 17295, 211770, 16658
BP	positive regulation of biosynthetic process	54	6.0483e-07	11910, 15118, 72754, 226251, 434341, 56198, 235497, 16800, 16542, 12051, 21679, 26427, 13557, 20677, 20471, 68895, 13713, 242466, 19696, 110651, 215031, 53945, 11865, 19401, 12753, 97064, 15242, 68016, 14013, 22418, 17127, 20788, 74480, 60596, 320878, 15402, 18143, 108655, 69181, 12877, 23871, 17927, 26380, 320790, 13614, 18712, 13653, 235320, 18753, 17872, 231070, 13865, 12313, 20111	45	0.000256091	15370, 14219, 11555, 55942, 56275, 17869, 353187, 16601, 17684, 66277, 18205, 16600, 71389, 18035, 12879, 268903, 83554, 12609, 68041, 18626, 12608, 11891, 56458, 12606, 16598, 14366, 21685, 14182, 18534, 18024, 23849, 17751, 384783, 18984, 215418, 11479, 19016, 17207, 234219, 69263, 77037, 17295, 16658, 13170, 67800
BP	positive regulation of cellular biosynthetic process	53	7.6267e-07	11910, 15118, 72754, 226251, 434341, 56198, 235497, 16800, 12051, 21679, 26427, 13557, 20677, 20471, 68895, 13713, 242466, 19696, 110651, 215031, 53945, 11865, 19401, 12753, 97064, 15242, 68016, 14013, 22418, 17127, 20788, 74480, 60596, 320878, 15402, 18143, 108655, 69181, 12877, 23871, 17927, 26380, 320790, 13614, 18712, 13653, 235320, 18753, 17872, 231070, 13865, 12313, 20111	43	0.000617916	15370, 11555, 55942, 56275, 17869, 353187, 16601, 17684, 66277, 18205, 16600, 71389, 18035, 12879, 268903, 83554, 12609, 68041, 18626, 12608, 56458, 12606, 16598, 14366, 21685, 14182, 18534, 18024, 23849, 17751, 384783, 18984, 215418, 11479, 19016, 17207, 234219, 69263, 77037, 17295, 16658, 13170, 67800
BP	negative regulation of transcription from RNA polymerase II promoter	31	1.24499e-06	11910, 12398, 387609, 243905, 107765, 12952, 69504, 108655, 20471, 18030, 19696, 17472, 19401, 21853, 67122, 13614, 13653, 13636, 235320, 97064, 15242, 17127, 54485, 17872, 20788, 13865, 66650, 71371, 192285, 13134, 67393	26	0.000120451	16468, 15903, 81879, 53376, 50708, 17869, 12953, 17684, 15901, 16600, 13875, 268903, 18626, 12606, 18627, 18628, 20893, 14184, 14182, 13345, 13618, 19016, 234219, 14605, 16846, 17295
BP	response to cytokine	29	1.38515e-06	15018, 236573, 434341, 229898, 107765, 100702, 12192, 60533, 17769, 18784, 20344, 23871, 18030, 192157, 23893, 19696, 66102, 433766, 15953, 17472, 19401, 13614, 69635, 14960, 13653, 100039796, 14969, 14469, 22418	29	7.55189e-07	216233, 94185, 17869, 16600, 225594, 12702, 66107, 18035, 18787, 12608, 12606, 12700, 16598, 18534, 19378, 16590, 18024, 23849, 226695, 17750, 17751, 12778, 12796, 19016, 12048, 110595, 20292, 16846, 11433
BP	heart development	27	1.70675e-06	56198, 107765, 13642, 320878, 12192, 16542, 68585, 108655, 20677, 77579, 20471, 23796, 17927, 320790, 19401, 73713, 13614, 11492, 13636, 68861, 15242, 68016, 17127, 22418, 14013, 54485, 22437	10	0.524685	15903, 19016, 14182, 11504, 19378, 17295, 17684, 15901, 18166, 21393
BP	negative regulation of cell communication	40	2.25137e-06	11910, 434341, 668303, 56198, 12952, 16500, 20620, 246179, 107449, 21929, 108655, 26427, 192157, 231532, 23893, 67603, 11865, 12753, 67122, 13614, 69635, 16011, 13653, 79201, 215445, 97064, 18218, 15242, 16514, 14013, 22418, 18753, 54485, 54153, 21648, 14773, 19735, 66650, 19736, 268857	34	0.000206238	216233, 11555, 12683, 12953, 74747, 18166, 16600, 71962, 69065, 12702, 69068, 18035, 18787, 74136, 83554, 74155, 18626, 56458, 12700, 235584, 18569, 110385, 22782, 14184, 68039, 18024, 21859, 12778, 15937, 223775, 19016, 12048, 16846, 211770
BP	embryo development	40	2.28507e-06	106947, 243905, 13641, 235497, 22341, 53601, 320878, 12192, 16542, 15402, 22370, 21929, 108655, 21679, 77579, 20677, 106522, 20471, 100503041, 23796, 23893, 26380, 320790, 67603, 19401, 21853, 67122, 13614, 13636, 235320, 20353, 15242, 12827, 14013, 17127, 22418, 54485, 231070, 57080, 27494	24	0.0875301	16776, 15903, 16598, 22782, 14182, 17869, 19378, 13345, 14296, 16590, 17684, 67153, 16600, 21393, 11479, 236539, 12702, 12048, 13875, 59033, 226844, 12608, 12606, 16658
BP	negative regulation of signaling	40	2.40116e-06	11910, 434341, 668303, 56198, 12952, 16500, 20620, 246179, 107449, 21929, 108655, 26427, 192157, 231532, 23893, 67603, 11865, 12753, 67122, 13614, 69635, 16011, 13653, 79201, 215445, 97064, 18218, 15242, 16514, 14013, 22418, 18753, 54485, 54153, 21648, 14773, 19735, 66650, 19736, 268857	34	0.000217062	216233, 11555, 12683, 12953, 74747, 18166, 16600, 71962, 69065, 12702, 69068, 18035, 18787, 74136, 83554, 74155, 18626, 56458, 12700, 235584, 18569, 110385, 22782, 14184, 68039, 18024, 21859, 12778, 15937, 223775, 19016, 12048, 16846, 211770
BP	negative regulation of cellular macromolecule biosynthetic process	46	2.5521e-06	11910, 74480, 12398, 387609, 243905, 107765, 56198, 12952, 69504, 12192, 12051, 108655, 20471, 13713, 100040972, 12877, 18030, 19696, 14239, 19401, 11865, 17472, 21853, 12753, 67122, 13614, 69635, 16011, 13653, 13636, 67579, 235320, 97064, 15242, 14013, 17127, 22418, 54485, 17872, 20788, 13865, 66650, 71371, 13134, 192285, 67393	36	0.00226971	15903, 16468, 13685, 240514, 81879, 53376, 50708, 17869, 12953, 353187, 17684, 15901, 16600, 13875, 268903, 12609, 18626, 12608, 12606, 18627, 18628, 18569, 20893, 14184, 14182, 53422, 13345, 13618, 17751, 19016, 229599, 234219, 14605, 16846, 17295, 75339
BP	cellular response to interferon-gamma	10	2.66724e-06	17472, 14469, 22418, 236573, 15018, 13614, 434341, 69635, 229898, 100702	3	0.318021	19016, 20292, 17869
BP	muscle tissue development	22	3.50751e-06	11910, 11865, 19401, 215031, 13614, 65256, 16011, 56198, 107765, 13653, 13642, 68861, 68016, 22418, 17127, 54485, 108655, 77579, 22437, 20471, 17927, 320790	13	0.0288621	15370, 53376, 11555, 217082, 14182, 17869, 19378, 353187, 17684, 21393, 14605, 99929, 17295
BP	regulation of cell differentiation	53	3.67342e-06	65255, 237860, 387609, 56198, 107765, 235497, 16800, 12192, 16542, 68585, 16186, 20471, 12562, 11865, 19401, 12753, 14960, 229715, 13636, 97064, 78321, 76566, 11567, 19716, 14013, 22418, 17127, 27279, 17356, 12741, 22341, 13642, 20620, 69504, 15402, 108655, 106522, 12877, 23871, 17927, 320790, 67603, 13610, 64009, 67122, 13614, 16011, 235320, 20353, 54485, 231070, 13865, 21648	49	3.34533e-05	14219, 15903, 12457, 216233, 240514, 94185, 14172, 13024, 17869, 170758, 353187, 20361, 15901, 20194, 18205, 16600, 12702, 18035, 14766, 93694, 74155, 83554, 12609, 12608, 56072, 56458, 12606, 18627, 18569, 14184, 14182, 13345, 13618, 16590, 18024, 76901, 17751, 18984, 57259, 11479, 19016, 320563, 71584, 11504, 20393, 16846, 17295, 211770, 16658
BP	regulation of cell development	36	3.71782e-06	12741, 237860, 387609, 56198, 107765, 16800, 22341, 20620, 16542, 68585, 20471, 12877, 17927, 12562, 320790, 13610, 11865, 19401, 64009, 12753, 13614, 229715, 13636, 97064, 78321, 20353, 76566, 11567, 19716, 17127, 22418, 27279, 54485, 13865, 21648, 17356	24	0.0239088	216233, 94185, 14184, 14182, 17869, 13618, 18024, 16590, 76901, 17751, 170758, 20361, 20194, 15901, 16600, 18205, 19016, 320563, 14766, 11504, 20393, 17295, 211770, 18627
BP	locomotion	47	5.06138e-06	226251, 237860, 668303, 13641, 360013, 22341, 13642, 246179, 107449, 16542, 68585, 15402, 22370, 60533, 108655, 77579, 20471, 20344, 12877, 23871, 18550, 17909, 192157, 231532, 26401, 66102, 219140, 13614, 16011, 13653, 13636, 13809, 20353, 70097, 15936, 17127, 22418, 27279, 18753, 54485, 51789, 13865, 54199, 13587, 71371, 13134, 27494	29	0.132056	15370, 16776, 14219, 22325, 11852, 14172, 16681, 17869, 74747, 17684, 20361, 16600, 18205, 14766, 18787, 14366, 14205, 14182, 13618, 16590, 18024, 12778, 384783, 56838, 11479, 20292, 16846, 17295, 211770
BP	negative regulation of transcription, DNA-templated	40	5.73526e-06	11910, 12398, 387609, 243905, 107765, 56198, 12952, 69504, 12051, 108655, 20471, 13713, 100040972, 18030, 14239, 19696, 19401, 17472, 11865, 21853, 12753, 67122, 13614, 13653, 13636, 235320, 97064, 15242, 14013, 17127, 22418, 54485, 17872, 20788, 13865, 66650, 71371, 192285, 13134, 67393	34	0.000415824	15903, 16468, 240514, 81879, 53376, 50708, 17869, 12953, 353187, 17684, 15901, 16600, 13875, 268903, 12609, 18626, 12608, 12606, 18627, 18628, 18569, 20893, 14184, 14182, 13345, 13618, 17751, 19016, 229599, 234219, 14605, 16846, 17295, 75339
BP	muscle structure development	27	5.79138e-06	11910, 14177, 65256, 56198, 107765, 13642, 12192, 108655, 77579, 20471, 17927, 320790, 11865, 19401, 215031, 64009, 13614, 16011, 13653, 20353, 78321, 68016, 17127, 22418, 54485, 22437, 71371	17	0.0290808	16776, 15903, 15370, 53376, 11555, 217082, 14182, 17869, 13618, 16590, 353187, 17684, 18205, 21393, 14605, 93677, 17295
BP	negative regulation of nucleic acid-templated transcription	40	7.76513e-06	11910, 12398, 387609, 243905, 107765, 56198, 12952, 69504, 12051, 108655, 20471, 13713, 100040972, 18030, 14239, 19696, 19401, 17472, 11865, 21853, 12753, 67122, 13614, 13653, 13636, 235320, 97064, 15242, 14013, 17127, 22418, 54485, 17872, 20788, 13865, 66650, 71371, 192285, 13134, 67393	34	0.000516457	15903, 16468, 240514, 81879, 53376, 50708, 17869, 12953, 353187, 17684, 15901, 16600, 13875, 268903, 12609, 18626, 12608, 12606, 18627, 18628, 18569, 20893, 14184, 14182, 13345, 13618, 17751, 19016, 229599, 234219, 14605, 16846, 17295, 75339
BP	negative regulation of macromolecule biosynthetic process	46	7.77883e-06	11910, 74480, 12398, 387609, 243905, 107765, 56198, 12952, 69504, 12192, 12051, 108655, 20471, 13713, 100040972, 12877, 18030, 19696, 14239, 19401, 11865, 17472, 21853, 12753, 67122, 13614, 69635, 16011, 13653, 13636, 67579, 235320, 97064, 15242, 14013, 17127, 22418, 54485, 17872, 20788, 13865, 66650, 71371, 13134, 192285, 67393	37	0.0025044	15903, 16468, 13685, 240514, 53376, 81879, 50708, 17869, 12953, 353187, 17684, 15901, 16600, 13875, 268903, 74155, 12609, 18626, 12608, 12606, 18627, 18628, 18569, 20893, 14184, 14182, 53422, 13345, 13618, 17751, 19016, 229599, 234219, 14605, 16846, 17295, 75339
BP	negative regulation of cellular biosynthetic process	47	9.14131e-06	11910, 74480, 12398, 387609, 243905, 107765, 56198, 12952, 69504, 12192, 12051, 108655, 20471, 13713, 100040972, 12877, 18030, 19696, 14239, 19401, 11865, 17472, 21853, 12753, 67122, 13614, 69635, 16011, 13653, 13636, 235320, 67579, 97064, 15242, 14013, 17127, 22418, 54485, 17872, 20788, 231070, 13865, 66650, 71371, 13134, 192285, 67393	39	0.00141572	15903, 16468, 13685, 240514, 11812, 53376, 81879, 50708, 17869, 12953, 353187, 17684, 15901, 16600, 13875, 268903, 74155, 12609, 18626, 12608, 12606, 18627, 18628, 18569, 20893, 14184, 14182, 53422, 13618, 13345, 17751, 19016, 229599, 234219, 14605, 16846, 11433, 17295, 75339
BP	regulation of vasculature development	16	9.60832e-06	65255, 13653, 13636, 22341, 66549, 13642, 70097, 12827, 15242, 16542, 15402, 22418, 27279, 54485, 23871, 27494	13	0.000450983	11555, 11852, 14205, 18024, 16590, 12796, 15901, 16600, 18054, 18787, 20292, 11504, 16846
BP	negative regulation of cellular metabolic process	63	9.92383e-06	11910, 387609, 243905, 107765, 56198, 12952, 12192, 12051, 21929, 22370, 20677, 20471, 13713, 100040972, 192157, 68701, 14239, 19696, 110651, 19401, 11865, 12753, 69635, 13636, 67579, 97064, 18218, 15242, 14013, 22418, 17127, 20788, 71371, 12398, 74480, 69504, 246179, 24056, 108655, 12877, 18030, 18550, 67603, 17472, 21853, 67122, 13614, 16011, 13653, 235320, 18753, 17872, 54485, 231070, 13865, 2…	63	3.58293e-06	15903, 216233, 53376, 81879, 50708, 12953, 74747, 17684, 15901, 66277, 16600, 69065, 18054, 18787, 268903, 74155, 20893, 14184, 14182, 53422, 13345, 17751, 384783, 18984, 19016, 229599, 110595, 11433, 17295, 211770, 23882, 15370, 16468, 11812, 13685, 240514, 13024, 17869, 15277, 353187, 18205, 12702, 13875, 12609, 18626, 12608, 72281, 56458, 12606, 12700, 235584, 18627, 18628, 18569, 19088, 13618…
BP	negative regulation of RNA biosynthetic process	40	1.01948e-05	11910, 12398, 387609, 243905, 107765, 56198, 12952, 69504, 12051, 108655, 20471, 13713, 100040972, 18030, 14239, 19696, 19401, 17472, 11865, 21853, 12753, 67122, 13614, 13653, 13636, 235320, 97064, 15242, 14013, 17127, 22418, 54485, 17872, 20788, 13865, 66650, 71371, 192285, 13134, 67393	34	0.000638058	15903, 16468, 240514, 81879, 53376, 50708, 17869, 12953, 353187, 17684, 15901, 16600, 13875, 268903, 12609, 18626, 12608, 12606, 18627, 18628, 18569, 20893, 14184, 14182, 13345, 13618, 17751, 19016, 229599, 234219, 14605, 16846, 17295, 75339
BP	cell migration	39	1.1932e-05	237860, 13641, 360013, 22341, 13642, 246179, 16542, 68585, 15402, 22370, 60533, 108655, 77579, 20471, 20344, 12877, 23871, 18550, 192157, 231532, 66102, 219140, 13614, 16011, 13653, 13636, 13809, 20353, 70097, 17127, 22418, 27279, 18753, 54485, 51789, 13865, 71371, 13134, 27494	27	0.0299699	15370, 14219, 16776, 22325, 11852, 14205, 14172, 14182, 16681, 17869, 13618, 18024, 16590, 384783, 20361, 17684, 74747, 56838, 18205, 16600, 11479, 18787, 14766, 20292, 16846, 17295, 211770
BP	cellular response to chemical stimulus	67	1.20738e-05	11910, 14177, 15018, 236573, 434341, 74360, 107765, 56198, 12952, 16800, 16500, 100702, 12192, 16542, 21929, 26427, 20677, 20344, 192157, 12562, 23893, 18706, 19401, 11865, 53945, 15953, 12753, 100689, 69635, 12826, 67731, 67579, 12827, 15242, 100039796, 19716, 22418, 17127, 12741, 229898, 22341, 108655, 12877, 18030, 23871, 18550, 17927, 26401, 26380, 67603, 66102, 17472, 433766, 21853, 13614, 1…	72	9.29114e-08	15903, 216233, 14172, 22229, 12953, 16601, 74747, 17684, 66277, 20194, 15901, 16600, 225594, 17748, 71962, 70556, 18787, 268903, 74155, 13106, 14184, 14205, 14182, 18534, 18024, 23849, 17750, 17751, 18984, 384783, 12796, 223775, 19016, 99929, 17295, 211770, 14219, 15370, 13685, 94185, 11555, 11852, 12683, 17869, 20887, 353187, 12702, 71389, 18035, 83554, 18626, 12608, 56458, 12606, 12700, 17523, …
BP	positive regulation of developmental process	40	1.34672e-05	65255, 12741, 107765, 56198, 22341, 13642, 12192, 16542, 68585, 15402, 21929, 21679, 108655, 16186, 106522, 20471, 12877, 23871, 17927, 12562, 14239, 320790, 14371, 19401, 11865, 13614, 14960, 13653, 229715, 235320, 66549, 97064, 70097, 11567, 19716, 17127, 22418, 27279, 21648, 27494	29	0.017304	216233, 53376, 11555, 11852, 14172, 17869, 170758, 17684, 20361, 20194, 18205, 18787, 14184, 14205, 14182, 16590, 18024, 76901, 18984, 12796, 11479, 19016, 320563, 11504, 20292, 16846, 20393, 17295, 211770
BP	cell motility	42	1.38299e-05	237860, 13641, 360013, 22341, 13642, 246179, 16542, 68585, 15402, 22370, 60533, 108655, 77579, 20471, 20344, 12877, 23871, 18550, 17909, 192157, 231532, 26401, 66102, 219140, 13614, 16011, 13653, 13636, 13809, 20353, 70097, 15936, 17127, 22418, 27279, 18753, 54485, 51789, 13865, 71371, 13134, 27494	27	0.0930307	15370, 14219, 16776, 22325, 11852, 14205, 14172, 14182, 16681, 17869, 13618, 18024, 16590, 384783, 20361, 17684, 74747, 56838, 18205, 16600, 11479, 18787, 14766, 20292, 16846, 17295, 211770
BP	localization of cell	42	1.38299e-05	237860, 13641, 360013, 22341, 13642, 246179, 16542, 68585, 15402, 22370, 60533, 108655, 77579, 20471, 20344, 12877, 23871, 18550, 17909, 192157, 231532, 26401, 66102, 219140, 13614, 16011, 13653, 13636, 13809, 20353, 70097, 15936, 17127, 22418, 27279, 18753, 54485, 51789, 13865, 71371, 13134, 27494	27	0.0930307	15370, 14219, 16776, 22325, 11852, 14205, 14172, 14182, 16681, 17869, 13618, 18024, 16590, 384783, 20361, 17684, 74747, 56838, 18205, 16600, 11479, 18787, 14766, 20292, 16846, 17295, 211770
BP	negative regulation of signal transduction	35	1.42829e-05	11910, 434341, 668303, 56198, 12952, 246179, 107449, 21929, 108655, 26427, 192157, 231532, 23893, 67603, 11865, 12753, 67122, 69635, 16011, 13653, 79201, 97064, 18218, 15242, 14013, 22418, 18753, 54485, 54153, 21648, 14773, 19735, 66650, 19736, 268857	28	0.00245362	216233, 11555, 12683, 12953, 74747, 16600, 69065, 71962, 69068, 12702, 18035, 18787, 74136, 83554, 74155, 18626, 56458, 12700, 235584, 18569, 14184, 18024, 21859, 12778, 15937, 19016, 12048, 211770
BP	negative regulation of response to stimulus	42	1.43217e-05	11910, 434341, 668303, 56198, 12952, 246179, 107449, 68585, 21929, 108655, 26427, 18784, 23871, 21354, 192157, 231532, 23893, 67603, 11865, 12753, 67122, 69635, 16011, 13653, 79201, 97064, 18218, 20353, 15242, 14013, 17127, 22418, 18753, 54485, 17872, 54153, 21648, 14773, 19735, 66650, 19736, 268857	34	0.00269072	216233, 11555, 12683, 13024, 12953, 74747, 16600, 71962, 69065, 69068, 12702, 18035, 18787, 74136, 93694, 83554, 74155, 18626, 56458, 12700, 235584, 18569, 14184, 18024, 21859, 12778, 15937, 223775, 19016, 12048, 16846, 11433, 17295, 211770
BP	negative regulation of biosynthetic process	47	1.51201e-05	11910, 74480, 12398, 387609, 243905, 107765, 56198, 12952, 69504, 12192, 12051, 108655, 20471, 13713, 100040972, 12877, 18030, 19696, 14239, 19401, 11865, 17472, 21853, 12753, 67122, 13614, 69635, 16011, 13653, 13636, 235320, 67579, 97064, 15242, 14013, 17127, 22418, 54485, 17872, 20788, 231070, 13865, 66650, 71371, 13134, 192285, 67393	39	0.00200612	15903, 16468, 13685, 240514, 11812, 53376, 81879, 50708, 17869, 12953, 353187, 17684, 15901, 16600, 13875, 268903, 74155, 12609, 18626, 12608, 12606, 18627, 18628, 18569, 20893, 14184, 14182, 53422, 13618, 13345, 17751, 19016, 229599, 234219, 14605, 16846, 11433, 17295, 75339
BP	regulation of intracellular signal transduction	46	1.66465e-05	11910, 72754, 223435, 107765, 16800, 18952, 20620, 246179, 16542, 107449, 12051, 21929, 26427, 18784, 20344, 320100, 192157, 231532, 19696, 26401, 170770, 67603, 19401, 11865, 219140, 13614, 16011, 13636, 18218, 68861, 20353, 70097, 68016, 24001, 67425, 14013, 22418, 18753, 54153, 12313, 21648, 19735, 16706, 268857, 67393, 27494	39	0.00123191	14219, 216233, 22325, 11555, 14172, 20361, 74747, 15901, 18205, 16600, 71962, 12702, 69068, 18035, 14766, 74136, 74155, 18626, 56458, 12700, 235584, 18569, 14366, 14184, 14182, 16590, 18024, 17751, 21859, 12778, 53608, 17207, 81877, 12048, 20292, 16846, 17295, 211770, 23882
BP	striated muscle tissue development	20	1.84141e-05	11865, 19401, 215031, 11910, 13614, 65256, 56198, 107765, 13653, 13642, 68861, 68016, 22418, 54485, 108655, 77579, 22437, 20471, 17927, 320790	12	0.0420204	15370, 53376, 11555, 217082, 14182, 14605, 17869, 19378, 353187, 17295, 17684, 21393
BP	negative regulation of RNA metabolic process	40	2.3342e-05	11910, 12398, 387609, 243905, 107765, 56198, 12952, 69504, 12051, 108655, 20471, 13713, 100040972, 18030, 14239, 19696, 19401, 17472, 11865, 21853, 12753, 67122, 13614, 13653, 13636, 235320, 97064, 15242, 14013, 17127, 22418, 54485, 17872, 20788, 13865, 66650, 71371, 192285, 13134, 67393	34	0.00118317	15903, 16468, 240514, 81879, 53376, 50708, 17869, 12953, 353187, 17684, 15901, 16600, 13875, 268903, 12609, 18626, 12608, 12606, 18627, 18628, 18569, 20893, 14184, 14182, 13345, 13618, 17751, 19016, 229599, 234219, 14605, 16846, 17295, 75339
BP	cell proliferation	52	2.3452e-05	11910, 14177, 14955, 12192, 16542, 21929, 60533, 13557, 77579, 20677, 20471, 56632, 12562, 14371, 19401, 14960, 13809, 66549, 97064, 12797, 68861, 15242, 19716, 22418, 14013, 17127, 14773, 17356, 12398, 22341, 13641, 13642, 246179, 15402, 108655, 12877, 23871, 18550, 17927, 26380, 67122, 13614, 18712, 16011, 13653, 235320, 18753, 54485, 30878, 22437, 20111, 13134	45	0.00115664	15370, 14219, 16468, 94185, 11555, 16493, 14172, 16681, 17869, 16601, 242285, 74747, 17684, 14645, 15901, 18205, 16600, 70556, 18787, 14766, 74155, 12608, 56458, 12606, 18627, 14184, 14205, 68039, 14182, 13618, 13345, 19378, 16590, 12796, 384783, 18984, 67153, 57259, 19016, 12048, 209039, 20292, 16846, 17295, 211770
BP	negative regulation of gene expression	47	2.53185e-05	11910, 74480, 12398, 14955, 387609, 243905, 107765, 56198, 12952, 69504, 12192, 12051, 108655, 20471, 13713, 100040972, 12877, 18030, 19696, 14239, 19401, 11865, 17472, 21853, 12753, 67122, 13614, 69635, 16011, 13653, 13636, 67579, 235320, 97064, 15242, 14013, 17127, 22418, 54485, 17872, 20788, 13865, 66650, 71371, 13134, 192285, 67393	44	0.000111431	14219, 15903, 16468, 13685, 12457, 240514, 53376, 81879, 50708, 13024, 17869, 12953, 353187, 17684, 15901, 16600, 69065, 13875, 18787, 268903, 12609, 18626, 12608, 12606, 18627, 18628, 18569, 20893, 14184, 14182, 53422, 13618, 13345, 17751, 67153, 11479, 19016, 229599, 234219, 14605, 16846, 99929, 17295, 75339
BP	response to external stimulus	60	2.77722e-05	11910, 236573, 226251, 65256, 434341, 67760, 107765, 12952, 16500, 100702, 16542, 107449, 12051, 21929, 21679, 77579, 18784, 20344, 100503041, 320100, 110651, 19401, 12753, 100689, 13636, 67579, 78321, 16531, 100039796, 14013, 22418, 17127, 20788, 11475, 17064, 13587, 268857, 27494, 668303, 60596, 229898, 13641, 22341, 13642, 108655, 17769, 12877, 58185, 23871, 17927, 26401, 66102, 17472, 13614, …	59	2.18131e-05	22325, 53376, 14172, 22229, 12953, 20249, 227731, 74747, 17684, 14645, 16600, 18787, 11988, 20893, 14205, 14182, 18534, 18024, 17751, 12796, 18984, 18639, 19016, 110595, 243270, 11433, 17295, 211770, 15370, 12457, 13685, 94185, 11555, 16493, 20512, 56275, 13024, 17869, 353187, 20361, 21393, 18205, 12702, 18035, 66107, 74136, 18626, 12608, 56458, 17523, 19378, 13618, 16590, 12778, 56838, 15937, 12…
BP	epithelium development	37	3.07437e-05	12741, 243905, 56198, 22341, 13642, 320878, 12192, 16542, 15402, 108655, 20677, 20471, 100503041, 231532, 26401, 12562, 320790, 53945, 19401, 13610, 11865, 21853, 12753, 67122, 13614, 16011, 12826, 97064, 20353, 16531, 15242, 14013, 17127, 22418, 54485, 11475, 17356	31	0.00176834	16776, 15903, 81879, 11852, 16681, 17869, 16939, 17684, 15901, 66277, 16600, 21393, 19041, 12702, 68720, 74155, 12608, 74175, 16598, 14184, 14182, 67127, 69611, 19378, 11479, 19016, 236539, 229595, 20292, 66203, 17295
BP	regulation of cell proliferation	47	3.13167e-05	11910, 12398, 14177, 14955, 13641, 22341, 13642, 12192, 246179, 16542, 15402, 21929, 60533, 108655, 13557, 20677, 20471, 12877, 56632, 320100, 23871, 17927, 12562, 14371, 19401, 67122, 13614, 18712, 14960, 16011, 13653, 235320, 66549, 97064, 12797, 15242, 19716, 14013, 17127, 22418, 54485, 22437, 51789, 30878, 14773, 13134, 17356	44	0.000134907	15370, 14219, 16468, 16776, 94185, 11555, 16493, 14172, 68240, 17869, 16601, 14645, 15901, 18205, 16600, 70556, 18035, 18787, 14766, 74155, 12608, 56458, 12606, 18627, 14184, 14205, 68039, 14182, 13618, 13345, 19378, 16590, 12796, 384783, 18984, 67153, 57259, 19016, 12048, 209039, 20292, 20393, 16846, 211770
BP	biological adhesion	46	3.26409e-05	15118, 236573, 12741, 13641, 22341, 13642, 53601, 100702, 12192, 16542, 77976, 12051, 22370, 21929, 60533, 108655, 77579, 16186, 20677, 20344, 58185, 23871, 17909, 12562, 320790, 19401, 100689, 67122, 14960, 13653, 229715, 13636, 235320, 66549, 14469, 17127, 99889, 22418, 12340, 27279, 76293, 18753, 54485, 17064, 268857, 17356	31	0.0954917	16776, 14219, 94185, 11555, 11852, 13024, 170758, 15926, 64945, 17684, 15901, 20194, 16600, 103724, 19041, 16858, 13875, 14766, 18787, 83554, 12608, 11891, 14366, 114332, 16590, 12778, 56838, 81877, 16846, 16658, 23882
BP	transcription, DNA-templated	75	3.30329e-05	72754, 15118, 11910, 226251, 434341, 387609, 243905, 107765, 56198, 12952, 235497, 16800, 16542, 12051, 21929, 21679, 13557, 26427, 20677, 68895, 20471, 13713, 100040972, 242466, 19696, 14239, 23893, 110651, 19401, 11865, 215031, 53945, 641340, 12753, 13636, 97064, 12827, 15242, 68016, 17127, 14013, 22418, 20788, 71371, 268857, 12398, 320878, 69504, 15402, 18143, 108655, 23871, 18030, 17927, 2638…	70	0.00022133	15903, 53376, 81879, 55942, 50708, 12953, 16601, 433938, 17684, 66277, 15901, 16600, 70556, 69068, 268903, 20893, 14184, 14182, 18534, 13345, 18024, 23849, 17751, 11479, 19016, 229599, 17207, 17295, 211770, 66200, 16468, 15370, 240514, 11555, 217082, 12683, 56275, 17869, 69994, 353187, 18205, 71389, 18035, 13875, 12879, 83554, 18626, 12609, 12608, 14311, 56458, 22690, 12606, 18627, 18628, 16598, …
BP	negative regulation of macromolecule metabolic process	61	3.48779e-05	11910, 14955, 387609, 243905, 107765, 56198, 12952, 12192, 12051, 22370, 21929, 20677, 20471, 13713, 100040972, 192157, 14239, 19696, 110651, 19401, 11865, 12753, 69635, 13636, 67579, 97064, 18218, 15242, 14013, 22418, 17127, 20788, 71371, 12398, 74480, 69504, 246179, 24056, 108655, 12877, 18030, 18550, 67603, 17472, 21853, 67122, 13614, 16011, 13653, 235320, 18753, 17872, 54485, 13865, 21648, 19…	61	1.35345e-05	15903, 216233, 53376, 81879, 50708, 12953, 74747, 17684, 15901, 66277, 16600, 69065, 18054, 18787, 268903, 74155, 20893, 14184, 14182, 53422, 13345, 17751, 18984, 11479, 19016, 229599, 110595, 99929, 17295, 211770, 23882, 15370, 14219, 16468, 12457, 13685, 240514, 13024, 17869, 353187, 18205, 12702, 13875, 12609, 18626, 12608, 56458, 12606, 12700, 235584, 18627, 18628, 18569, 19088, 13618, 21859,…
BP	phosphorylation	55	3.78677e-05	11910, 434341, 16800, 12952, 328329, 12192, 16542, 22370, 21929, 29815, 18784, 56632, 320100, 192157, 110651, 18706, 19401, 641340, 105278, 69635, 13636, 97064, 18218, 15242, 14013, 22418, 14773, 12398, 223435, 668212, 22341, 20620, 246179, 77976, 24056, 69181, 237459, 102414, 106522, 26401, 67603, 17472, 13614, 18712, 20353, 70097, 18753, 17872, 51789, 30878, 21648, 100502698, 19735, 16706, 20111	53	6.46277e-05	216233, 22325, 14172, 74747, 15901, 16600, 70556, 74155, 57869, 14184, 14182, 17751, 12796, 384783, 223775, 11479, 18639, 79059, 546071, 17295, 211770, 23882, 14219, 11555, 72141, 20623, 17869, 15277, 20361, 18205, 22390, 12702, 18626, 27387, 67333, 56458, 12700, 235584, 18569, 14366, 238564, 19088, 13618, 16590, 21859, 12778, 15937, 53608, 81877, 20292, 20393, 16846, 270198
BP	negative regulation of nitrogen compound metabolic process	46	3.79831e-05	11910, 74480, 12398, 387609, 243905, 107765, 56198, 12952, 69504, 12192, 12051, 108655, 20471, 13713, 100040972, 12877, 18030, 19696, 14239, 19401, 11865, 17472, 21853, 12753, 67122, 13614, 69635, 16011, 13653, 13636, 67579, 235320, 97064, 15242, 14013, 17127, 22418, 54485, 17872, 20788, 13865, 66650, 71371, 13134, 192285, 67393	40	0.0012175	15903, 16468, 13685, 240514, 11812, 53376, 81879, 50708, 17869, 12953, 353187, 74747, 17684, 15901, 16600, 13875, 268903, 12609, 18626, 12608, 12606, 18627, 18628, 18569, 20893, 14184, 14182, 53422, 13618, 13345, 17751, 15937, 19016, 229599, 234219, 14605, 16846, 11433, 17295, 75339
BP	response to endogenous stimulus	46	3.97358e-05	14177, 12741, 74360, 107765, 56198, 16800, 12952, 17722, 12192, 16542, 21929, 108655, 17769, 18784, 12877, 18550, 17927, 192157, 23893, 26380, 12562, 26401, 19401, 11865, 433766, 21853, 12753, 13614, 16011, 13653, 67579, 67731, 12826, 16531, 16514, 15242, 12827, 15936, 17127, 22418, 18753, 54485, 20788, 13865, 12313, 66650	51	2.69059e-07	216233, 14172, 22229, 12953, 16601, 74747, 17684, 15901, 66277, 16600, 71962, 70556, 16816, 18787, 74155, 13106, 14184, 11522, 14182, 18534, 17751, 12796, 384783, 18984, 18639, 19016, 110595, 15370, 14219, 13685, 20512, 12683, 20887, 17869, 15926, 353187, 12702, 18035, 83554, 18626, 12608, 56458, 12700, 16598, 19088, 16590, 110893, 12048, 20393, 16846, 68453
BP	organ morphogenesis	34	4.46277e-05	14177, 106947, 56198, 107765, 22341, 13642, 320878, 16542, 15402, 68585, 21929, 29815, 20677, 20471, 100503041, 320790, 53945, 19401, 21853, 13614, 16011, 13636, 97064, 15242, 76566, 17127, 22418, 54485, 11475, 231070, 22437, 20111, 71371, 17356	27	0.00558604	16776, 15903, 14219, 14172, 17869, 12839, 56297, 17684, 18166, 15901, 21393, 74155, 226844, 12608, 56458, 14184, 14182, 19378, 13345, 18984, 215418, 11504, 20292, 99929, 11433, 17295, 16658
BP	tissue morphogenesis	25	5.11075e-05	19401, 21853, 67122, 13614, 243905, 107765, 16011, 56198, 12826, 22341, 13642, 320878, 20353, 15242, 16542, 15402, 22418, 17127, 54485, 11475, 20677, 20471, 231532, 26401, 320790	12	0.345764	16776, 12702, 11852, 14184, 14182, 20292, 17869, 19378, 17295, 17684, 21393, 16600
BP	single organismal cell-cell adhesion	27	5.82973e-05	12741, 13641, 13642, 12192, 12051, 21929, 60533, 108655, 20677, 16186, 20344, 58185, 23871, 17909, 12562, 320790, 19401, 67122, 14960, 13653, 235320, 17127, 22418, 18753, 54485, 17064, 268857	15	0.197573	94185, 11555, 13024, 16590, 17684, 56838, 16600, 81877, 13875, 83554, 16846, 11891, 12608, 16658, 23882
BP	protein phosphorylation	48	6.0007e-05	11910, 223435, 16800, 12952, 22341, 328329, 20620, 12192, 246179, 77976, 16542, 22370, 21929, 24056, 237459, 69181, 102414, 29815, 18784, 106522, 320100, 192157, 110651, 26401, 67603, 18706, 19401, 17472, 105278, 13614, 69635, 18712, 13636, 97064, 18218, 20353, 70097, 15242, 14013, 22418, 18753, 17872, 51789, 21648, 14773, 19735, 16706, 20111	43	0.000855465	14219, 216233, 11555, 20623, 14172, 17869, 20361, 74747, 15901, 18205, 16600, 22390, 12702, 74155, 18626, 67333, 27387, 56458, 12700, 235584, 18569, 14366, 14184, 14182, 238564, 19088, 13618, 16590, 17751, 21859, 12796, 12778, 223775, 11479, 53608, 81877, 20292, 546071, 20393, 16846, 17295, 211770, 23882
BP	negative regulation of metabolic process	64	6.05437e-05	11910, 14955, 387609, 243905, 107765, 56198, 12952, 12192, 12051, 21929, 22370, 20677, 20471, 13713, 100040972, 192157, 68701, 14239, 19696, 110651, 19401, 11865, 12753, 69635, 13636, 67579, 97064, 18218, 15242, 14013, 22418, 17127, 20788, 71371, 12398, 74480, 69504, 246179, 24056, 108655, 12877, 18030, 18550, 67603, 17472, 21853, 67122, 13614, 16011, 13653, 235320, 18753, 17872, 54485, 231070, 1…	69	6.5015e-07	15903, 216233, 53376, 81879, 50708, 12953, 74747, 17684, 66277, 15901, 16600, 69065, 18054, 18787, 268903, 74155, 20893, 14184, 14182, 53422, 13345, 17751, 384783, 18984, 11479, 19016, 229599, 110595, 99929, 11433, 17295, 211770, 23882, 14219, 15370, 16468, 11812, 12457, 13685, 240514, 12683, 13024, 17869, 15277, 353187, 18205, 12702, 13875, 18626, 12609, 12608, 72281, 56458, 12606, 12700, 18627,…
BP	regulation of protein metabolic process	62	6.97157e-05	11910, 108089, 16800, 12952, 328329, 12192, 16542, 12051, 22370, 21929, 20677, 29815, 18784, 320100, 192157, 19696, 110651, 18706, 19401, 11865, 69635, 13636, 67579, 69674, 13809, 97064, 18218, 15242, 14013, 22418, 17127, 268857, 74480, 12398, 22341, 20620, 18952, 319765, 246179, 77976, 24056, 17769, 12877, 18550, 26401, 67603, 170770, 17472, 13614, 16011, 13653, 20353, 70097, 18753, 17872, 51789…	57	0.000596781	216233, 14172, 12953, 74747, 15901, 66277, 16600, 69065, 103724, 18054, 18787, 74155, 14184, 14182, 53422, 17751, 12796, 18984, 11479, 19016, 110595, 99929, 218215, 17295, 211770, 23882, 15370, 14219, 16468, 13685, 11555, 56275, 13024, 17869, 20361, 18205, 12702, 18035, 18626, 12608, 56458, 12700, 235584, 18627, 18569, 16598, 14366, 19088, 13618, 16590, 21859, 12778, 15937, 53608, 81877, 20292, 1…
BP	cell development	58	7.80115e-05	226251, 237860, 387609, 74360, 56198, 107765, 16800, 11733, 16542, 107449, 68585, 77579, 20677, 20471, 100503041, 12562, 11865, 19401, 12753, 229715, 13636, 97064, 78321, 16531, 76566, 68016, 11567, 19716, 22418, 17127, 27279, 11475, 71371, 17356, 12741, 668303, 13641, 22341, 13642, 18952, 20620, 15402, 108655, 12877, 242735, 17927, 26380, 26401, 320790, 13610, 64009, 13614, 235320, 20353, 54485,…	44	0.0493319	16776, 216233, 94185, 81879, 20512, 14172, 16681, 17869, 170758, 20361, 17684, 15901, 20194, 18205, 21393, 16600, 22390, 14766, 93677, 226844, 12606, 18627, 16598, 14366, 14184, 14182, 53422, 13618, 19378, 16590, 18024, 17750, 76901, 17751, 19016, 236539, 12048, 320563, 229595, 11504, 20393, 16846, 17295, 211770
BP	single organism cell adhesion	28	7.95725e-05	12741, 13641, 13642, 12192, 12051, 21929, 60533, 108655, 20677, 16186, 20344, 58185, 23871, 17909, 12562, 320790, 19401, 67122, 14960, 13653, 13636, 235320, 17127, 22418, 18753, 54485, 17064, 268857	19	0.0466802	16776, 94185, 14366, 11555, 13024, 16590, 170758, 17684, 56838, 20194, 16600, 81877, 13875, 83554, 16846, 11891, 12608, 16658, 23882
BP	regulation of macromolecule biosynthetic process	88	8.80286e-05	72754, 15118, 11910, 226251, 434341, 387609, 243905, 107765, 56198, 12952, 16800, 235497, 328329, 12192, 16542, 12051, 21929, 21679, 13557, 26427, 20677, 68895, 20471, 13713, 100040972, 242466, 110651, 23893, 14239, 19696, 19401, 11865, 53945, 215031, 641340, 12753, 69635, 13636, 67579, 69674, 97064, 15242, 68016, 17127, 22418, 14013, 20788, 71371, 268857, 12398, 74480, 320878, 69504, 319765, 246…	76	0.00875992	15903, 53376, 81879, 55942, 50708, 234725, 12953, 16601, 433938, 17684, 66277, 15901, 16600, 69068, 268903, 74155, 20893, 14184, 14182, 18534, 53422, 13345, 18024, 23849, 17751, 384783, 11479, 19016, 229599, 17207, 17295, 211770, 66200, 16468, 14219, 15370, 240514, 13685, 11555, 217082, 12683, 56275, 17869, 69994, 353187, 18205, 71389, 18035, 13875, 12879, 83554, 18626, 12609, 12608, 14311, 56458…
BP	developmental growth	26	9.1329e-05	14955, 243905, 12192, 16542, 68585, 15402, 108655, 106522, 20471, 17927, 14239, 26380, 320790, 67603, 14371, 18706, 19401, 13614, 97064, 68861, 20353, 15242, 17127, 22418, 27279, 71371	18	0.0354249	16598, 216233, 11555, 14184, 14182, 12839, 76901, 17751, 18984, 227731, 20361, 18166, 234219, 320563, 209039, 20292, 16846, 226844
BP	muscle organ development	18	9.27854e-05	11865, 215031, 11910, 13614, 65256, 56198, 107765, 13653, 13642, 68016, 22418, 17127, 54485, 108655, 20471, 17927, 71371, 320790	13	0.0124561	16776, 15903, 15370, 53376, 11555, 217082, 14182, 14605, 17869, 353187, 17295, 17684, 21393
BP	regulation of anatomical structure morphogenesis	33	9.58343e-05	65255, 237860, 22341, 13642, 16542, 15402, 68585, 21929, 77579, 20471, 23871, 17909, 17927, 67603, 64009, 67122, 13614, 229715, 13636, 66549, 97064, 78321, 20353, 70097, 69581, 15242, 12827, 17127, 22418, 27279, 54485, 104252, 27494	25	0.0179751	11555, 11852, 14205, 14182, 17869, 18024, 16590, 17751, 18984, 170758, 12796, 17684, 20361, 20194, 15901, 16600, 18054, 320563, 18787, 11504, 20292, 330319, 16846, 20393, 17295
BP	regulation of cellular protein metabolic process	58	9.91091e-05	11910, 108089, 16800, 12952, 12192, 16542, 12051, 22370, 21929, 20677, 29815, 18784, 320100, 192157, 110651, 18706, 19401, 69635, 13636, 67579, 69674, 97064, 18218, 15242, 14013, 22418, 17127, 268857, 74480, 12398, 22341, 20620, 18952, 319765, 246179, 77976, 24056, 17769, 12877, 18550, 26401, 67603, 170770, 17472, 13614, 16011, 13653, 20353, 70097, 18753, 17872, 51789, 12313, 21648, 19735, 16706,…	53	0.000905172	16468, 14219, 15370, 216233, 13685, 11555, 14172, 56275, 17869, 13024, 12953, 20361, 74747, 66277, 15901, 18205, 16600, 103724, 69065, 12702, 18054, 18035, 18787, 74155, 18626, 56458, 12700, 18627, 235584, 18569, 14366, 14184, 14182, 53422, 13618, 19088, 16590, 21859, 17751, 18984, 12778, 12796, 53608, 11479, 19016, 81877, 110595, 20292, 16846, 17295, 218215, 211770, 23882
BP	mesenchyme development	14	0.000100408	13614, 56198, 13636, 13641, 97064, 20353, 76566, 12192, 68585, 15402, 22418, 17127, 11475, 20471	7	0.153432	16776, 14182, 17869, 19378, 13618, 17684, 20361
BP	cellular response to lipid	23	0.000104572	433766, 11865, 19401, 100689, 12753, 13614, 18712, 56198, 107765, 67731, 12952, 100702, 70097, 12192, 14469, 21929, 22418, 108655, 13865, 12877, 17927, 26380, 66102	25	7.47844e-06	15370, 15903, 13685, 18534, 17869, 19378, 13618, 12953, 12796, 353187, 16601, 74747, 16600, 19016, 18035, 18787, 268903, 74155, 20393, 16846, 18626, 12608, 56458, 211770, 67800
BP	renal system development	16	0.000114643	19401, 21853, 56198, 13653, 235320, 12826, 13809, 13642, 97064, 22418, 17127, 14013, 11475, 20677, 20471, 71371	12	0.00790434	16776, 15903, 209039, 14182, 12879, 11504, 17869, 83554, 19378, 99929, 17684, 66277
BP	cellular response to endogenous stimulus	36	0.000120684	14177, 12741, 74360, 107765, 56198, 16800, 12952, 12192, 16542, 108655, 12877, 18550, 17927, 192157, 23893, 26380, 26401, 12562, 19401, 433766, 11865, 21853, 12753, 13614, 16011, 13653, 67579, 67731, 12826, 12827, 17127, 22418, 18753, 54485, 13865, 66650	40	1.9205e-06	15370, 14219, 216233, 13685, 12683, 14172, 22229, 17869, 12953, 353187, 16601, 74747, 17684, 66277, 15901, 16600, 71962, 70556, 12702, 18787, 74155, 83554, 18626, 12608, 56458, 12700, 16598, 14184, 14182, 18534, 16590, 17751, 12796, 384783, 18984, 110893, 19016, 12048, 20393, 16846
BP	actin cytoskeleton organization	22	0.000123916	72754, 237860, 13614, 16800, 360013, 320878, 12797, 78321, 69581, 76566, 11567, 68016, 99889, 17127, 12340, 18753, 108655, 77579, 22437, 26401, 104252, 27494	11	0.303825	14219, 20292, 71584, 330319, 93677, 16590, 170758, 20194, 15901, 21393, 18205
BP	regulation of muscle hypertrophy	7	0.000143538	433766, 17127, 13614, 16011, 19735, 67731, 18585	2	0.543951	16468, 74155
BP	regulation of programmed cell death	42	0.000148797	11910, 107765, 360013, 18952, 16500, 20620, 12192, 16542, 107449, 12051, 15402, 21929, 108655, 26427, 20677, 20471, 56632, 320100, 110651, 170770, 14371, 67603, 18706, 53945, 19401, 13614, 69635, 18712, 13653, 79201, 13636, 67579, 67731, 235320, 16531, 14013, 17127, 22418, 27279, 18753, 14773, 20111	42	7.5939e-05	15370, 15903, 14219, 94185, 11555, 11852, 12683, 17869, 17684, 15901, 18205, 16600, 17748, 12702, 18787, 12608, 14311, 56458, 18569, 14184, 14182, 13345, 13618, 19378, 16590, 18024, 17751, 21859, 12778, 384783, 18984, 15937, 223775, 19016, 12048, 229595, 14605, 79059, 20393, 16846, 17295, 23882
BP	cellular response to steroid hormone stimulus	13	0.000149994	19401, 433766, 11865, 12753, 108655, 13614, 13865, 56198, 67731, 12952, 17927, 26380, 12192	11	0.00168845	15370, 19016, 13685, 20393, 74155, 18626, 12953, 353187, 56458, 16601, 74747
BP	regulation of nitrogen compound metabolic process	91	0.00017964	72754, 15118, 11910, 14955, 226251, 387609, 434341, 243905, 107765, 56198, 12952, 16800, 235497, 12192, 16542, 12051, 21929, 21679, 13557, 26427, 20677, 68895, 20471, 13713, 100040972, 242466, 110651, 23893, 14239, 19696, 18706, 19401, 11865, 53945, 215031, 73713, 641340, 12753, 69635, 13636, 67579, 69674, 66549, 97064, 15242, 68016, 17127, 22418, 14013, 20788, 71371, 268857, 12398, 74480, 60596,…	79	0.0130097	15903, 53376, 81879, 55942, 50708, 234725, 12953, 16601, 74747, 433938, 17684, 66277, 15901, 16600, 70556, 69068, 268903, 20893, 14184, 14182, 18534, 53422, 13345, 18024, 23849, 17751, 11479, 19016, 229599, 17207, 77037, 11433, 17295, 211770, 66200, 16468, 15370, 240514, 11812, 13685, 11555, 217082, 12683, 56275, 17869, 69994, 353187, 18205, 71389, 18035, 13875, 12879, 83554, 18626, 12609, 12608,…
BP	regulation of cellular component biogenesis	27	0.000182016	15118, 72754, 237860, 229898, 16800, 20620, 16542, 20471, 20344, 17909, 330192, 231532, 26401, 170770, 13614, 229715, 78321, 11567, 67425, 17127, 99889, 22418, 12340, 18753, 231070, 19735, 104252	11	0.731277	14219, 13685, 16816, 20292, 56275, 330319, 93677, 20393, 16590, 20194, 15901
BP	regulation of cellular macromolecule biosynthetic process	85	0.000189092	72754, 15118, 11910, 226251, 434341, 387609, 243905, 107765, 56198, 12952, 16800, 235497, 12192, 16542, 12051, 21929, 21679, 13557, 26427, 20677, 68895, 20471, 13713, 100040972, 242466, 110651, 23893, 14239, 19696, 19401, 11865, 53945, 215031, 641340, 12753, 69635, 13636, 67579, 69674, 97064, 15242, 68016, 17127, 22418, 14013, 20788, 71371, 268857, 12398, 74480, 320878, 69504, 319765, 246179, 154…	74	0.0107586	15903, 53376, 81879, 55942, 50708, 234725, 12953, 16601, 433938, 17684, 66277, 15901, 16600, 69068, 268903, 20893, 14184, 14182, 18534, 53422, 13345, 18024, 23849, 17751, 384783, 11479, 19016, 229599, 17207, 17295, 211770, 66200, 16468, 15370, 240514, 13685, 11555, 217082, 12683, 56275, 17869, 69994, 353187, 18205, 71389, 18035, 13875, 12879, 83554, 18626, 12609, 12608, 14311, 56458, 22690, 12606…
BP	regulation of muscle adaptation	8	0.000192375	433766, 17127, 13614, 16011, 19735, 67731, 57080, 18585	3	0.323418	16468, 74155, 16600
BP	muscle adaptation	9	0.000194636	433766, 17127, 13614, 16011, 19735, 67731, 17927, 57080, 18585	5	0.0690216	16468, 74155, 66277, 21393, 16600
BP	negative regulation of nucleobase-containing compound metabolic process	40	0.000196131	11910, 12398, 387609, 243905, 107765, 56198, 12952, 69504, 12051, 108655, 20471, 13713, 100040972, 18030, 14239, 19696, 19401, 17472, 11865, 21853, 12753, 67122, 13614, 13653, 13636, 235320, 97064, 15242, 14013, 17127, 22418, 54485, 17872, 20788, 13865, 66650, 71371, 192285, 13134, 67393	36	0.00167629	15903, 16468, 240514, 81879, 53376, 50708, 17869, 12953, 353187, 74747, 17684, 15901, 16600, 13875, 268903, 12609, 18626, 12608, 12606, 18627, 18628, 18569, 20893, 14184, 14182, 13345, 13618, 17751, 15937, 19016, 229599, 234219, 14605, 16846, 17295, 75339
BP	regulation of cell death	44	0.000198119	11910, 107765, 360013, 18952, 16500, 20620, 12192, 16542, 107449, 12051, 15402, 21929, 18143, 108655, 26427, 20677, 20471, 56632, 320100, 19696, 110651, 170770, 14371, 67603, 18706, 53945, 19401, 13614, 69635, 18712, 13653, 79201, 13636, 67579, 67731, 235320, 16531, 14013, 17127, 22418, 27279, 18753, 14773, 20111	43	0.000202697	15370, 15903, 14219, 94185, 11555, 11852, 12683, 17869, 74747, 17684, 15901, 18205, 16600, 17748, 12702, 18787, 12608, 14311, 56458, 18569, 14184, 14182, 13345, 13618, 19378, 16590, 18024, 17751, 21859, 12778, 384783, 18984, 15937, 223775, 19016, 12048, 229595, 14605, 79059, 20393, 16846, 17295, 23882
BP	positive regulation of cell differentiation	31	0.000199465	65255, 12741, 56198, 107765, 22341, 13642, 12192, 16542, 15402, 68585, 108655, 16186, 106522, 12877, 23871, 17927, 12562, 11865, 19401, 13614, 14960, 229715, 235320, 97064, 11567, 19716, 14013, 17127, 22418, 27279, 21648	28	0.00126898	14219, 216233, 12457, 14172, 17869, 170758, 20361, 20194, 18205, 12702, 12609, 12608, 12606, 14184, 14182, 16590, 18024, 76901, 18984, 11479, 19016, 320563, 11504, 71584, 16846, 20393, 17295, 211770
BP	regulation of anatomical structure size	21	0.000201968	12291, 237860, 13614, 60596, 11832, 20353, 16531, 16542, 11567, 68585, 12340, 22418, 99889, 27279, 18753, 11475, 30878, 243547, 19735, 26401, 104252	14	0.0535202	241296, 22325, 11555, 16493, 13618, 17751, 20361, 18166, 320563, 20292, 330319, 93677, 16846, 18627
BP	cardiac muscle tissue development	13	0.000208442	19401, 22418, 54485, 108655, 13614, 77579, 22437, 107765, 13642, 17927, 68861, 320790, 68016	4	0.659561	14182, 19378, 17295, 21393
BP	response to growth factor	23	0.000211155	14177, 12741, 13614, 74360, 56198, 107765, 13653, 22341, 12827, 15242, 12192, 15936, 16542, 19716, 22418, 17127, 54485, 18550, 66650, 23893, 26401, 12562, 67603	17	0.0221322	14219, 15370, 14366, 14184, 12683, 14172, 14205, 14182, 17869, 17751, 17684, 74747, 15901, 16600, 18787, 83554, 74155
BP	morphogenesis of an epithelium	21	0.000212043	19401, 21853, 67122, 13614, 243905, 16011, 12826, 22341, 13642, 320878, 20353, 15242, 16542, 15402, 22418, 17127, 54485, 20677, 20471, 231532, 26401	12	0.169529	16776, 12702, 11852, 14184, 14182, 20292, 17869, 19378, 17295, 17684, 21393, 16600
BP	cell adhesion	43	0.000239457	15118, 12741, 13641, 22341, 13642, 53601, 12192, 16542, 77976, 12051, 22370, 21929, 60533, 108655, 77579, 16186, 20677, 20344, 58185, 23871, 17909, 12562, 320790, 19401, 100689, 67122, 14960, 13653, 229715, 13636, 235320, 66549, 17127, 99889, 22418, 12340, 27279, 18753, 76293, 54485, 17064, 268857, 17356	31	0.0888702	16776, 14219, 94185, 11555, 11852, 13024, 170758, 15926, 64945, 17684, 15901, 20194, 16600, 103724, 19041, 16858, 13875, 14766, 18787, 83554, 12608, 11891, 14366, 114332, 16590, 12778, 56838, 81877, 16846, 16658, 23882
BP	regulation of apoptotic process	41	0.000241558	11910, 107765, 360013, 18952, 16500, 20620, 12192, 16542, 107449, 12051, 15402, 21929, 108655, 26427, 20677, 20471, 56632, 320100, 110651, 170770, 14371, 67603, 18706, 53945, 19401, 13614, 69635, 18712, 13653, 79201, 13636, 67579, 67731, 235320, 16531, 17127, 22418, 27279, 18753, 14773, 20111	40	0.000260702	15370, 15903, 14219, 94185, 11555, 11852, 12683, 17869, 17684, 15901, 18205, 16600, 17748, 12702, 18787, 12608, 14311, 56458, 18569, 14184, 14182, 13345, 13618, 19378, 18024, 17751, 21859, 12778, 384783, 18984, 15937, 223775, 19016, 12048, 229595, 14605, 79059, 20393, 16846, 23882
BP	regulation of angiogenesis	13	0.000244308	13636, 22341, 66549, 70097, 15242, 12827, 16542, 15402, 22418, 27279, 54485, 23871, 27494	12	0.000708785	11555, 18054, 11852, 14205, 18787, 20292, 11504, 16846, 18024, 12796, 15901, 16600
BP	regulation of gene expression	91	0.000268408	72754, 15118, 11910, 14955, 226251, 387609, 434341, 243905, 107765, 56198, 12952, 16800, 235497, 12192, 16542, 12051, 21929, 21679, 13557, 26427, 20677, 16186, 68895, 20471, 13713, 100040972, 242466, 110651, 23893, 14239, 19696, 18706, 19401, 11865, 53945, 215031, 73713, 641340, 12753, 69635, 13636, 67579, 69674, 66549, 97064, 15242, 68016, 17127, 22418, 14013, 20788, 11475, 71371, 268857, 12398,…	85	0.00158333	15903, 22325, 53376, 81879, 55942, 50708, 234725, 12953, 16601, 17684, 433938, 66277, 15901, 16600, 69065, 69068, 18787, 268903, 20893, 14184, 14182, 18534, 53422, 13345, 18024, 23849, 17751, 57259, 11479, 19016, 229599, 236539, 17207, 99929, 17295, 211770, 66200, 16468, 14219, 15370, 240514, 13685, 12457, 11555, 217082, 12683, 56275, 69994, 17869, 13024, 353187, 18205, 71389, 18035, 13875, 12879…
BP	regulation of response to stress	35	0.000269069	65256, 434341, 107765, 229898, 12952, 246179, 77976, 68585, 21929, 18143, 21679, 108655, 26427, 18784, 20344, 58185, 23871, 21354, 17927, 110651, 26401, 17472, 11865, 21853, 12753, 13614, 20353, 70097, 14013, 17127, 22418, 27279, 18753, 17872, 17064	35	0.000151713	14219, 22325, 11555, 20512, 17869, 13024, 15277, 353187, 20361, 16600, 12702, 18035, 18787, 11988, 74136, 93694, 74155, 18626, 56458, 18569, 14366, 13618, 18024, 12778, 67153, 15937, 19016, 81877, 12048, 243270, 20292, 16846, 11433, 17295, 23882
BP	cell surface receptor signaling pathway	56	0.000270908	11910, 14177, 434341, 74360, 56198, 235497, 16500, 16542, 107449, 109246, 21929, 60533, 20677, 192157, 23893, 12562, 14371, 11865, 69635, 11492, 13636, 67579, 12826, 97064, 15242, 12827, 19716, 22418, 17127, 27279, 14773, 71371, 12741, 239743, 22190, 22341, 13641, 13642, 69181, 12503, 18550, 26401, 13610, 67122, 13614, 16011, 79201, 13653, 20353, 70097, 18753, 54485, 22437, 51789, 243547, 66650	57	6.32609e-05	216233, 14172, 56297, 74747, 17684, 15901, 18166, 16600, 69065, 207911, 69068, 18787, 74155, 14184, 14205, 14182, 23849, 17751, 384783, 18984, 64540, 11479, 19016, 110595, 99929, 17295, 211770, 14219, 16776, 13685, 94185, 11555, 16493, 12683, 56275, 17869, 14296, 20361, 18205, 12702, 18035, 14766, 83554, 56458, 12606, 12700, 14366, 11546, 16590, 21859, 76901, 12778, 215418, 12048, 20292, 67590, 1…
BP	leukocyte cell-cell adhesion	20	0.000289431	19401, 67122, 14960, 13653, 235320, 13641, 13642, 12192, 12051, 17127, 60533, 54485, 108655, 16186, 20677, 20344, 58185, 23871, 320790, 268857	10	0.328628	94185, 13024, 16846, 16590, 11891, 12608, 56838, 16658, 23882, 16600
BP	regulation of RNA metabolic process	79	0.000291482	72754, 15118, 11910, 226251, 434341, 387609, 243905, 107765, 56198, 12952, 235497, 16800, 12192, 16542, 12051, 21929, 21679, 13557, 26427, 20677, 68895, 20471, 13713, 100040972, 242466, 110651, 23893, 14239, 19696, 19401, 11865, 215031, 53945, 73713, 641340, 12753, 13636, 66549, 97064, 15242, 68016, 17127, 22418, 14013, 20788, 71371, 268857, 12398, 74480, 320878, 69504, 15402, 18143, 108655, 1024…	71	0.00515377	15903, 53376, 81879, 55942, 50708, 234725, 12953, 16601, 433938, 17684, 66277, 15901, 16600, 69068, 268903, 20893, 14184, 14182, 18534, 53422, 13345, 18024, 23849, 17751, 11479, 19016, 229599, 17207, 17295, 211770, 66200, 16468, 15370, 240514, 11555, 217082, 12683, 56275, 17869, 69994, 353187, 18205, 71389, 18035, 13875, 12879, 83554, 18626, 12609, 12608, 14311, 56458, 22690, 12606, 18627, 18628,…
BP	negative regulation of muscle hypertrophy	5	0.000302458	433766, 17127, 16011, 19735, 67731	2	0.277927	16468, 74155
BP	cellular response to growth factor stimulus	22	0.000322293	14177, 12741, 13614, 74360, 56198, 107765, 13653, 22341, 12827, 15242, 12192, 16542, 19716, 22418, 17127, 54485, 18550, 66650, 23893, 26401, 12562, 67603	17	0.0159814	14219, 15370, 14366, 14184, 12683, 14172, 14205, 14182, 17869, 17751, 17684, 74747, 15901, 16600, 18787, 83554, 74155
BP	T cell differentiation	13	0.000332034	12051, 19401, 54485, 67122, 108655, 20677, 16186, 14960, 13653, 58185, 235320, 320790, 12192	5	0.473787	13024, 16846, 16590, 16658, 23882
BP	negative regulation of protein metabolic process	31	0.000348973	74480, 11910, 12952, 12192, 246179, 12051, 22370, 21929, 24056, 20677, 12877, 18550, 192157, 110651, 67603, 17472, 19401, 13614, 69635, 16011, 67579, 97064, 18218, 15242, 14013, 17127, 18753, 17872, 21648, 19735, 20111	31	0.000207743	15370, 16468, 216233, 13685, 13024, 12953, 74747, 66277, 16600, 18205, 69065, 12702, 18054, 18787, 74155, 18626, 56458, 12700, 235584, 18627, 18569, 53422, 19088, 13618, 17751, 21859, 18984, 110595, 17295, 211770, 23882
BP	fat cell differentiation	12	0.000384591	11865, 17127, 14013, 22418, 231070, 14773, 19735, 235320, 97064, 192157, 71371, 12192	18	1.52161e-08	15370, 240514, 12457, 11555, 56297, 20249, 16600, 19016, 66107, 16846, 77037, 76976, 12609, 12608, 56458, 67528, 12606, 18627
BP	movement of cell or subcellular component	45	0.000389532	226251, 237860, 668303, 13641, 360013, 22341, 13642, 246179, 107449, 16542, 68585, 15402, 22370, 60533, 108655, 77579, 20471, 20344, 12877, 23871, 18550, 17909, 192157, 231532, 26401, 66102, 219140, 13614, 16011, 13653, 13636, 13809, 20353, 70097, 15936, 17127, 22418, 27279, 18753, 54485, 51789, 13865, 71371, 13134, 27494	29	0.314975	15370, 16776, 14219, 22325, 11852, 16493, 14172, 16681, 17869, 74747, 17684, 20361, 16600, 18205, 14766, 18787, 330319, 14205, 14182, 13618, 16590, 18024, 384783, 56838, 11479, 20292, 16846, 17295, 211770
BP	apoptotic process	46	0.000402556	11910, 107765, 360013, 18952, 16500, 20620, 12192, 107449, 16542, 12051, 15402, 21929, 108655, 69181, 26427, 20677, 20471, 56632, 320100, 110651, 26401, 170770, 14371, 67603, 18706, 53945, 19401, 223752, 13614, 69635, 18712, 13653, 79201, 13636, 235320, 67579, 67731, 16531, 14013, 17127, 22418, 27279, 18753, 17872, 14773, 20111	50	1.12542e-05	15903, 14219, 15370, 94185, 11555, 11852, 12683, 17869, 15277, 17684, 74747, 15901, 18205, 16600, 17748, 69065, 12702, 69068, 16858, 18787, 12608, 56072, 14311, 56458, 18569, 11546, 14184, 14182, 13345, 13618, 19378, 18024, 17751, 21859, 12778, 384783, 18984, 15937, 223775, 215418, 11479, 19016, 12048, 229595, 14605, 16846, 20393, 67590, 218215, 23882
BP	regulation of cell migration	25	0.000403855	219140, 237860, 13614, 16011, 13653, 13636, 22341, 20353, 70097, 16542, 68585, 22370, 22418, 17127, 60533, 54485, 108655, 20344, 12877, 23871, 18550, 13134, 26401, 66102, 27494	20	0.0136048	16776, 11852, 14172, 14205, 14182, 17869, 18024, 16590, 384783, 20361, 17684, 56838, 16600, 18205, 11479, 18787, 14766, 20292, 17295, 211770
BP	phosphate-containing compound metabolic process	66	0.000405221	11910, 237860, 434341, 16800, 12952, 328329, 12192, 16542, 21929, 22370, 218121, 29815, 18784, 56632, 320100, 192157, 68701, 110651, 18706, 19401, 641340, 19258, 105278, 69635, 13636, 97064, 18218, 15242, 14013, 22418, 17127, 18115, 14773, 18585, 12398, 223435, 668212, 60596, 22341, 20620, 246179, 77976, 24056, 237459, 69181, 11515, 102414, 106522, 26401, 67603, 17472, 13614, 18712, 20353, 70097,…	65	0.000294115	216233, 22325, 14172, 12953, 227731, 74747, 15901, 16600, 70556, 16816, 74155, 57869, 67528, 14184, 14182, 56405, 17751, 12796, 384783, 213484, 223775, 11479, 18639, 79059, 546071, 77037, 11433, 17295, 211770, 23882, 14219, 11555, 72141, 20623, 17869, 15277, 15926, 20361, 18205, 12702, 22390, 18626, 67333, 27387, 72281, 56458, 12700, 235584, 18569, 14366, 110385, 238564, 19088, 13618, 16590, 2185…
BP	positive regulation of response to stimulus	47	0.000414417	11910, 239743, 434341, 107765, 229898, 22341, 18952, 20620, 16542, 107449, 21929, 18143, 20677, 18784, 12503, 20344, 58185, 320100, 23871, 18550, 17927, 19696, 110651, 26401, 170770, 14371, 19401, 11865, 21853, 12753, 100689, 67122, 13614, 16011, 13636, 20353, 70097, 15242, 17127, 22418, 27279, 18753, 54485, 17872, 12313, 16706, 67393	31	0.292689	14219, 94185, 11555, 14172, 17869, 15277, 20361, 17684, 18205, 69068, 18035, 14766, 18787, 74136, 14366, 14184, 14205, 14182, 16590, 18024, 17751, 21859, 12778, 18984, 53608, 11479, 17207, 20292, 16846, 17295, 23882
BP	phosphorus metabolic process	66	0.00042117	11910, 237860, 434341, 16800, 12952, 328329, 12192, 16542, 21929, 22370, 218121, 29815, 18784, 56632, 320100, 192157, 68701, 110651, 18706, 19401, 641340, 19258, 105278, 69635, 13636, 97064, 18218, 15242, 14013, 22418, 17127, 18115, 14773, 18585, 12398, 223435, 668212, 60596, 22341, 20620, 246179, 77976, 24056, 237459, 69181, 11515, 102414, 106522, 26401, 67603, 17472, 13614, 18712, 20353, 70097,…	65	0.000305804	216233, 22325, 14172, 12953, 227731, 74747, 15901, 16600, 70556, 16816, 74155, 57869, 67528, 14184, 14182, 56405, 17751, 12796, 384783, 213484, 223775, 11479, 18639, 79059, 546071, 77037, 11433, 17295, 211770, 23882, 14219, 11555, 72141, 20623, 17869, 15277, 15926, 20361, 18205, 12702, 22390, 18626, 67333, 27387, 72281, 56458, 12700, 235584, 18569, 14366, 110385, 238564, 19088, 13618, 16590, 2185…
BP	regulation of phosphate metabolic process	43	0.000452905	11910, 12398, 434341, 60596, 16800, 22341, 246179, 77976, 16542, 22370, 21929, 24056, 29815, 18784, 320100, 192157, 68701, 26401, 67603, 18706, 19401, 17472, 641340, 13614, 13636, 97064, 18218, 20353, 70097, 15242, 14013, 17127, 22418, 18753, 17872, 51789, 30878, 12313, 21648, 100502698, 19735, 16706, 68458	44	0.000117727	14219, 216233, 22325, 11555, 14172, 17869, 12953, 15926, 20361, 74747, 15901, 18205, 16600, 70556, 12702, 74155, 18626, 72281, 56458, 12700, 235584, 18569, 14366, 14184, 14182, 19088, 13618, 16590, 17751, 21859, 12796, 12778, 384783, 15937, 11479, 53608, 18639, 81877, 20292, 16846, 77037, 17295, 211770, 23882
BP	urogenital system development	16	0.000456348	19401, 21853, 56198, 13653, 235320, 12826, 13809, 13642, 97064, 22418, 17127, 14013, 11475, 20677, 20471, 71371	12	0.0190661	16776, 15903, 209039, 14182, 12879, 11504, 17869, 83554, 19378, 99929, 17684, 66277
BP	regulation of phosphorus metabolic process	43	0.00045864	11910, 12398, 434341, 60596, 16800, 22341, 246179, 77976, 16542, 22370, 21929, 24056, 29815, 18784, 320100, 192157, 68701, 26401, 67603, 18706, 19401, 17472, 641340, 13614, 13636, 97064, 18218, 20353, 70097, 15242, 14013, 17127, 22418, 18753, 17872, 51789, 30878, 12313, 21648, 100502698, 19735, 16706, 68458	44	0.00011935	14219, 216233, 22325, 11555, 14172, 17869, 12953, 15926, 20361, 74747, 15901, 18205, 16600, 70556, 12702, 74155, 18626, 72281, 56458, 12700, 235584, 18569, 14366, 14184, 14182, 19088, 13618, 16590, 17751, 21859, 12796, 12778, 384783, 15937, 11479, 53608, 18639, 81877, 20292, 16846, 77037, 17295, 211770, 23882
BP	regulation of nucleobase-containing compound metabolic process	84	0.000479028	72754, 15118, 11910, 14955, 226251, 434341, 387609, 243905, 107765, 56198, 12952, 16800, 235497, 12192, 16542, 12051, 21929, 21679, 13557, 26427, 20677, 68895, 20471, 13713, 100040972, 242466, 110651, 23893, 14239, 19696, 18706, 19401, 11865, 215031, 53945, 73713, 641340, 12753, 13636, 66549, 97064, 15242, 68016, 17127, 22418, 14013, 20788, 71371, 268857, 12398, 74480, 60596, 320878, 69504, 15402…	76	0.00673433	15903, 53376, 81879, 55942, 50708, 234725, 12953, 16601, 74747, 433938, 17684, 66277, 15901, 16600, 70556, 69068, 268903, 20893, 14184, 14182, 18534, 53422, 13345, 18024, 23849, 17751, 11479, 19016, 229599, 17207, 77037, 17295, 211770, 66200, 16468, 15370, 240514, 11555, 217082, 12683, 56275, 17869, 69994, 353187, 18205, 71389, 18035, 13875, 12879, 83554, 18626, 12609, 12608, 14311, 56458, 22690,…
BP	growth	31	0.000490177	14955, 243905, 668303, 12192, 16542, 68585, 56437, 15402, 108655, 106522, 20471, 17927, 26380, 14239, 320790, 170770, 14371, 66102, 67603, 18706, 19401, 13614, 16011, 97064, 68861, 20353, 15242, 17127, 22418, 27279, 71371	35	9.12779e-06	14219, 216233, 240514, 81879, 11555, 55942, 330723, 12839, 20249, 227731, 20361, 18166, 17748, 13732, 70556, 226844, 17523, 16598, 14184, 14182, 17750, 76901, 17751, 268709, 12796, 18984, 11479, 19016, 12048, 320563, 234219, 209039, 20292, 20393, 16846
BP	endothelial cell migration	10	0.000519533	22418, 54485, 108655, 22341, 13636, 23871, 13642, 70097, 16542, 27494	7	0.0248821	15370, 11852, 14172, 14182, 18024, 17295, 16600
BP	response to lipid	30	0.000523928	56198, 107765, 12952, 100702, 12192, 21929, 108655, 12877, 23871, 320100, 17927, 26380, 110651, 66102, 433766, 11865, 19401, 100689, 12753, 13614, 18712, 67731, 16531, 70097, 14469, 22418, 13865, 12313, 20250, 268857	40	1.77507e-08	15370, 14219, 15903, 216233, 13685, 12457, 94185, 20887, 22229, 17869, 12953, 20249, 15926, 353187, 16601, 74747, 16600, 16816, 66107, 18035, 18787, 268903, 74155, 18626, 12608, 56458, 17523, 11522, 18534, 13618, 19378, 12796, 18639, 19016, 110595, 20393, 16846, 11433, 211770, 67800
BP	gastrulation	11	0.000529312	22370, 21929, 17127, 22418, 243905, 235497, 23796, 12827, 15242, 67603, 27494	2	0.936129	14182, 16600
BP	epithelial tube morphogenesis	16	0.000550822	19401, 21853, 67122, 13614, 12826, 13642, 320878, 20353, 15242, 16542, 15402, 22418, 17127, 54485, 20677, 20471	7	0.479492	16776, 11852, 20292, 17869, 19378, 17295, 17684
BP	embryonic organ development	19	0.000554599	19401, 13614, 106947, 243905, 13636, 53601, 320878, 15242, 12192, 16542, 15402, 22418, 17127, 231070, 106522, 20471, 100503041, 26380, 320790	14	0.0311645	15903, 14182, 17869, 13345, 19378, 16590, 17684, 21393, 12702, 13875, 226844, 12608, 12606, 16658
BP	lymphocyte differentiation	16	0.000562207	19401, 67122, 14960, 13653, 235320, 15242, 12192, 12051, 21929, 54485, 108655, 20677, 16186, 58185, 320790, 14371	6	0.638349	241296, 13024, 16846, 16590, 16658, 23882
BP	regulation of interleukin-1 beta production	6	0.000569294	13610, 21929, 17127, 22418, 13653, 268857	2	0.486493	74155, 11433
BP	tube morphogenesis	17	0.00058274	19401, 21853, 67122, 13614, 12826, 13642, 320878, 20353, 15242, 16542, 15402, 22418, 17127, 54485, 20677, 20471, 320790	8	0.40247	16776, 11852, 14184, 20292, 17869, 19378, 17295, 17684
BP	muscle cell differentiation	17	0.000599963	19401, 64009, 14177, 65256, 13614, 16011, 107765, 13642, 78321, 20353, 12192, 68016, 108655, 77579, 20471, 22437, 17927	7	0.570189	15903, 93677, 13618, 16590, 17295, 21393, 18205
BP	heart morphogenesis	13	0.000630345	68585, 19401, 17127, 22418, 54485, 20677, 22437, 20471, 107765, 56198, 13636, 320878, 320790	5	0.537877	11504, 19378, 17684, 18166, 21393
BP	regulation of immune system process	35	0.000632879	239743, 65256, 434341, 229898, 13641, 235497, 22341, 13642, 12192, 16542, 15402, 21929, 60533, 108655, 21679, 16186, 18784, 12503, 20344, 58185, 23871, 21354, 110651, 26401, 19401, 17472, 100689, 67122, 13614, 18712, 14960, 235320, 17127, 22418, 17064	30	0.00967782	94185, 20512, 17869, 13024, 20361, 69068, 18035, 18787, 11988, 74136, 93694, 83554, 12608, 18405, 14184, 14205, 13345, 16590, 18024, 12778, 384783, 56838, 57259, 11479, 19016, 243270, 14605, 16846, 211770, 16658
BP	negative regulation of cellular protein metabolic process	29	0.000648549	74480, 11910, 12952, 12192, 246179, 22370, 21929, 24056, 20677, 12877, 18550, 192157, 110651, 67603, 17472, 19401, 13614, 69635, 16011, 67579, 97064, 18218, 15242, 14013, 18753, 17872, 21648, 19735, 20111	31	7.40821e-05	15370, 16468, 216233, 13685, 13024, 12953, 74747, 66277, 16600, 18205, 69065, 12702, 18054, 18787, 74155, 18626, 56458, 12700, 235584, 18627, 18569, 53422, 19088, 13618, 17751, 21859, 18984, 110595, 17295, 211770, 23882
BP	interleukin-1 production	7	0.000661735	13610, 21929, 17127, 22418, 229898, 13653, 268857	2	0.645659	74155, 11433
BP	epithelial cell differentiation	22	0.000669411	11865, 19401, 13610, 12753, 12741, 12826, 97064, 16531, 15242, 12192, 16542, 15402, 22418, 17127, 108655, 11475, 20677, 20471, 100503041, 26401, 12562, 17356	21	0.00112155	15903, 16598, 81879, 14184, 14182, 67127, 16681, 69611, 16939, 66277, 15901, 16600, 19016, 19041, 68720, 229595, 74155, 66203, 12608, 74175, 17295
BP	regulation of phosphorylation	38	0.000687851	11910, 12398, 434341, 16800, 22341, 246179, 16542, 22370, 21929, 24056, 29815, 18784, 320100, 192157, 26401, 67603, 18706, 19401, 17472, 641340, 13614, 13636, 97064, 18218, 20353, 70097, 15242, 14013, 22418, 18753, 17872, 51789, 30878, 21648, 100502698, 19735, 16706, 68458	40	8.8965e-05	14219, 216233, 22325, 11555, 14172, 17869, 20361, 74747, 15901, 18205, 16600, 70556, 12702, 74155, 18626, 56458, 12700, 235584, 18569, 14366, 14184, 14182, 19088, 13618, 16590, 17751, 21859, 12796, 12778, 384783, 15937, 11479, 53608, 18639, 81877, 20292, 16846, 17295, 211770, 23882
BP	regulation of locomotion	26	0.000700904	237860, 22341, 13642, 16542, 68585, 22370, 60533, 108655, 20344, 12877, 23871, 18550, 26401, 66102, 219140, 13614, 16011, 13653, 13636, 20353, 70097, 17127, 22418, 54485, 13134, 27494	20	0.0334104	16776, 11852, 14172, 14205, 14182, 17869, 18024, 16590, 384783, 20361, 17684, 56838, 16600, 18205, 11479, 18787, 14766, 20292, 17295, 211770
BP	nervous system development	54	0.00072491	226251, 237860, 387609, 67760, 56198, 107765, 16800, 12192, 16542, 107449, 68585, 22370, 77579, 20677, 20471, 100503041, 56632, 192157, 14371, 11865, 19401, 229715, 13636, 12826, 16531, 15242, 11567, 19716, 14013, 22418, 27279, 17356, 12741, 668303, 13641, 22341, 13642, 18952, 20620, 246179, 108655, 12877, 242735, 23871, 320790, 64009, 235320, 20353, 15936, 29861, 54485, 13865, 12313, 21648	46	0.0203517	15903, 216233, 94185, 20512, 14172, 17869, 56297, 170758, 20361, 17684, 74747, 66277, 15901, 18205, 16600, 69065, 22390, 14766, 66146, 12608, 18627, 14366, 14184, 14205, 14182, 13618, 19378, 16590, 18024, 17750, 76901, 17751, 384783, 110893, 11479, 19016, 236539, 110595, 320563, 234219, 11504, 18111, 20393, 16846, 17295, 16658
BP	regulation of transcription, DNA-templated	75	0.0007343	72754, 15118, 11910, 226251, 434341, 387609, 243905, 107765, 56198, 12952, 235497, 16800, 16542, 12051, 21929, 21679, 13557, 26427, 20677, 68895, 20471, 13713, 100040972, 242466, 110651, 14239, 19696, 23893, 19401, 11865, 215031, 53945, 641340, 12753, 13636, 97064, 15242, 68016, 17127, 14013, 22418, 20788, 71371, 268857, 12398, 74480, 320878, 69504, 15402, 18143, 108655, 23871, 18030, 17927, 2638…	71	0.00207218	15903, 53376, 81879, 55942, 50708, 234725, 12953, 16601, 433938, 17684, 66277, 15901, 16600, 69068, 268903, 20893, 14184, 14182, 18534, 53422, 13345, 18024, 23849, 17751, 11479, 19016, 229599, 17207, 17295, 211770, 66200, 16468, 15370, 240514, 11555, 217082, 12683, 56275, 17869, 69994, 353187, 18205, 71389, 18035, 13875, 12879, 83554, 18626, 12609, 12608, 14311, 56458, 22690, 12606, 18627, 18628,…
BP	T cell activation	18	0.000740369	19401, 67122, 14960, 13653, 235320, 13641, 13642, 12192, 12051, 17127, 60533, 54485, 108655, 20677, 16186, 58185, 268857, 320790	8	0.524535	94185, 13024, 16846, 16590, 11891, 12608, 16658, 23882
BP	T cell aggregation	18	0.000740369	19401, 67122, 14960, 13653, 235320, 13641, 13642, 12192, 12051, 17127, 60533, 54485, 108655, 20677, 16186, 58185, 268857, 320790	8	0.524535	94185, 13024, 16846, 16590, 11891, 12608, 16658, 23882
BP	connective tissue development	13	0.000745013	19401, 15402, 17127, 22418, 14177, 13614, 11475, 106522, 13653, 235320, 71371, 76566, 18706	9	0.0421905	14219, 14184, 14172, 14182, 16846, 12839, 227731, 18984, 67800
BP	regulation of nucleic acid-templated transcription	75	0.000753244	72754, 15118, 11910, 226251, 434341, 387609, 243905, 107765, 56198, 12952, 235497, 16800, 16542, 12051, 21929, 21679, 13557, 26427, 20677, 68895, 20471, 13713, 100040972, 242466, 110651, 14239, 19696, 23893, 19401, 11865, 215031, 53945, 641340, 12753, 13636, 97064, 15242, 68016, 17127, 14013, 22418, 20788, 71371, 268857, 12398, 74480, 320878, 69504, 15402, 18143, 108655, 23871, 18030, 17927, 2638…	71	0.00212014	15903, 53376, 81879, 55942, 50708, 234725, 12953, 16601, 433938, 17684, 66277, 15901, 16600, 69068, 268903, 20893, 14184, 14182, 18534, 53422, 13345, 18024, 23849, 17751, 11479, 19016, 229599, 17207, 17295, 211770, 66200, 16468, 15370, 240514, 11555, 217082, 12683, 56275, 17869, 69994, 353187, 18205, 71389, 18035, 13875, 12879, 83554, 18626, 12609, 12608, 14311, 56458, 22690, 12606, 18627, 18628,…
BP	lymphocyte aggregation	18	0.000758041	19401, 67122, 14960, 13653, 235320, 13641, 13642, 12192, 12051, 17127, 60533, 54485, 108655, 20677, 16186, 58185, 268857, 320790	8	0.527339	94185, 13024, 16846, 16590, 11891, 12608, 16658, 23882
BP	enzyme linked receptor protein signaling pathway	26	0.000764376	14177, 12741, 74360, 22341, 13641, 13642, 16542, 18550, 192157, 23893, 26401, 12562, 16011, 13653, 12826, 13636, 97064, 15242, 12827, 19716, 17127, 22418, 18753, 51789, 66650, 71371	27	0.000208061	14219, 216233, 13685, 14172, 12683, 56275, 74747, 17684, 15901, 18205, 12702, 83554, 74155, 56458, 12700, 14184, 14205, 14182, 16590, 17751, 76901, 384783, 215418, 11479, 16846, 99929, 17295
BP	regulation of neurogenesis	26	0.000764376	237860, 387609, 107765, 56198, 16800, 22341, 20620, 16542, 68585, 20471, 12877, 320790, 19401, 11865, 64009, 229715, 13636, 20353, 11567, 19716, 22418, 27279, 54485, 13865, 21648, 17356	22	0.0101278	216233, 94185, 14184, 14182, 17869, 13618, 18024, 16590, 76901, 17751, 170758, 20361, 15901, 16600, 18205, 19016, 320563, 14766, 11504, 20393, 17295, 18627
BP	regulation of RNA biosynthetic process	75	0.000792461	72754, 15118, 11910, 226251, 434341, 387609, 243905, 107765, 56198, 12952, 235497, 16800, 16542, 12051, 21929, 21679, 13557, 26427, 20677, 68895, 20471, 13713, 100040972, 242466, 110651, 14239, 19696, 23893, 19401, 11865, 215031, 53945, 641340, 12753, 13636, 97064, 15242, 68016, 17127, 14013, 22418, 20788, 71371, 268857, 12398, 74480, 320878, 69504, 15402, 18143, 108655, 23871, 18030, 17927, 2638…	71	0.00221903	15903, 53376, 81879, 55942, 50708, 234725, 12953, 16601, 433938, 17684, 66277, 15901, 16600, 69068, 268903, 20893, 14184, 14182, 18534, 53422, 13345, 18024, 23849, 17751, 11479, 19016, 229599, 17207, 17295, 211770, 66200, 16468, 15370, 240514, 11555, 217082, 12683, 56275, 17869, 69994, 353187, 18205, 71389, 18035, 13875, 12879, 83554, 18626, 12609, 12608, 14311, 56458, 22690, 12606, 18627, 18628,…
BP	innate immune response	22	0.000815213	17472, 236573, 15018, 100689, 13614, 434341, 69635, 14960, 229898, 16800, 100702, 100039796, 14969, 14469, 21929, 22418, 51789, 58185, 21354, 110651, 19696, 66102	9	0.731835	19016, 18035, 20292, 74136, 93694, 17869, 16846, 11891, 12796
BP	negative regulation of cell differentiation	25	0.000824408	387609, 235497, 16800, 20620, 69504, 12192, 68585, 15402, 108655, 19401, 11865, 13610, 67122, 16011, 235320, 13636, 97064, 20353, 76566, 19716, 17127, 22418, 231070, 13865, 21648	21	0.0115327	15903, 18569, 240514, 12457, 14184, 14182, 17869, 13345, 13618, 18024, 17751, 57259, 15901, 19016, 18035, 14766, 93694, 83554, 56458, 211770, 16658
BP	regulation of cell motility	25	0.00083751	219140, 237860, 13614, 16011, 13653, 13636, 22341, 20353, 70097, 16542, 68585, 22370, 22418, 17127, 60533, 54485, 108655, 20344, 12877, 23871, 18550, 13134, 26401, 66102, 27494	20	0.0222264	16776, 11852, 14172, 14205, 14182, 17869, 18024, 16590, 384783, 20361, 17684, 56838, 16600, 18205, 11479, 18787, 14766, 20292, 17295, 211770
BP	generation of neurons	40	0.000842596	237860, 226251, 387609, 668303, 107765, 56198, 16800, 13641, 22341, 13642, 20620, 246179, 16542, 107449, 68585, 108655, 77579, 20677, 20471, 100503041, 12877, 242735, 320790, 14371, 11865, 19401, 64009, 229715, 13636, 20353, 16531, 15936, 11567, 19716, 22418, 27279, 54485, 13865, 21648, 17356	32	0.0405358	15903, 216233, 94185, 20512, 17869, 170758, 74747, 20361, 15901, 16600, 18205, 22390, 14766, 12608, 18627, 14184, 14205, 14182, 13618, 19378, 16590, 18024, 17751, 76901, 19016, 236539, 320563, 234219, 11504, 20393, 16846, 17295
BP	response to decreased oxygen levels	14	0.000871012	12398, 13614, 107765, 13653, 67579, 22341, 16531, 12192, 16542, 17127, 20677, 17769, 12877, 23871	13	0.00207334	14219, 13685, 11555, 16493, 14205, 18534, 16846, 22229, 18024, 17751, 74747, 17684, 110893
BP	leukocyte aggregation	18	0.00089373	19401, 67122, 14960, 13653, 235320, 13641, 13642, 12192, 12051, 17127, 60533, 54485, 108655, 20677, 16186, 58185, 268857, 320790	8	0.546576	94185, 13024, 16846, 16590, 11891, 12608, 16658, 23882
BP	cellular protein modification process	75	0.000906203	11910, 108089, 65255, 237860, 65256, 12952, 235497, 16800, 328329, 12192, 16542, 21929, 22370, 97884, 67455, 20677, 29815, 18784, 320100, 192157, 110651, 18706, 19401, 19258, 105278, 69635, 13636, 67731, 68867, 97064, 18218, 15242, 70788, 14013, 22418, 14773, 74492, 73998, 268857, 214854, 223435, 78889, 22341, 20620, 18952, 246179, 77976, 24056, 68149, 237459, 69181, 102414, 17769, 106522, 17927,…	74	0.000593823	217364, 216233, 53376, 11875, 14172, 50708, 230789, 12953, 56297, 74747, 66277, 15901, 16600, 546611, 74155, 14184, 14182, 56405, 18534, 18024, 17751, 18984, 12796, 223775, 11479, 546071, 66203, 99929, 17295, 218215, 211770, 23882, 16468, 14219, 11555, 20623, 16924, 56275, 17869, 20361, 18205, 12702, 22390, 68720, 78787, 18626, 74175, 67333, 27387, 56458, 232984, 12700, 18627, 235584, 18569, 1436…
BP	protein modification process	75	0.000906203	11910, 108089, 65255, 237860, 65256, 12952, 235497, 16800, 328329, 12192, 16542, 21929, 22370, 97884, 67455, 20677, 29815, 18784, 320100, 192157, 110651, 18706, 19401, 19258, 105278, 69635, 13636, 67731, 68867, 97064, 18218, 15242, 70788, 14013, 22418, 14773, 74492, 73998, 268857, 214854, 223435, 78889, 22341, 20620, 18952, 246179, 77976, 24056, 68149, 237459, 69181, 102414, 17769, 106522, 17927,…	74	0.000593823	217364, 216233, 53376, 11875, 14172, 50708, 230789, 12953, 56297, 74747, 66277, 15901, 16600, 546611, 74155, 14184, 14182, 56405, 18534, 18024, 17751, 18984, 12796, 223775, 11479, 546071, 66203, 99929, 17295, 218215, 211770, 23882, 16468, 14219, 11555, 20623, 16924, 56275, 17869, 20361, 18205, 12702, 22390, 68720, 78787, 18626, 74175, 67333, 27387, 56458, 232984, 12700, 18627, 235584, 18569, 1436…
BP	negative regulation of cell proliferation	22	0.000919007	19401, 12398, 14955, 14960, 16011, 235320, 22341, 13642, 12797, 246179, 21929, 22418, 17127, 60533, 54485, 13557, 20677, 22437, 12877, 17927, 13134, 12562	16	0.0564717	16468, 94185, 14184, 17869, 13345, 19378, 16601, 57259, 16600, 19016, 14766, 209039, 12608, 12606, 211770, 18627
BP	neurogenesis	42	0.000922337	237860, 226251, 387609, 668303, 107765, 56198, 16800, 13641, 22341, 13642, 20620, 246179, 16542, 107449, 68585, 22370, 108655, 77579, 20677, 20471, 100503041, 12877, 242735, 192157, 320790, 14371, 19401, 11865, 64009, 229715, 13636, 20353, 16531, 15936, 11567, 19716, 22418, 27279, 54485, 13865, 21648, 17356	36	0.0155596	15903, 216233, 94185, 20512, 17869, 170758, 20361, 74747, 15901, 66277, 18205, 16600, 69065, 22390, 14766, 12608, 18627, 14184, 14205, 14182, 13618, 19378, 16590, 18024, 17750, 76901, 17751, 110893, 19016, 236539, 320563, 234219, 11504, 20393, 16846, 17295
BP	regulation of epithelial cell differentiation	9	0.000999434	11865, 13610, 12753, 12741, 108655, 97064, 12562, 12192, 16542	2	0.863258	74155, 15901
BP	immune response	34	0.00101296	15018, 236573, 239743, 434341, 229898, 16800, 100702, 12051, 22370, 21929, 60533, 108655, 12503, 58185, 320100, 18030, 21354, 110651, 26401, 19696, 66102, 17472, 19401, 100689, 13614, 69635, 14960, 100039796, 14969, 14469, 17127, 22418, 18753, 51789	15	0.873397	94185, 17869, 16590, 12796, 20361, 56838, 19016, 69068, 18035, 20292, 74136, 93694, 16846, 11891, 23882
BP	regulation of cardiac muscle hypertrophy	6	0.00101682	433766, 17127, 13614, 19735, 67731, 18585	2	0.530217	16468, 74155
BP	nucleic acid-templated transcription	76	0.00103124	72754, 15118, 11910, 226251, 434341, 387609, 243905, 107765, 56198, 12952, 235497, 16800, 16542, 12051, 21929, 21679, 13557, 26427, 20677, 68895, 20471, 13713, 100040972, 242466, 110651, 14239, 19696, 23893, 19401, 11865, 215031, 53945, 641340, 12753, 13636, 97064, 12827, 15242, 68016, 17127, 14013, 22418, 20788, 71371, 268857, 12398, 74480, 320878, 69504, 15402, 18143, 108655, 23871, 18030, 1792…	72	0.00276288	15903, 53376, 81879, 55942, 50708, 234725, 12953, 16601, 433938, 17684, 66277, 15901, 16600, 70556, 69068, 268903, 20893, 14184, 14182, 18534, 53422, 13345, 18024, 23849, 17751, 11479, 19016, 229599, 17207, 17295, 211770, 66200, 16468, 15370, 240514, 11555, 217082, 12683, 56275, 17869, 69994, 353187, 18205, 71389, 18035, 13875, 12879, 83554, 18626, 12609, 12608, 14311, 56458, 22690, 12606, 18627,…
BP	actin filament-based process	22	0.00103702	72754, 237860, 13614, 16800, 360013, 320878, 12797, 78321, 69581, 76566, 11567, 68016, 99889, 17127, 12340, 18753, 108655, 77579, 22437, 26401, 104252, 27494	12	0.362511	14219, 16493, 20292, 71584, 330319, 93677, 16590, 170758, 20194, 15901, 21393, 18205
BP	cellular response to transforming growth factor beta stimulus	11	0.00104235	17127, 22418, 12741, 13614, 107765, 66650, 18550, 26401, 12562, 12827, 12192	4	0.57207	12683, 18787, 17684, 15901
BP	tube development	23	0.00104951	19401, 21853, 67122, 13614, 16011, 56198, 12826, 13642, 97064, 320878, 20353, 15242, 12192, 16542, 15402, 22418, 17127, 54485, 108655, 20677, 20471, 106522, 320790	21	0.00370955	14219, 16776, 16598, 13685, 11852, 14184, 14172, 14182, 17869, 19378, 13618, 16590, 17684, 15901, 236539, 14766, 20292, 83554, 74155, 17295, 12606
BP	negative regulation of developmental process	26	0.00111195	14955, 387609, 16800, 235497, 20620, 12192, 15402, 68585, 108655, 20471, 13610, 19401, 67122, 16011, 235320, 13636, 20353, 15242, 12827, 76566, 19716, 22418, 54485, 13865, 21648, 27494	25	0.00160328	15903, 216233, 53376, 94185, 11555, 14184, 17869, 13618, 13345, 18024, 17751, 57259, 15901, 16600, 18054, 18035, 18787, 14766, 14605, 11504, 93694, 83554, 16846, 211770, 16658
BP	programmed cell death	46	0.00114725	11910, 107765, 360013, 18952, 16500, 20620, 12192, 107449, 16542, 12051, 15402, 21929, 108655, 69181, 26427, 20677, 20471, 56632, 320100, 110651, 26401, 170770, 14371, 67603, 18706, 53945, 19401, 223752, 13614, 69635, 18712, 13653, 79201, 13636, 235320, 67579, 67731, 16531, 14013, 17127, 22418, 27279, 18753, 17872, 14773, 20111	53	4.33131e-06	15903, 14219, 15370, 94185, 11555, 11852, 12683, 17869, 15277, 17684, 74747, 15901, 18205, 16600, 17748, 69065, 12702, 69068, 16858, 18787, 12608, 56072, 14311, 56458, 18569, 11546, 14184, 14182, 13345, 13618, 19378, 16590, 18024, 17751, 21859, 12778, 384783, 18984, 15937, 223775, 215418, 11479, 19016, 12048, 229595, 14605, 79059, 16846, 20393, 67590, 218215, 17295, 23882
BP	negative regulation of phosphorylation	17	0.0011562	17472, 12398, 11910, 97064, 18218, 246179, 15242, 21929, 14013, 24056, 18753, 17872, 21648, 100502698, 19735, 192157, 67603	18	0.000288376	18569, 216233, 19088, 21859, 384783, 74747, 15937, 18205, 16600, 12702, 74155, 18626, 56458, 17295, 12700, 211770, 235584, 23882
BP	response to transforming growth factor beta	11	0.00116543	17127, 22418, 12741, 13614, 107765, 66650, 18550, 26401, 12562, 12827, 12192	4	0.582041	12683, 18787, 17684, 15901
BP	negative regulation of cell death	30	0.00116763	360013, 20620, 16542, 107449, 12051, 21929, 18143, 108655, 26427, 20677, 20471, 56632, 110651, 19696, 18706, 14371, 53945, 19401, 13614, 18712, 69635, 79201, 13636, 67579, 14013, 17127, 22418, 18753, 14773, 20111	29	0.00152319	14219, 15370, 12683, 17869, 17684, 15901, 16600, 18205, 17748, 12702, 18787, 12608, 56458, 18569, 13345, 13618, 16590, 18024, 17751, 12778, 384783, 18984, 15937, 223775, 12048, 14605, 20393, 16846, 17295
BP	RNA biosynthetic process	76	0.00118358	72754, 15118, 11910, 226251, 434341, 387609, 243905, 107765, 56198, 12952, 235497, 16800, 16542, 12051, 21929, 21679, 13557, 26427, 20677, 68895, 20471, 13713, 100040972, 242466, 110651, 14239, 19696, 23893, 19401, 11865, 215031, 53945, 641340, 12753, 13636, 97064, 12827, 15242, 68016, 17127, 14013, 22418, 20788, 71371, 268857, 12398, 74480, 320878, 69504, 15402, 18143, 108655, 23871, 18030, 1792…	72	0.00312687	15903, 53376, 81879, 55942, 50708, 234725, 12953, 16601, 433938, 17684, 66277, 15901, 16600, 70556, 69068, 268903, 20893, 14184, 14182, 18534, 53422, 13345, 18024, 23849, 17751, 11479, 19016, 229599, 17207, 17295, 211770, 66200, 16468, 15370, 240514, 11555, 217082, 12683, 56275, 17869, 69994, 353187, 18205, 71389, 18035, 13875, 12879, 83554, 18626, 12609, 12608, 14311, 56458, 22690, 12606, 18627,…
BP	regulation of molecular function	52	0.00120245	434341, 56198, 16800, 12051, 22370, 21929, 270163, 18784, 100040972, 192157, 242466, 231532, 14239, 68701, 23893, 110651, 19401, 641340, 12753, 69635, 13636, 97064, 18218, 207592, 15242, 22418, 17127, 71371, 268857, 27494, 17356, 20620, 69504, 77976, 24056, 18550, 26401, 170770, 67603, 13614, 18712, 70097, 16514, 18753, 17872, 54153, 12313, 100502698, 19735, 19736, 20111, 68458	54	0.000177096	15903, 14219, 15370, 216233, 11812, 22325, 11555, 14172, 17869, 12953, 20194, 15901, 18205, 16600, 103724, 12702, 18054, 18035, 18787, 12879, 74155, 68041, 72281, 12700, 18627, 235584, 18569, 14366, 20893, 14184, 14182, 53422, 13345, 19088, 16590, 21859, 17751, 18984, 384783, 18639, 53608, 19016, 81877, 110595, 20292, 69263, 16846, 20393, 68453, 17295, 211770, 69159, 66200, 23882
BP	protein ubiquitination	22	0.00129462	17472, 214854, 108089, 65255, 65256, 78889, 67731, 12952, 235497, 68867, 97064, 18952, 245683, 211949, 70097, 21929, 70788, 67455, 20677, 74492, 73998, 192157	12	0.393499	216233, 546611, 11555, 12702, 16924, 14184, 18024, 76901, 218215, 211770, 12700, 18627
BP	regulation of muscle system process	11	0.00130015	433766, 17127, 13614, 16011, 12313, 60596, 19735, 67731, 16531, 57080, 18585	6	0.193801	14219, 16468, 11555, 74155, 110893, 16600
BP	positive regulation of cell migration	17	0.00131202	237860, 13614, 13653, 22341, 20353, 70097, 16542, 22370, 22418, 17127, 60533, 108655, 20344, 12877, 23871, 18550, 66102	14	0.0149621	11852, 14172, 14205, 14182, 17869, 18024, 16590, 384783, 20361, 18205, 11479, 18787, 20292, 17295
BP	mesenchymal cell development	10	0.00131372	68585, 17127, 22418, 13614, 56198, 13636, 13641, 97064, 20353, 76566	5	0.24766	16776, 19378, 13618, 17684, 20361
BP	interleukin-1 beta production	6	0.0013195	21929, 17127, 22418, 229898, 13653, 268857	2	0.550668	74155, 11433
BP	cell-cell adhesion	31	0.00132645	12741, 13641, 13642, 53601, 12192, 12051, 21929, 60533, 108655, 16186, 20677, 20344, 58185, 23871, 17909, 12562, 320790, 19401, 67122, 14960, 13653, 229715, 235320, 12340, 17127, 99889, 22418, 18753, 54485, 17064, 268857	20	0.274983	94185, 11555, 13024, 16590, 64945, 15926, 17684, 56838, 16600, 103724, 19041, 81877, 16858, 13875, 83554, 16846, 12608, 11891, 16658, 23882
BP	skeletal muscle cell differentiation	7	0.0013377	11865, 11910, 65256, 107765, 56198, 13653, 17927	4	0.113361	15370, 217082, 17869, 17684
BP	regulation of protein modification process	41	0.00135139	11910, 16800, 12952, 22341, 18952, 246179, 16542, 77976, 22370, 21929, 24056, 17769, 20677, 29815, 18784, 320100, 192157, 26401, 67603, 18706, 19401, 17472, 13614, 13653, 13636, 97064, 18218, 20353, 70097, 15242, 14013, 22418, 18753, 17872, 51789, 12313, 21648, 19735, 16706, 268857, 68458	38	0.00455726	16468, 14219, 216233, 11555, 14172, 12953, 20361, 74747, 15901, 66277, 18205, 16600, 12702, 74155, 18626, 56458, 12700, 235584, 18627, 18569, 14366, 14184, 14182, 19088, 13618, 16590, 17751, 21859, 12796, 12778, 11479, 53608, 81877, 20292, 16846, 17295, 211770, 23882
BP	multicellular organism growth	10	0.00135883	19401, 15402, 14955, 106522, 97064, 71371, 14239, 320790, 12192, 15242	7	0.0436811	16598, 216233, 11555, 234219, 209039, 226844, 227731
BP	muscle system process	15	0.00139766	433766, 12291, 13614, 16011, 60596, 67731, 16531, 17127, 11475, 12313, 243547, 19735, 17927, 18585, 57080	14	0.00299185	14219, 16468, 11555, 16493, 13618, 66277, 110893, 18166, 21393, 16600, 74155, 16846, 93677, 17295
BP	chemotaxis	19	0.00140196	226251, 13614, 668303, 22341, 13636, 13641, 13642, 20353, 107449, 16542, 22418, 17127, 18753, 108655, 77579, 54199, 13587, 27494, 66102	12	0.166479	15370, 14205, 14172, 18787, 14182, 20292, 13618, 16590, 12778, 17295, 56838, 18205
BP	positive regulation of cell adhesion	15	0.00143529	19401, 14960, 235320, 22341, 13641, 13642, 16542, 22370, 22418, 17127, 60533, 16186, 20344, 23871, 17909	8	0.292937	81877, 14766, 83554, 16846, 170758, 17684, 56838, 20194
BP	taxis	19	0.00146073	226251, 13614, 668303, 22341, 13636, 13641, 13642, 20353, 107449, 16542, 22418, 17127, 18753, 108655, 77579, 54199, 13587, 27494, 66102	12	0.169529	15370, 14205, 14172, 18787, 14182, 20292, 13618, 16590, 12778, 17295, 56838, 18205
BP	cell death	48	0.00148895	11910, 107765, 360013, 18952, 16500, 20620, 12192, 107449, 16542, 12051, 15402, 21929, 18143, 108655, 69181, 26427, 20677, 20471, 56632, 320100, 19696, 110651, 26401, 170770, 14371, 67603, 18706, 53945, 19401, 223752, 13614, 69635, 18712, 13653, 79201, 13636, 235320, 67579, 67731, 16531, 14013, 17127, 22418, 27279, 18753, 17872, 14773, 20111	54	1.43015e-05	15370, 15903, 14219, 94185, 11555, 11852, 12683, 17869, 15277, 17684, 74747, 15901, 18205, 16600, 17748, 13732, 69065, 12702, 69068, 16858, 18787, 12608, 56072, 14311, 56458, 18569, 11546, 14184, 14182, 13345, 13618, 19378, 16590, 18024, 17751, 21859, 12778, 384783, 18984, 15937, 223775, 215418, 11479, 19016, 12048, 229595, 14605, 79059, 16846, 20393, 67590, 218215, 17295, 23882
BP	striated muscle hypertrophy	7	0.00152019	433766, 17127, 13614, 16011, 19735, 67731, 18585	5	0.0326108	16468, 16846, 74155, 66277, 21393
BP	cellular response to cytokine stimulus	19	0.00159174	17472, 15953, 236573, 15018, 434341, 13614, 69635, 229898, 107765, 13653, 100702, 12192, 100039796, 14469, 22418, 20344, 18030, 192157, 23893	23	1.76493e-05	16598, 216233, 94185, 18534, 17869, 226695, 23849, 18024, 16590, 17750, 17751, 12778, 12796, 225594, 19016, 12702, 18035, 18787, 20292, 16846, 12608, 12606, 12700
BP	response to steroid hormone	15	0.00161515	11865, 19401, 433766, 12753, 13614, 56198, 67731, 12952, 16531, 12192, 108655, 13865, 12313, 17927, 26380	18	3.61943e-05	14219, 15370, 13685, 11522, 20887, 22229, 12953, 15926, 353187, 16601, 74747, 18639, 19016, 16816, 74155, 20393, 18626, 56458
BP	regulation of cellular component organization	55	0.00163138	15118, 72754, 237860, 107765, 16800, 16500, 11733, 16542, 56437, 68585, 22370, 77579, 20471, 20344, 17909, 231532, 14371, 229715, 13636, 97064, 78321, 207592, 69581, 11567, 22418, 99889, 17127, 12340, 27279, 20788, 668303, 229898, 20620, 17769, 106522, 12877, 23871, 17927, 330192, 26401, 170770, 66102, 64009, 13614, 16011, 20353, 67425, 18753, 231070, 13865, 51789, 21648, 100502698, 19735, 104252	44	0.0946785	14219, 16468, 216233, 13685, 240514, 11812, 11555, 55942, 12683, 330723, 56275, 17869, 15277, 170758, 20361, 15901, 20194, 18205, 16600, 103724, 70556, 16816, 18787, 330319, 93677, 68041, 11891, 18627, 14184, 14182, 16590, 18024, 17751, 268709, 15937, 11479, 19016, 12048, 320563, 20292, 11504, 20393, 68453, 17295
BP	response to oxygen levels	15	0.00164319	12398, 13614, 107765, 13653, 22341, 67579, 16531, 12192, 16542, 17127, 20677, 17769, 12877, 23871, 17927	15	0.00123536	14219, 13685, 11555, 16493, 14205, 18534, 22229, 18024, 17751, 17684, 74747, 110893, 19016, 16846, 56458
BP	negative regulation of intracellular steroid hormone receptor signaling pathway	5	0.00166305	11865, 12753, 108655, 56198, 12952	2	0.395537	18626, 12953
BP	aorta morphogenesis	5	0.00166305	54485, 20677, 20471, 13642, 320790	0	1	NA
BP	lymphocyte activation	22	0.00172281	19401, 67122, 14960, 13653, 235320, 13641, 13642, 15242, 12192, 12051, 21929, 17127, 18753, 60533, 54485, 108655, 16186, 20677, 58185, 320790, 268857, 14371	10	0.676536	241296, 94185, 13024, 16846, 16590, 11891, 12608, 384783, 16658, 23882
BP	defense response	38	0.00172544	15018, 236573, 65256, 434341, 229898, 16800, 100702, 12051, 21929, 21679, 108655, 18784, 20344, 58185, 320100, 23871, 21354, 110651, 19696, 66102, 15953, 17472, 13610, 12753, 100689, 13614, 69635, 14960, 100039796, 14969, 14469, 14013, 17127, 22418, 18753, 51789, 17064, 54199	33	0.0177048	94185, 11555, 20512, 17869, 13024, 20249, 353187, 74747, 20361, 225594, 18054, 12702, 18035, 18787, 11988, 74136, 93694, 18626, 12608, 11891, 17523, 18405, 13618, 16590, 18024, 12778, 12796, 15937, 19016, 243270, 20292, 16846, 11433
BP	positive regulation of cell motility	17	0.00183383	237860, 13614, 13653, 22341, 20353, 70097, 16542, 22370, 22418, 17127, 60533, 108655, 20344, 12877, 23871, 18550, 66102	14	0.0188752	11852, 14172, 14205, 14182, 17869, 18024, 16590, 384783, 20361, 18205, 11479, 18787, 20292, 17295
BP	regulation of endothelial cell migration	8	0.00183595	22418, 54485, 108655, 22341, 13636, 23871, 70097, 16542	6	0.0273756	11852, 14172, 14182, 18024, 17295, 16600
BP	positive regulation of immune system process	24	0.00186454	19401, 100689, 239743, 13614, 434341, 14960, 229898, 235320, 22341, 13641, 13642, 12192, 15402, 21929, 22418, 60533, 108655, 16186, 12503, 20344, 58185, 23871, 21354, 110651	10	0.816033	11479, 94185, 18035, 14205, 18787, 74136, 16846, 384783, 211770, 20361
BP	muscle hypertrophy	7	0.00194142	433766, 17127, 13614, 16011, 19735, 67731, 18585	5	0.037862	16468, 16846, 74155, 66277, 21393
BP	regulation of interleukin-1 production	6	0.0019648	13610, 21929, 17127, 22418, 13653, 268857	2	0.5828	74155, 11433
BP	branching morphogenesis of an epithelial tube	10	0.00198134	15402, 21853, 22418, 54485, 67122, 13614, 20471, 12826, 15242, 16542	5	0.285396	16776, 20292, 17869, 17295, 17684
BP	immune system development	28	0.00208259	12398, 235497, 11733, 12192, 16542, 12051, 15402, 21929, 108655, 20677, 16186, 20471, 58185, 23871, 320790, 14371, 53945, 19401, 67122, 18712, 14960, 13653, 235320, 15242, 14013, 17127, 22418, 54485	27	0.00278021	16468, 17869, 13024, 17684, 16600, 18035, 93694, 83554, 226844, 12609, 12608, 12606, 241296, 16598, 14184, 13345, 16590, 18024, 110893, 57259, 11479, 19016, 16846, 99929, 211770, 16658, 23882
BP	response to hypoxia	13	0.00209557	12398, 17127, 13614, 17769, 20677, 107765, 12877, 13653, 22341, 23871, 16531, 12192, 16542	12	0.00485938	13685, 11555, 16493, 14205, 18534, 16846, 22229, 18024, 17751, 17684, 74747, 110893
BP	aorta development	6	0.00211737	54485, 20677, 77579, 20471, 13642, 320790	0	1	NA
BP	mesenchymal cell differentiation	10	0.00214826	68585, 17127, 22418, 13614, 56198, 13636, 13641, 97064, 20353, 76566	6	0.139304	16776, 14182, 19378, 13618, 17684, 20361
BP	endoderm development	7	0.00218251	22370, 17127, 235497, 12827, 12192, 15242, 67603	0	1	NA
BP	kidney development	13	0.00219815	19401, 17127, 21853, 11475, 20677, 20471, 56198, 13653, 235320, 13642, 13809, 97064, 71371	12	0.00507731	16776, 15903, 209039, 14182, 12879, 11504, 17869, 83554, 19378, 99929, 17684, 66277
BP	positive regulation of vasculature development	9	0.00222874	22418, 65255, 13653, 22341, 23871, 66549, 13642, 70097, 16542	7	0.0248821	11852, 14205, 18787, 20292, 16590, 18024, 12796
BP	negative regulation of phosphate metabolic process	19	0.00225724	17472, 12398, 11910, 13614, 97064, 18218, 246179, 15242, 21929, 14013, 24056, 18753, 17872, 21648, 100502698, 19735, 192157, 68701, 67603	20	0.000642277	18569, 216233, 19088, 12953, 21859, 384783, 74747, 15937, 18205, 16600, 12702, 74155, 18626, 72281, 56458, 17295, 12700, 211770, 235584, 23882
BP	negative regulation of phosphorus metabolic process	19	0.00225724	17472, 12398, 11910, 13614, 97064, 18218, 246179, 15242, 21929, 14013, 24056, 18753, 17872, 21648, 100502698, 19735, 192157, 68701, 67603	20	0.000642277	18569, 216233, 19088, 12953, 21859, 384783, 74747, 15937, 18205, 16600, 12702, 74155, 18626, 72281, 56458, 17295, 12700, 211770, 235584, 23882
BP	hematopoietic or lymphoid organ development	27	0.00226158	12398, 235497, 11733, 12192, 16542, 12051, 15402, 21929, 108655, 20677, 16186, 20471, 58185, 23871, 320790, 14371, 53945, 19401, 67122, 18712, 14960, 13653, 235320, 15242, 22418, 14013, 54485	27	0.00148115	16468, 17869, 13024, 17684, 16600, 18035, 93694, 83554, 226844, 12609, 12608, 12606, 241296, 16598, 14184, 13345, 16590, 18024, 110893, 57259, 11479, 19016, 16846, 99929, 211770, 16658, 23882
BP	Ras protein signal transduction	13	0.00232177	72754, 67425, 223435, 219140, 54153, 16800, 16706, 20620, 231532, 104252, 69581, 68016, 24001	4	0.825113	22325, 17207, 14766, 56297
BP	positive regulation of cellular component movement	17	0.00232576	237860, 13614, 13653, 22341, 20353, 70097, 16542, 22370, 22418, 17127, 60533, 108655, 20344, 12877, 23871, 18550, 66102	14	0.0227538	11852, 14172, 14205, 14182, 17869, 18024, 16590, 384783, 20361, 18205, 11479, 18787, 20292, 17295
BP	response to oxygen-containing compound	41	0.00240705	107765, 16800, 12952, 16500, 17722, 100702, 12192, 21929, 108655, 17769, 20677, 18784, 12877, 320100, 23871, 17927, 192157, 110651, 66102, 18706, 19401, 433766, 21853, 100689, 13614, 18712, 16011, 13653, 67579, 67731, 12826, 16531, 70097, 16514, 15242, 14469, 22418, 18753, 12313, 20250, 268857	59	3.82257e-10	15903, 216233, 22229, 12953, 20249, 16601, 74747, 14645, 15901, 66277, 16600, 71962, 17748, 70556, 18787, 268903, 74155, 13106, 11522, 18534, 18024, 17751, 18984, 384783, 12796, 223775, 18639, 19016, 110595, 18111, 11433, 17295, 211770, 15370, 14219, 12457, 13685, 94185, 11852, 16493, 20512, 17869, 12702, 18035, 66107, 18626, 12608, 56458, 12700, 17523, 16598, 19378, 13618, 110893, 12048, 20393, …
BP	regulation of cellular component movement	25	0.00241313	219140, 237860, 13614, 16011, 13653, 13636, 22341, 20353, 70097, 16542, 68585, 22370, 22418, 17127, 60533, 54485, 108655, 20344, 12877, 23871, 18550, 13134, 26401, 66102, 27494	20	0.0447582	16776, 11852, 14172, 14205, 14182, 17869, 18024, 16590, 384783, 20361, 17684, 56838, 16600, 18205, 11479, 18787, 14766, 20292, 17295, 211770
BP	protein modification by small protein conjugation or removal	25	0.00241357	17472, 214854, 108089, 65255, 65256, 78889, 13653, 67731, 12952, 235497, 68867, 97064, 18952, 211949, 245683, 70097, 21929, 70788, 68149, 67455, 20677, 74492, 73998, 192157, 268857	16	0.261528	216233, 53376, 11555, 16924, 14184, 71198, 230789, 18024, 76901, 546611, 12702, 78787, 218215, 12700, 211770, 18627
BP	positive regulation of locomotion	17	0.00242581	237860, 13614, 13653, 22341, 20353, 70097, 16542, 22370, 22418, 17127, 60533, 108655, 20344, 12877, 23871, 18550, 66102	14	0.0233274	11852, 14172, 14205, 14182, 17869, 18024, 16590, 384783, 20361, 18205, 11479, 18787, 20292, 17295
BP	leukocyte activation	24	0.00248435	19401, 67122, 14960, 13653, 235320, 13641, 13642, 15242, 12192, 12051, 21929, 22418, 17127, 18753, 60533, 54485, 108655, 16186, 20677, 18784, 58185, 268857, 320790, 14371	11	0.742521	241296, 94185, 11988, 13024, 16846, 16590, 11891, 12608, 384783, 16658, 23882
BP	extracellular matrix organization	11	0.00255532	12051, 15118, 22370, 17127, 70575, 76293, 26427, 12826, 23871, 66650, 12827	4	0.653758	14219, 16776, 81877, 229595
BP	regulation of fat cell differentiation	8	0.00256787	11865, 17127, 14013, 22418, 231070, 235320, 97064, 12192	8	0.00217139	19016, 240514, 12457, 16846, 12608, 56072, 12606, 56458
BP	skeletal muscle tissue development	10	0.00257152	11865, 11910, 215031, 108655, 65256, 20471, 107765, 56198, 13653, 17927	9	0.00735285	15370, 53376, 11555, 217082, 14605, 17869, 353187, 17295, 17684
BP	negative regulation of programmed cell death	27	0.00263218	360013, 20620, 16542, 107449, 12051, 21929, 108655, 26427, 20471, 56632, 110651, 18706, 14371, 53945, 19401, 13614, 18712, 69635, 79201, 67579, 13636, 17127, 22418, 14013, 18753, 14773, 20111	28	0.000815458	15370, 12683, 17869, 17684, 15901, 16600, 18205, 17748, 12702, 18787, 12608, 56458, 18569, 13345, 13618, 16590, 18024, 17751, 12778, 384783, 18984, 15937, 223775, 12048, 14605, 20393, 16846, 17295
BP	extracellular structure organization	11	0.00263657	12051, 15118, 22370, 17127, 70575, 76293, 26427, 12826, 23871, 66650, 12827	4	0.656668	14219, 16776, 81877, 229595
BP	actomyosin structure organization	9	0.00272406	72754, 17127, 108655, 13614, 77579, 22437, 360013, 12797, 68016	4	0.406315	14219, 93677, 20194, 21393
BP	vascular smooth muscle contraction	4	0.00277406	12291, 13614, 11475, 243547	1	1	13618
BP	cardiac muscle cell differentiation	8	0.00281337	19401, 108655, 13614, 77579, 22437, 13642, 17927, 68016	2	0.841287	17295, 21393
BP	columnar/cuboidal epithelial cell differentiation	8	0.00281337	19401, 15402, 22418, 108655, 20677, 100503041, 16531, 17356	1	1	14182
BP	positive regulation of endothelial cell migration	6	0.00281497	22418, 108655, 22341, 23871, 70097, 16542	5	0.0145047	11852, 14172, 14182, 18024, 17295
BP	regulation of tumor necrosis factor superfamily cytokine production	8	0.00307647	12051, 19401, 21929, 100689, 60533, 108655, 16800, 268857	5	0.114798	12683, 13345, 16846, 74155, 11433
BP	protein modification by small protein conjugation	22	0.00308105	17472, 214854, 108089, 65255, 65256, 78889, 67731, 12952, 235497, 68867, 97064, 18952, 245683, 211949, 70097, 21929, 70788, 67455, 20677, 74492, 73998, 192157	12	0.488292	216233, 546611, 11555, 12702, 16924, 14184, 18024, 76901, 218215, 211770, 12700, 18627
BP	regulation of cartilage development	6	0.00321996	19401, 17127, 22418, 106522, 235320, 76566	4	0.0730031	14219, 14172, 16846, 18984
BP	negative regulation of protein phosphorylation	15	0.00322713	17472, 11910, 97064, 18218, 246179, 15242, 21929, 14013, 24056, 18753, 17872, 21648, 19735, 192157, 67603	16	0.000883666	18569, 216233, 19088, 21859, 74747, 18205, 16600, 12702, 74155, 18626, 56458, 17295, 12700, 211770, 235584, 23882
BP	response to lipopolysaccharide	15	0.00322713	19401, 100689, 13614, 107765, 100702, 70097, 14469, 22418, 21929, 108655, 12877, 320100, 110651, 268857, 66102	13	0.0155306	17523, 12457, 94185, 18035, 110595, 66107, 18787, 18534, 13618, 12608, 11433, 12796, 211770
BP	negative regulation of cardiac muscle hypertrophy	4	0.0032274	433766, 17127, 19735, 67731	2	0.25622	16468, 74155
BP	negative regulation of glucocorticoid receptor signaling pathway	3	0.00328669	11865, 12753, 12952	2	0.0849422	18626, 12953
BP	positive regulation of signal transduction	34	0.00335263	11910, 434341, 107765, 18952, 20620, 16542, 107449, 20677, 18784, 20344, 58185, 320100, 18550, 26401, 19696, 170770, 14371, 11865, 19401, 67122, 13614, 16011, 13636, 20353, 70097, 15242, 17127, 22418, 27279, 18753, 54485, 12313, 16706, 67393	24	0.233411	14219, 14366, 11555, 14184, 14172, 14182, 17869, 16590, 21859, 17751, 18984, 12778, 20361, 17684, 18205, 53608, 11479, 17207, 69068, 14766, 20292, 16846, 17295, 23882
BP	tumor necrosis factor superfamily cytokine production	8	0.003358	12051, 19401, 21929, 100689, 60533, 108655, 16800, 268857	5	0.11972	12683, 13345, 16846, 74155, 11433
BP	skeletal muscle organ development	10	0.00337722	11865, 11910, 215031, 108655, 65256, 20471, 107765, 56198, 13653, 17927	9	0.00930823	15370, 53376, 11555, 217082, 14605, 17869, 353187, 17295, 17684
BP	cellular component morphogenesis	35	0.00340586	237860, 226251, 106947, 26942, 668303, 56198, 16800, 13641, 13642, 107449, 16542, 68585, 108655, 77579, 100503041, 242735, 17909, 26401, 26380, 64009, 13614, 229715, 13636, 97064, 20353, 69581, 76566, 11567, 68016, 17127, 22418, 27279, 106840, 22437, 104252	25	0.223325	16776, 81879, 20512, 56297, 170758, 20361, 15901, 20194, 21393, 18205, 22390, 330319, 93677, 16598, 14366, 14184, 16590, 76901, 17751, 320563, 12048, 20292, 20393, 67590, 17295
BP	negative regulation of molecular function	26	0.0035557	434341, 56198, 69504, 22370, 21929, 24056, 100040972, 242466, 192157, 68701, 14239, 110651, 67603, 18712, 18218, 97064, 15242, 18753, 17872, 54153, 19735, 100502698, 20111, 268857, 27494, 68458	33	5.65823e-06	15370, 15903, 216233, 11812, 11555, 17869, 12953, 15901, 16600, 12702, 18054, 18035, 18787, 12879, 74155, 72281, 12700, 235584, 18627, 18569, 20893, 53422, 19088, 13345, 17751, 21859, 384783, 18984, 19016, 110595, 211770, 66200, 23882
BP	regulation of nervous system development	26	0.0035557	237860, 387609, 107765, 56198, 16800, 22341, 20620, 16542, 68585, 20471, 12877, 320790, 19401, 11865, 64009, 229715, 13636, 20353, 11567, 19716, 22418, 27279, 54485, 13865, 21648, 17356	22	0.0311239	216233, 94185, 14184, 14182, 17869, 13618, 18024, 16590, 76901, 17751, 170758, 20361, 15901, 16600, 18205, 19016, 320563, 14766, 11504, 20393, 17295, 18627
BP	smooth muscle contraction	7	0.00355653	12291, 13614, 11475, 243547, 60596, 19735, 16531	3	0.417993	11555, 13618, 18166
BP	cell activation	26	0.00371679	19401, 67122, 14960, 13653, 13641, 235320, 13642, 15242, 12192, 12051, 22418, 17127, 21929, 60533, 18753, 54485, 108655, 16186, 20677, 18784, 20344, 58185, 20111, 268857, 320790, 14371	17	0.286824	14219, 241296, 94185, 22325, 11555, 16681, 13024, 16590, 17750, 384783, 69068, 11988, 16846, 11891, 12608, 16658, 23882
BP	response to other organism	28	0.00375196	236573, 434341, 65256, 107765, 60596, 100702, 12051, 21929, 21679, 108655, 12877, 58185, 320100, 110651, 66102, 19401, 100689, 13614, 70097, 100039796, 14469, 17127, 22418, 14013, 18753, 11475, 17064, 268857	21	0.119245	17523, 12457, 94185, 20512, 18534, 13618, 12796, 20249, 12778, 74747, 15937, 12048, 18035, 110595, 243270, 66107, 18787, 74136, 12608, 11433, 211770
BP	response to external biotic stimulus	28	0.00377899	236573, 434341, 65256, 107765, 60596, 100702, 12051, 21929, 21679, 108655, 12877, 58185, 320100, 110651, 66102, 19401, 100689, 13614, 70097, 100039796, 14469, 17127, 22418, 14013, 18753, 11475, 17064, 268857	21	0.121058	17523, 12457, 94185, 20512, 18534, 13618, 12796, 20249, 12778, 74747, 15937, 12048, 18035, 110595, 243270, 66107, 18787, 74136, 12608, 11433, 211770
BP	morphogenesis of a branching structure	11	0.00379465	15402, 68585, 21853, 22418, 54485, 67122, 13614, 20471, 12826, 15242, 16542	7	0.142519	16776, 12702, 14182, 20292, 17869, 17295, 17684
BP	regulation of epithelial cell proliferation	13	0.00391026	67122, 22341, 13642, 66549, 12192, 16542, 15402, 21929, 22418, 17127, 108655, 54485, 20471	13	0.00309186	15370, 14184, 14205, 17869, 13618, 13345, 19378, 16601, 14645, 15901, 20292, 74155, 16846
BP	regulation of blood vessel size	9	0.00397222	12291, 13614, 11475, 30878, 243547, 60596, 19735, 16531, 16542	6	0.100076	11555, 16493, 13618, 16846, 18627, 18166
BP	skeletal system development	17	0.00397595	19401, 14177, 13614, 106947, 235320, 76566, 108958, 15402, 22418, 17127, 108655, 231070, 20677, 20471, 106522, 71371, 320790	15	0.015683	14219, 14184, 14172, 14182, 17869, 13345, 12839, 16590, 18984, 17684, 215418, 226844, 16846, 99929, 11433
BP	regulation of transport	43	0.00398076	12291, 319508, 107765, 360013, 12952, 22341, 16500, 12051, 68585, 22370, 60533, 69181, 382571, 20677, 106522, 58185, 330192, 320790, 170770, 17472, 11865, 64009, 12753, 13614, 69635, 229715, 215445, 97064, 16531, 207592, 69581, 16514, 17127, 99889, 22418, 18753, 20788, 231070, 382427, 51789, 30878, 12313, 100502698	37	0.0419844	11812, 94185, 11555, 16493, 12683, 56275, 17869, 69994, 15277, 12953, 14645, 18166, 18205, 103724, 207911, 69068, 18035, 18787, 12724, 110460, 18626, 11891, 18627, 110385, 22782, 68039, 14182, 13618, 18024, 384783, 15937, 223775, 19016, 18111, 20393, 16846, 17295
BP	regulation of cell adhesion	20	0.00404055	19401, 67122, 14960, 235320, 22341, 13636, 13641, 13642, 77976, 16542, 22370, 21929, 22418, 17127, 18753, 60533, 16186, 20344, 23871, 17909	16	0.0505209	16776, 94185, 14366, 11555, 13024, 170758, 17684, 56838, 20194, 16600, 81877, 18787, 14766, 83554, 16846, 12608
BP	response to biotic stimulus	29	0.00404434	236573, 434341, 65256, 107765, 60596, 100702, 12051, 21929, 21679, 108655, 12877, 58185, 320100, 110651, 66102, 17472, 19401, 100689, 13614, 70097, 100039796, 14469, 14013, 17127, 22418, 18753, 11475, 17064, 268857	23	0.0776769	17523, 12457, 94185, 20512, 18534, 17869, 13618, 12778, 12796, 20249, 74747, 15937, 12048, 18035, 110595, 243270, 66107, 18787, 74136, 12608, 11433, 237858, 211770
BP	small GTPase mediated signal transduction	17	0.00408012	72754, 223435, 219140, 19730, 16800, 20620, 69581, 24001, 68016, 56437, 67425, 29815, 54153, 68895, 16706, 231532, 104252	9	0.45299	22325, 17207, 11852, 14766, 11891, 27387, 56297, 170758, 69159
BP	regulation of tube size	9	0.00411756	12291, 13614, 11475, 30878, 243547, 60596, 19735, 16531, 16542	6	0.101449	11555, 16493, 13618, 16846, 18627, 18166
BP	tissue migration	11	0.00413505	22418, 54485, 108655, 11475, 22341, 13636, 23871, 13642, 70097, 16542, 27494	10	0.0102025	15370, 11852, 14172, 18787, 14182, 16681, 16590, 18024, 17295, 16600
BP	secretion by cell	26	0.00424361	12291, 319508, 229898, 107765, 22341, 12952, 360013, 16500, 21928, 68585, 60533, 108655, 26427, 77579, 20677, 58185, 18550, 320790, 11865, 12753, 13614, 215445, 16514, 99889, 22418, 30878	19	0.147408	14219, 94185, 22782, 110385, 14366, 12683, 68039, 14182, 16590, 12953, 384783, 14645, 18166, 223775, 19016, 18111, 16846, 11891, 18627
BP	negative regulation of apoptotic process	26	0.00428256	53945, 19401, 13614, 69635, 18712, 79201, 13636, 67579, 360013, 20620, 107449, 16542, 12051, 21929, 22418, 17127, 18753, 108655, 26427, 20471, 14773, 56632, 20111, 110651, 14371, 18706	26	0.00289608	15370, 18569, 12683, 17869, 13618, 13345, 18024, 17751, 18984, 384783, 12778, 17684, 15937, 15901, 18205, 223775, 16600, 17748, 12702, 12048, 18787, 14605, 20393, 16846, 12608, 56458
BP	positive regulation of cell development	19	0.00428444	19401, 12741, 13614, 56198, 107765, 229715, 22341, 97064, 11567, 16542, 19716, 68585, 22418, 17127, 27279, 21648, 12877, 17927, 12562	16	0.030118	216233, 14182, 17869, 18024, 16590, 76901, 170758, 20361, 20194, 18205, 19016, 320563, 11504, 20393, 17295, 211770
BP	transmembrane receptor protein tyrosine kinase signaling pathway	17	0.00432127	14177, 74360, 16011, 12826, 22341, 13641, 13636, 13642, 12827, 15242, 16542, 19716, 22418, 18753, 51789, 192157, 71371	20	0.000170539	14219, 13685, 216233, 14184, 14172, 14205, 14182, 16590, 17751, 384783, 74747, 18205, 215418, 12702, 16846, 74155, 99929, 56458, 17295, 12700
BP	response to molecule of bacterial origin	15	0.00438202	19401, 100689, 13614, 107765, 100702, 70097, 14469, 22418, 21929, 108655, 12877, 320100, 110651, 268857, 66102	13	0.0197738	17523, 12457, 94185, 18035, 110595, 66107, 18787, 18534, 13618, 12608, 11433, 12796, 211770
BP	regulation of system process	17	0.00438779	433766, 12291, 13614, 16011, 60596, 67731, 215445, 12952, 16531, 16542, 68585, 17127, 30878, 12313, 19735, 18585, 57080	15	0.0172521	14219, 16468, 94185, 11555, 16493, 14182, 13618, 12953, 110893, 18166, 16600, 74155, 16846, 110460, 18627
BP	hemopoiesis	25	0.00464232	12398, 235497, 11733, 12192, 16542, 12051, 15402, 21929, 108655, 20677, 16186, 58185, 23871, 320790, 14371, 19401, 67122, 18712, 14960, 13653, 235320, 15242, 22418, 14013, 54485	26	0.00151941	17869, 13024, 17684, 16600, 18035, 93694, 226844, 83554, 12609, 12608, 12606, 241296, 16598, 14184, 13345, 16590, 18024, 110893, 57259, 11479, 19016, 16846, 99929, 211770, 16658, 23882
BP	epithelial to mesenchymal transition	7	0.00477538	68585, 17127, 22418, 56198, 13636, 97064, 76566	0	1	NA
BP	positive regulation of cell proliferation	26	0.00479018	11910, 14177, 22341, 13641, 13642, 16542, 21929, 60533, 108655, 13557, 20677, 20471, 56632, 23871, 14371, 19401, 67122, 13614, 13653, 66549, 97064, 19716, 22418, 54485, 30878, 14773	26	0.00324187	15370, 14219, 11555, 14184, 16493, 14205, 14172, 68039, 14182, 17869, 19378, 13618, 13345, 16590, 12796, 384783, 67153, 14645, 15901, 18205, 70556, 12048, 18787, 14766, 20292, 16846
BP	negative regulation of sequence-specific DNA binding transcription factor activity	8	0.00487497	21929, 434341, 18712, 56198, 100040972, 69504, 14239, 268857	8	0.00414543	15903, 20893, 18035, 12879, 211770, 66200, 15901, 16600
BP	regulation of cellular component size	14	0.00496505	237860, 13614, 11832, 20353, 16531, 11567, 68585, 22418, 99889, 12340, 18753, 27279, 26401, 104252	8	0.315963	241296, 22325, 320563, 20292, 330319, 93677, 17751, 20361
BP	axon guidance	10	0.00509886	22418, 226251, 108655, 77579, 668303, 13636, 13641, 13642, 20353, 107449	1	1	18205
BP	cellular response to stress	40	0.00514586	11910, 72754, 230848, 65256, 67760, 107765, 12952, 12192, 246179, 77976, 12051, 68585, 21929, 18143, 69181, 26427, 20677, 12877, 23871, 17927, 26401, 170770, 18706, 11865, 641340, 21853, 12753, 13614, 13653, 330554, 67579, 20353, 70097, 14013, 22418, 18753, 17872, 20788, 231070, 17064	42	0.000930362	14219, 13685, 11555, 11852, 20512, 68240, 17869, 15277, 74747, 17684, 14645, 16600, 69065, 71389, 69068, 74155, 18626, 12608, 27387, 56458, 17523, 18569, 16598, 14366, 11546, 14184, 18534, 18024, 17751, 12778, 67153, 110893, 15937, 19016, 81877, 12048, 243270, 20393, 16846, 17295, 211770, 23882
BP	positive regulation of cell-cell adhesion	10	0.00525941	19401, 22418, 60533, 16186, 14960, 235320, 13641, 23871, 13642, 17909	3	0.823003	83554, 16846, 17684
BP	neuron projection guidance	10	0.00525941	22418, 226251, 108655, 77579, 668303, 13636, 13641, 13642, 20353, 107449	1	1	18205
BP	heterocycle biosynthetic process	80	0.00532896	72754, 15118, 11910, 226251, 434341, 387609, 243905, 107765, 56198, 12952, 235497, 16800, 11733, 16542, 12051, 21929, 21679, 13557, 26427, 20677, 68895, 20471, 13713, 100040972, 242466, 110651, 14239, 19696, 23893, 19401, 11865, 215031, 53945, 641340, 12753, 13636, 97064, 12827, 15242, 68016, 17127, 22418, 14013, 20788, 71371, 268857, 12398, 74480, 60596, 320878, 69504, 15402, 18143, 108655, 1151…	78	0.00523195	15903, 53376, 81879, 55942, 50708, 234725, 12953, 16601, 433938, 17684, 66277, 15901, 16600, 70556, 69068, 268903, 20893, 14184, 14182, 18534, 53422, 13345, 18024, 23849, 17751, 11479, 19016, 229599, 17207, 237926, 79059, 77037, 17295, 211770, 66200, 16468, 14219, 15370, 240514, 11555, 217082, 12683, 56275, 17869, 69994, 353187, 18205, 71389, 18035, 100039707, 13875, 12879, 83554, 18626, 12609, 1…
BP	cell morphogenesis involved in differentiation	23	0.00539258	64009, 226251, 237860, 668303, 56198, 229715, 13636, 13641, 13642, 97064, 20353, 76566, 107449, 68585, 22418, 17127, 27279, 108655, 77579, 100503041, 242735, 26401, 26380	13	0.516383	16776, 14366, 20512, 14184, 320563, 20393, 17751, 170758, 17295, 20361, 20194, 15901, 18205
BP	nucleobase-containing compound biosynthetic process	79	0.00544582	72754, 15118, 11910, 226251, 434341, 387609, 243905, 107765, 56198, 12952, 235497, 16800, 16542, 12051, 21929, 21679, 13557, 26427, 20677, 68895, 20471, 13713, 100040972, 242466, 110651, 14239, 19696, 23893, 19401, 11865, 215031, 53945, 641340, 12753, 13636, 97064, 12827, 15242, 68016, 17127, 22418, 14013, 20788, 71371, 268857, 12398, 74480, 60596, 320878, 69504, 15402, 18143, 108655, 11515, 2387…	76	0.00803339	15903, 53376, 81879, 55942, 50708, 234725, 12953, 16601, 433938, 17684, 66277, 15901, 16600, 70556, 69068, 268903, 20893, 14184, 14182, 18534, 53422, 13345, 18024, 23849, 17751, 11479, 19016, 229599, 17207, 79059, 77037, 17295, 211770, 66200, 16468, 14219, 15370, 240514, 11555, 217082, 12683, 56275, 17869, 69994, 353187, 18205, 71389, 18035, 13875, 12879, 83554, 18626, 12609, 12608, 14311, 56458,…
BP	regulation of G-protein coupled receptor protein signaling pathway	7	0.00548858	13614, 14773, 21648, 19735, 207474, 12952, 19736	1	1	11555
BP	regulation of cytokine production	18	0.00563144	19401, 17472, 13610, 100689, 229898, 13653, 16800, 328329, 12051, 21929, 22418, 17127, 60533, 108655, 58185, 18550, 19696, 268857	17	0.009425	16598, 94185, 14205, 12683, 14182, 13345, 20361, 16600, 19016, 18787, 74136, 74155, 16846, 18626, 12608, 11433, 17295
BP	cellular response to oxygen-containing compound	28	0.00589465	107765, 16800, 16500, 100702, 12192, 21929, 20677, 12877, 23871, 192157, 17927, 18706, 66102, 433766, 19401, 21853, 100689, 13614, 18712, 16011, 13653, 67579, 67731, 12826, 70097, 14469, 22418, 18753	41	3.88633e-08	15370, 15903, 216233, 13685, 11852, 17869, 16601, 74747, 66277, 15901, 16600, 71962, 17748, 70556, 12702, 18035, 18787, 268903, 74155, 12608, 56458, 12700, 17523, 16598, 18534, 13618, 19378, 18024, 17751, 12796, 384783, 18984, 110893, 223775, 19016, 12048, 20393, 16846, 17295, 211770, 67800
BP	striated muscle adaptation	5	0.00591618	433766, 17127, 16011, 17927, 57080	3	0.156564	74155, 66277, 21393
BP	aromatic compound biosynthetic process	80	0.00591786	72754, 15118, 11910, 226251, 434341, 387609, 243905, 107765, 56198, 12952, 235497, 16800, 11733, 16542, 12051, 21929, 21679, 13557, 26427, 20677, 68895, 20471, 13713, 100040972, 242466, 110651, 14239, 19696, 23893, 19401, 11865, 215031, 53945, 641340, 12753, 13636, 97064, 12827, 15242, 68016, 17127, 22418, 14013, 20788, 71371, 268857, 12398, 74480, 60596, 320878, 69504, 15402, 18143, 108655, 1151…	78	0.00580253	15903, 53376, 81879, 55942, 50708, 234725, 12953, 16601, 433938, 17684, 66277, 15901, 16600, 70556, 69068, 268903, 20893, 14184, 14182, 18534, 53422, 13345, 18024, 23849, 17751, 11479, 19016, 229599, 17207, 237926, 79059, 77037, 17295, 211770, 66200, 16468, 14219, 15370, 240514, 11555, 217082, 12683, 56275, 17869, 69994, 353187, 18205, 71389, 18035, 100039707, 13875, 12879, 83554, 18626, 12609, 1…
BP	regulation of ossification	10	0.00592256	17127, 22418, 26427, 106522, 16011, 58185, 235320, 69504, 76566, 14371	12	0.000377457	15903, 12457, 11555, 14184, 14182, 71584, 13345, 12609, 12608, 12606, 15901, 57259
BP	morphogenesis of a branching epithelium	10	0.00592256	15402, 21853, 22418, 54485, 67122, 13614, 20471, 12826, 15242, 16542	7	0.101096	16776, 12702, 14182, 20292, 17869, 17295, 17684
BP	relaxation of vascular smooth muscle	3	0.00601356	60596, 19735, 16531	0	1	NA
BP	regulation of sequence-specific DNA binding transcription factor activity	13	0.00607619	21929, 22418, 12753, 13614, 434341, 18712, 56198, 100040972, 16800, 71371, 69504, 14239, 268857	12	0.0125909	15903, 19016, 14366, 20893, 18035, 12879, 16590, 211770, 69159, 66200, 15901, 16600
BP	cytokine production	19	0.00609169	13610, 19401, 17472, 100689, 229898, 13653, 16800, 328329, 12051, 21929, 22418, 17127, 18753, 60533, 108655, 58185, 18550, 19696, 268857	20	0.00195077	16598, 94185, 14205, 12683, 14182, 13345, 16590, 20361, 16600, 19016, 18787, 14766, 74136, 16846, 74155, 18626, 12608, 11433, 17295, 23882
BP	cytoskeleton organization	29	0.00624386	72754, 237860, 226251, 26942, 74360, 16800, 360013, 320878, 20620, 108655, 77579, 26401, 64009, 13614, 12797, 78321, 69581, 76566, 11567, 68016, 12340, 17127, 99889, 18753, 22437, 21648, 19735, 104252, 27494	16	0.681264	14219, 56275, 16681, 16590, 170758, 15901, 20194, 18205, 21393, 22390, 71584, 20292, 330319, 93677, 20393, 68041
BP	negative regulation of fat cell differentiation	5	0.00636687	11865, 17127, 22418, 231070, 97064	2	0.516071	240514, 56458
BP	negative regulation of protein modification process	17	0.00646678	17472, 11910, 12952, 97064, 18218, 246179, 15242, 21929, 14013, 24056, 18753, 17872, 20677, 21648, 19735, 192157, 67603	20	0.00029222	16468, 18569, 216233, 19088, 12953, 21859, 74747, 66277, 18205, 16600, 12702, 74155, 18626, 56458, 17295, 12700, 211770, 18627, 235584, 23882
BP	ameboidal-type cell migration	13	0.00649659	22418, 54485, 108655, 22341, 13636, 13641, 23871, 13642, 71371, 20353, 70097, 16542, 27494	14	0.00184033	16776, 15370, 11479, 11852, 14172, 18787, 14182, 16681, 13618, 16590, 18024, 17295, 20361, 16600
BP	cell morphogenesis	32	0.00662889	237860, 226251, 106947, 26942, 668303, 56198, 16800, 13641, 13642, 107449, 16542, 68585, 108655, 77579, 100503041, 242735, 17909, 26401, 26380, 64009, 229715, 13636, 97064, 20353, 69581, 76566, 11567, 17127, 22418, 27279, 106840, 104252	22	0.334348	16776, 16598, 14366, 81879, 14184, 20512, 16590, 56297, 17751, 76901, 170758, 20361, 20194, 15901, 18205, 22390, 320563, 20292, 330319, 67590, 20393, 17295
BP	negative regulation of tumor necrosis factor superfamily cytokine production	5	0.00683977	12051, 19401, 21929, 60533, 268857	4	0.0369911	12683, 13345, 74155, 11433
BP	skeletal muscle adaptation	4	0.00688541	433766, 16011, 17927, 57080	0	1	NA
BP	secretion	28	0.00688589	12291, 319508, 229898, 107765, 22341, 12952, 360013, 16500, 21928, 68585, 60533, 108655, 26427, 77579, 20677, 18784, 58185, 18550, 320790, 11865, 12753, 13614, 215445, 16531, 16514, 99889, 22418, 30878	23	0.0717361	14219, 216233, 94185, 22782, 110385, 14366, 68039, 12683, 14182, 17869, 13618, 16590, 15277, 12953, 384783, 14645, 18166, 223775, 19016, 18111, 16846, 11891, 18627
BP	cardiac muscle hypertrophy	6	0.00693222	433766, 17127, 13614, 19735, 67731, 18585	5	0.0289709	16468, 16846, 74155, 66277, 21393
BP	respiratory system development	11	0.00693415	19401, 15402, 21853, 22418, 108655, 20471, 106522, 16011, 320790, 15242, 16542	12	0.00181699	14219, 16776, 16598, 13685, 14184, 14172, 14182, 83554, 19378, 74155, 12606, 15901
BP	regulation of cellular amide metabolic process	14	0.0075279	19401, 74480, 69635, 16011, 69674, 67579, 319765, 12192, 12051, 18753, 17872, 20677, 12877, 19735	6	0.694167	13685, 56275, 53422, 18626, 18024, 18627
BP	thyroid gland development	4	0.00766062	15402, 17127, 20471, 15242	0	1	NA
BP	endothelium development	7	0.00776874	53945, 13610, 54485, 12741, 12562, 17356, 16542	3	0.50085	11852, 17295, 15901
BP	chordate embryonic development	21	0.00793969	19401, 67122, 13614, 106947, 243905, 53601, 20353, 15242, 12192, 15402, 14013, 22418, 17127, 108655, 21679, 77579, 20677, 20471, 26380, 320790, 27494	17	0.0726986	16598, 22782, 14182, 17869, 13345, 19378, 67153, 17684, 21393, 11479, 236539, 12702, 12048, 13875, 226844, 12608, 12606
BP	regulation of developmental growth	13	0.0082141	14955, 13614, 20353, 68585, 22418, 27279, 108655, 20471, 17927, 14239, 320790, 67603, 18706	11	0.03758	216233, 11555, 14184, 320563, 14182, 16846, 226844, 17751, 18984, 20361, 18166
BP	regulation of protein transport	22	0.0084158	11865, 17472, 12753, 107765, 22341, 360013, 215445, 97064, 16500, 69581, 16514, 12051, 22418, 99889, 17127, 18753, 60533, 69181, 20788, 20677, 106522, 58185	11	0.719718	94185, 110385, 69068, 18035, 12683, 18111, 16846, 384783, 14645, 18627, 223775
BP	vascular process in circulatory system	9	0.00848345	12291, 13614, 11475, 30878, 243547, 60596, 19735, 16531, 16542	6	0.148318	11555, 16493, 13618, 16846, 18627, 18166
BP	pericardium development	4	0.00848529	17127, 14013, 22418, 54485	0	1	NA
BP	interspecies interaction between organisms	19	0.00868028	17472, 236573, 100689, 434341, 65256, 60596, 16531, 100702, 100039796, 12051, 14469, 17127, 21679, 11475, 17064, 58185, 21354, 18550, 330192	10	0.598054	17523, 12048, 20512, 243270, 74136, 17869, 12778, 12796, 20249, 74747
BP	symbiosis, encompassing mutualism through parasitism	19	0.00868028	17472, 236573, 100689, 434341, 65256, 60596, 16531, 100702, 100039796, 12051, 14469, 17127, 21679, 11475, 17064, 58185, 21354, 18550, 330192	10	0.598054	17523, 12048, 20512, 243270, 74136, 17869, 12778, 12796, 20249, 74747
BP	regulation of growth	20	0.00872789	14955, 13614, 668303, 16011, 20353, 56437, 68585, 22418, 17127, 27279, 108655, 20471, 192157, 17927, 14239, 320790, 170770, 18706, 67603, 66102	28	3.5672e-06	14219, 240514, 216233, 81879, 11555, 55942, 330723, 20249, 20361, 18166, 17748, 70556, 12702, 226844, 12700, 17523, 14184, 14182, 17750, 17751, 268709, 12796, 18984, 11479, 19016, 320563, 20393, 16846
BP	regulation of small GTPase mediated signal transduction	10	0.00873433	72754, 67425, 223435, 219140, 54153, 16800, 231532, 68016, 24001, 27494	3	0.856007	22325, 17207, 14766
BP	regulation of protein phosphorylation	32	0.00874558	11910, 16800, 22341, 246179, 16542, 22370, 21929, 24056, 29815, 18784, 320100, 192157, 26401, 67603, 18706, 17472, 19401, 13614, 13636, 97064, 18218, 20353, 70097, 15242, 14013, 22418, 18753, 17872, 51789, 21648, 19735, 16706	34	0.00164472	14219, 216233, 11555, 14172, 20361, 74747, 15901, 16600, 18205, 12702, 74155, 18626, 56458, 12700, 235584, 18569, 14366, 14184, 14182, 19088, 13618, 16590, 17751, 21859, 12796, 12778, 11479, 53608, 81877, 20292, 16846, 17295, 211770, 23882
BP	steroid hormone mediated signaling pathway	8	0.00877353	19401, 11865, 12753, 108655, 13865, 56198, 12952, 26380	7	0.0255913	15370, 19016, 20393, 18626, 12953, 353187, 16601
BP	regulation of muscle tissue development	8	0.00877353	11865, 17127, 108655, 13614, 20471, 16011, 13642, 17927	5	0.188103	53376, 11555, 14182, 14605, 353187
BP	leukocyte differentiation	17	0.00878701	19401, 12398, 67122, 14960, 13653, 235320, 15242, 12192, 12051, 21929, 54485, 108655, 20677, 16186, 58185, 320790, 14371	16	0.0148439	241296, 14184, 17869, 13024, 16590, 17684, 57259, 19016, 93694, 83554, 16846, 12608, 12606, 211770, 16658, 23882
BP	embryo development ending in birth or egg hatching	21	0.00892356	19401, 67122, 13614, 106947, 243905, 53601, 20353, 15242, 12192, 15402, 14013, 22418, 17127, 108655, 21679, 77579, 20677, 20471, 26380, 320790, 27494	17	0.0791328	16598, 22782, 14182, 17869, 13345, 19378, 67153, 17684, 21393, 11479, 236539, 12702, 12048, 13875, 226844, 12608, 12606
BP	regulation of establishment of protein localization	23	0.00893983	11865, 17472, 12753, 107765, 22341, 360013, 215445, 97064, 16500, 69581, 16514, 12051, 22418, 99889, 17127, 18753, 60533, 69181, 20788, 20677, 106522, 58185, 170770	12	0.694076	94185, 110385, 69068, 12048, 18035, 12683, 18111, 16846, 384783, 14645, 18627, 223775
BP	peptidyl-tyrosine phosphorylation	11	0.00894438	22370, 24056, 18753, 69181, 102414, 51789, 106522, 16800, 22341, 13636, 16542	8	0.108461	22390, 12702, 14184, 14182, 16846, 74155, 16590, 18205
BP	negative regulation of MAPK cascade	8	0.00907619	11910, 14013, 18753, 21648, 19735, 18218, 246179, 67603	7	0.026314	18569, 74155, 18626, 21859, 56458, 235584, 16600
BP	endocrine system development	8	0.00907619	15402, 17127, 22418, 20677, 20471, 23871, 71371, 15242	3	0.663596	83554, 19378, 17684
BP	MAPK cascade	20	0.00911078	19401, 11910, 13614, 13636, 18218, 20353, 70097, 246179, 12192, 16542, 14013, 22418, 18753, 18784, 21648, 19735, 320100, 16706, 26401, 67603	27	1.14078e-05	14219, 11555, 14172, 17869, 20361, 16600, 18205, 74155, 18626, 27387, 56458, 235584, 18569, 14366, 14184, 14182, 16590, 17751, 21859, 12778, 53608, 81877, 20292, 16846, 17295, 211770, 23882
BP	negative regulation of kinase activity	10	0.00924715	21929, 24056, 18753, 100502698, 19735, 97064, 192157, 18218, 15242, 67603	10	0.00769544	216233, 18569, 12702, 19088, 74155, 384783, 211770, 12700, 235584, 23882
BP	regulation of cellular response to stress	17	0.00925032	11865, 21853, 13614, 107765, 12952, 20353, 70097, 246179, 77976, 68585, 14013, 22418, 18143, 18753, 17872, 26427, 26401	18	0.00302167	14219, 18569, 14366, 11555, 17869, 18024, 15277, 12778, 67153, 15937, 16600, 81877, 12048, 16846, 18626, 56458, 17295, 23882
BP	peptidyl-tyrosine modification	11	0.00933865	22370, 24056, 18753, 69181, 102414, 51789, 106522, 16800, 22341, 13636, 16542	8	0.111683	22390, 12702, 14184, 14182, 16846, 74155, 16590, 18205
BP	artery smooth muscle contraction	3	0.0094736	12291, 13614, 243547	0	1	NA
BP	relaxation of smooth muscle	3	0.0094736	60596, 19735, 16531	0	1	NA
BP	response to redox state	3	0.0094736	11865, 12753, 18143	0	1	NA
BP	signal transduction by protein phosphorylation	20	0.00967087	19401, 11910, 13614, 13636, 18218, 20353, 70097, 246179, 12192, 16542, 14013, 22418, 18753, 18784, 21648, 19735, 320100, 16706, 26401, 67603	27	1.26144e-05	14219, 11555, 14172, 17869, 20361, 16600, 18205, 74155, 18626, 27387, 56458, 235584, 18569, 14366, 14184, 14182, 16590, 17751, 21859, 12778, 53608, 81877, 20292, 16846, 17295, 211770, 23882
BP	epithelial cell migration	10	0.00967239	22418, 54485, 108655, 22341, 13636, 23871, 13642, 70097, 16542, 27494	10	0.00809542	15370, 11852, 14172, 18787, 14182, 16681, 16590, 18024, 17295, 16600
BP	positive regulation of protein metabolic process	34	0.00975657	12398, 74480, 108089, 16800, 22341, 18952, 20620, 16542, 12051, 22370, 21929, 29815, 20677, 18784, 12877, 320100, 26401, 19696, 170770, 18706, 19401, 13614, 69635, 13653, 13636, 20353, 70097, 17127, 22418, 18753, 17872, 51789, 12313, 16706	31	0.0298226	16468, 14219, 11555, 14172, 17869, 20361, 16600, 18205, 103724, 18035, 56458, 16598, 14366, 14184, 14182, 13618, 16590, 17751, 12778, 12796, 15937, 53608, 11479, 19016, 20292, 16846, 99929, 218215, 17295, 211770, 23882
BP	cardiocyte differentiation	8	0.0100301	19401, 108655, 13614, 77579, 22437, 13642, 17927, 68016	3	0.673908	17295, 17684, 21393
BP	cellular response to lipopolysaccharide	10	0.0102625	19401, 14469, 21929, 22418, 100689, 107765, 12877, 100702, 70097, 66102	6	0.267624	18035, 18787, 13618, 12608, 12796, 211770
BP	defense response to protozoan	4	0.0102856	12051, 14469, 236573, 100702	0	1	NA
BP	neuron differentiation	33	0.0102867	237860, 226251, 387609, 668303, 56198, 107765, 13641, 13642, 20620, 107449, 16542, 68585, 108655, 77579, 20677, 20471, 100503041, 12877, 242735, 19401, 64009, 229715, 13636, 20353, 16531, 15936, 11567, 19716, 22418, 27279, 54485, 13865, 21648	26	0.160436	15903, 216233, 14184, 20512, 14205, 14182, 19378, 13618, 18024, 76901, 17751, 170758, 20361, 74747, 15901, 18205, 16600, 236539, 22390, 320563, 234219, 11504, 20393, 16846, 12608, 17295
BP	regulation of secretion by cell	20	0.0103578	11865, 12291, 12753, 13614, 319508, 107765, 22341, 12952, 360013, 215445, 16500, 16514, 68585, 22418, 99889, 60533, 20677, 30878, 58185, 320790	16	0.0922911	94185, 22782, 110385, 12683, 68039, 14182, 12953, 384783, 14645, 18166, 223775, 19016, 18111, 16846, 11891, 18627
BP	negative regulation of intracellular signal transduction	15	0.0104369	11865, 11910, 18218, 246179, 21929, 14013, 18753, 26427, 54153, 21648, 19735, 192157, 231532, 268857, 67603	17	0.00128718	216233, 18569, 18024, 21859, 12778, 74747, 16600, 71962, 12702, 12048, 18035, 74136, 74155, 18626, 56458, 12700, 235584
BP	cartilage development	9	0.0104396	19401, 15402, 17127, 22418, 14177, 13614, 106522, 235320, 76566	7	0.0709293	14219, 14184, 14172, 14182, 16846, 12839, 18984
BP	positive regulation of cell communication	35	0.0104767	11910, 434341, 107765, 18952, 20620, 16542, 107449, 20677, 18784, 20344, 58185, 320100, 18550, 26401, 19696, 170770, 14371, 11865, 19401, 67122, 13614, 16011, 13636, 20353, 70097, 15242, 17127, 22418, 27279, 18753, 54485, 30878, 12313, 16706, 67393	30	0.0723686	14219, 11555, 20512, 14172, 17869, 20361, 17684, 14645, 18205, 69068, 14766, 14366, 14184, 68039, 14182, 16590, 17751, 21859, 12778, 384783, 18984, 110893, 53608, 11479, 17207, 20292, 18111, 16846, 17295, 23882
BP	epithelium migration	10	0.0105308	22418, 54485, 108655, 22341, 13636, 23871, 13642, 70097, 16542, 27494	10	0.00876879	15370, 11852, 14172, 18787, 14182, 16681, 16590, 18024, 17295, 16600
BP	regulation of Rho protein signal transduction	7	0.0106633	72754, 67425, 223435, 219140, 16800, 68016, 24001	3	0.537151	22325, 17207, 14766
BP	vasculogenesis	6	0.0108052	65255, 66549, 12192, 15242, 16542, 27494	5	0.040659	14366, 14182, 99929, 12778, 17684
BP	myofibril assembly	5	0.0108083	108655, 13614, 77579, 22437, 68016	2	0.570231	93677, 21393
BP	regulation of translation	13	0.0109022	19401, 74480, 69635, 16011, 69674, 67579, 319765, 12192, 12051, 17872, 20677, 12877, 19735	5	0.793912	13685, 56275, 53422, 18626, 18627
BP	positive regulation of signaling	35	0.0111936	11910, 434341, 107765, 18952, 20620, 16542, 107449, 20677, 18784, 20344, 58185, 320100, 18550, 26401, 19696, 170770, 14371, 11865, 19401, 67122, 13614, 16011, 13636, 20353, 70097, 15242, 17127, 22418, 27279, 18753, 54485, 30878, 12313, 16706, 67393	30	0.0757554	14219, 11555, 20512, 14172, 17869, 20361, 17684, 14645, 18205, 69068, 14766, 14366, 14184, 68039, 14182, 16590, 17751, 21859, 12778, 384783, 18984, 110893, 53608, 11479, 17207, 20292, 18111, 16846, 17295, 23882
BP	positive regulation of cellular protein metabolic process	32	0.0112773	12398, 74480, 108089, 16800, 22341, 18952, 20620, 16542, 12051, 22370, 21929, 29815, 20677, 18784, 12877, 320100, 26401, 170770, 18706, 19401, 13614, 69635, 13636, 20353, 70097, 17127, 22418, 18753, 17872, 51789, 12313, 16706	27	0.0848627	16468, 14219, 11555, 14172, 17869, 20361, 16600, 18205, 103724, 18035, 14366, 14184, 14182, 13618, 16590, 17751, 12778, 12796, 53608, 11479, 19016, 20292, 16846, 218215, 17295, 211770, 23882
BP	regulation of endothelial cell development	3	0.011464	13610, 12741, 12562	0	1	NA
BP	regulation of establishment of endothelial barrier	3	0.011464	13610, 12741, 12562	0	1	NA
BP	tonic smooth muscle contraction	3	0.011464	12291, 13614, 243547	0	1	NA
BP	morphogenesis of an epithelial sheet	5	0.0114741	22418, 54485, 243905, 231532, 26401	0	1	NA
BP	regulation of tumor necrosis factor production	7	0.0114922	12051, 19401, 21929, 100689, 108655, 16800, 268857	5	0.109967	12683, 13345, 16846, 74155, 11433
BP	cell projection organization	33	0.0116843	237860, 226251, 26942, 668303, 107765, 13641, 13642, 20620, 107449, 16542, 68585, 108655, 77579, 100503041, 12877, 242735, 17909, 231532, 64009, 219140, 229715, 13636, 97064, 20353, 11567, 67425, 22418, 18753, 27279, 106840, 13865, 21648, 104252	22	0.481712	16776, 22325, 14184, 14182, 18024, 16590, 56297, 17751, 76901, 170758, 20361, 15901, 16600, 18205, 13732, 236539, 22390, 320563, 11504, 67590, 20393, 17295
BP	antigen processing and presentation of peptide antigen	6	0.0118323	15015, 15018, 14960, 21354, 110557, 14969	1	1	15007
BP	axonogenesis	14	0.0121636	226251, 668303, 229715, 13641, 13636, 13642, 20353, 107449, 68585, 22418, 27279, 108655, 77579, 242735	5	0.869254	14184, 320563, 17751, 20361, 18205
BP	regulation of cell projection organization	19	0.0122718	64009, 237860, 107765, 229715, 13636, 20620, 20353, 11567, 68585, 67425, 22418, 27279, 18753, 13865, 21648, 12877, 17909, 231532, 104252	11	0.510544	320563, 14182, 11504, 20393, 16590, 18024, 17751, 17295, 20361, 15901, 16600
BP	epithelial cell proliferation	13	0.0123404	15402, 21929, 22418, 54485, 67122, 108655, 16011, 22341, 66549, 13642, 20111, 12192, 16542	16	0.000479808	15370, 14184, 14205, 16681, 17869, 19378, 13345, 16590, 16601, 242285, 14645, 15901, 20292, 74155, 16846, 12608
BP	cellular response to molecule of bacterial origin	10	0.0125316	19401, 14469, 21929, 22418, 100689, 107765, 12877, 100702, 70097, 66102	6	0.291871	18035, 18787, 13618, 12608, 12796, 211770
BP	cellular response to organic cyclic compound	16	0.0131093	11865, 19401, 433766, 12753, 13614, 18712, 16011, 56198, 107765, 67731, 12952, 12192, 108655, 13865, 17927, 26380	23	9.23905e-06	15370, 15903, 16598, 13685, 18534, 17869, 12953, 16601, 353187, 74747, 15901, 110893, 16600, 19016, 18035, 268903, 74155, 20393, 18626, 99929, 12608, 56458, 12606
BP	regulation of neuron apoptotic process	10	0.0131739	20471, 13653, 67579, 16500, 16531, 107449, 170770, 18706, 16542, 14371	6	0.297093	17748, 12048, 14184, 12608, 17751, 18205
BP	regulation of response to external stimulus	21	0.0133257	17472, 12753, 13614, 65256, 229898, 22341, 13642, 20353, 70097, 16542, 21929, 22418, 17127, 18753, 108655, 21679, 18784, 17064, 20344, 23871, 17927	28	2.618e-05	22325, 11555, 20512, 14205, 14172, 14182, 13024, 13618, 18024, 17751, 353187, 12778, 20361, 15937, 18205, 16600, 19016, 12702, 243270, 11988, 18787, 20292, 74136, 16846, 18626, 11433, 17295, 211770
BP	regulation of cell-cell adhesion	13	0.0133575	19401, 67122, 14960, 235320, 13641, 13642, 22418, 21929, 18753, 60533, 16186, 23871, 17909	9	0.196904	94185, 11555, 83554, 13024, 16846, 12608, 17684, 56838, 16600
BP	positive regulation of cartilage development	4	0.0133715	17127, 22418, 106522, 235320	2	0.386512	14172, 18984
BP	regulation of endothelial cell differentiation	4	0.0133715	13610, 12741, 12562, 16542	1	1	15901
BP	pattern specification process	15	0.013509	67122, 13614, 235320, 12826, 13641, 320878, 15242, 15402, 22418, 17127, 54485, 13865, 20471, 23893, 67603	6	0.829019	14766, 19378, 14296, 17684, 16658, 21393
BP	response to hormone	22	0.0136054	433766, 11865, 19401, 12753, 13614, 16011, 56198, 13653, 67731, 12952, 16531, 15242, 12192, 18753, 20788, 108655, 13865, 12313, 12877, 17927, 192157, 26380	30	1.18261e-05	15370, 14219, 216233, 13685, 22229, 17869, 20887, 12953, 16601, 353187, 15926, 74747, 70556, 16816, 12702, 74155, 18626, 56458, 12700, 11522, 18534, 16590, 17751, 384783, 18984, 18639, 19016, 110595, 16846, 20393
BP	regulation of glucocorticoid receptor signaling pathway	3	0.0136206	11865, 12753, 12952	2	0.162694	18626, 12953
BP	regulation of Ras protein signal transduction	9	0.0136707	72754, 67425, 223435, 219140, 54153, 16800, 231532, 68016, 24001	3	0.810579	22325, 17207, 14766
BP	phosphatidylinositol-mediated signaling	7	0.0137617	19401, 13614, 20344, 12192, 107449, 18706, 16542	3	0.567398	16846, 384783, 16600
BP	response to bacterium	19	0.0140364	19401, 236573, 100689, 13614, 107765, 100702, 70097, 12051, 14469, 21929, 14013, 22418, 18753, 108655, 12877, 320100, 110651, 268857, 66102	14	0.190465	17523, 12457, 94185, 18534, 13618, 12796, 20249, 18035, 66107, 110595, 18787, 12608, 11433, 211770
BP	establishment of endothelial barrier	4	0.0145045	13610, 12741, 12562, 17356	0	1	NA
BP	response to protozoan	4	0.0145045	12051, 14469, 236573, 100702	1	1	15937
BP	artery development	6	0.0146856	54485, 20677, 77579, 20471, 13642, 320790	1	1	17684
BP	positive regulation of apoptotic process	17	0.0148496	11910, 69635, 107765, 13653, 235320, 67731, 18952, 16531, 107449, 15402, 22418, 17127, 18753, 27279, 20677, 170770, 67603	17	0.0114927	14219, 15903, 15370, 18569, 11555, 14184, 11852, 17869, 19378, 21859, 18205, 19016, 12048, 229595, 16846, 56458, 23882
BP	regulation of MAPK cascade	19	0.0148766	19401, 11910, 13614, 13636, 18218, 20353, 70097, 246179, 16542, 14013, 22418, 18753, 18784, 21648, 19735, 320100, 16706, 26401, 67603	26	2.21971e-05	14219, 11555, 14172, 20361, 15901, 16600, 18205, 74155, 18626, 56458, 235584, 18569, 14366, 14184, 14182, 16590, 17751, 21859, 12778, 53608, 81877, 20292, 16846, 17295, 211770, 23882
BP	inositol lipid-mediated signaling	7	0.0152643	19401, 13614, 20344, 12192, 107449, 18706, 16542	3	0.579919	16846, 384783, 16600
BP	Notch signaling pathway	8	0.0154767	13610, 54485, 67122, 22437, 243547, 56198, 22190, 15242	7	0.0407419	69065, 69068, 16493, 18035, 110595, 16590, 12606
BP	epithelial cell development	10	0.0155713	19401, 15402, 13610, 22418, 12741, 11475, 100503041, 26401, 12562, 17356	7	0.171422	81879, 14184, 229595, 14182, 16681, 17295, 15901
BP	regulation of neuron differentiation	19	0.0158876	19401, 64009, 237860, 387609, 56198, 107765, 229715, 13636, 20620, 20353, 11567, 19716, 68585, 22418, 27279, 20471, 13865, 21648, 12877	14	0.203377	216233, 14182, 13618, 18024, 17751, 170758, 20361, 15901, 16600, 18205, 320563, 11504, 20393, 17295
BP	second-messenger-mediated signaling	9	0.0160517	11515, 13614, 12313, 60596, 20344, 19735, 16706, 18585, 16542	3	0.823003	17748, 13618, 17750
BP	positive regulation of programmed cell death	17	0.0160766	11910, 69635, 107765, 13653, 235320, 67731, 18952, 16531, 107449, 15402, 22418, 17127, 18753, 27279, 20677, 170770, 67603	17	0.0123963	14219, 15903, 15370, 18569, 11555, 14184, 11852, 17869, 19378, 21859, 18205, 19016, 12048, 229595, 16846, 56458, 23882
BP	cellular macromolecule biosynthetic process	90	0.016277	72754, 15118, 11910, 226251, 434341, 387609, 243905, 107765, 56198, 12952, 16800, 235497, 12192, 16542, 12051, 21929, 97884, 21679, 13557, 26427, 20677, 68895, 20471, 13713, 19872, 100040972, 242466, 110651, 23893, 14239, 19696, 19401, 11865, 53945, 215031, 641340, 12753, 69635, 13636, 69674, 67579, 97064, 12827, 15242, 68016, 17127, 22418, 14013, 20788, 71371, 268857, 12398, 74480, 320878, 69504…	90	0.00700964	217364, 15903, 81879, 53376, 11875, 55942, 50708, 22229, 234725, 12953, 56297, 16601, 227731, 17684, 433938, 66277, 15901, 16600, 70556, 69068, 16816, 268903, 20893, 14184, 14182, 18534, 53422, 13345, 18024, 23849, 100502825, 17751, 384783, 11479, 19016, 229599, 17207, 99929, 17295, 211770, 66200, 16468, 14219, 15370, 240514, 13685, 11555, 217082, 12683, 56275, 68240, 69994, 17869, 353187, 18205,…
BP	negative regulation of protein kinase activity	9	0.016463	21929, 24056, 18753, 19735, 97064, 192157, 18218, 15242, 67603	9	0.0139746	216233, 18569, 12702, 19088, 74155, 211770, 12700, 235584, 23882
BP	regulation of endothelial cell proliferation	6	0.0166016	22418, 54485, 67122, 22341, 66549, 16542	6	0.0147667	15370, 14184, 14205, 20292, 19378, 16846
BP	phosphatidylinositol 3-kinase signaling	6	0.0166016	19401, 13614, 20344, 12192, 107449, 16542	2	0.766283	16846, 16600
BP	cellular response to glucocorticoid stimulus	5	0.0168753	433766, 13614, 67731, 17927, 12192	6	0.00264842	13685, 20393, 74155, 56458, 16601, 74747
BP	embryonic pattern specification	5	0.0168753	17127, 22418, 67122, 235320, 13641	1	1	14296
BP	alpha-beta T cell differentiation	6	0.0172754	12051, 19401, 108655, 16186, 58185, 235320	1	1	23882
BP	morphogenesis of embryonic epithelium	8	0.0173583	19401, 22418, 20677, 243905, 20471, 22341, 20353, 15242	3	0.730488	16776, 19378, 17684
BP	neuron apoptotic process	10	0.0174009	20471, 13653, 67579, 16500, 16531, 107449, 170770, 18706, 16542, 14371	7	0.182238	17748, 94185, 12048, 14184, 12608, 17751, 18205
BP	positive regulation of cellular component biogenesis	14	0.0176319	15118, 72754, 13614, 229898, 229715, 16542, 67425, 99889, 17127, 19735, 330192, 104252, 26401, 170770	7	0.636018	14219, 20292, 330319, 93677, 16590, 20194, 15901
BP	regulation of cytoskeleton organization	14	0.0177154	72754, 12340, 17127, 99889, 18753, 237860, 13614, 19735, 16800, 20620, 78321, 26401, 104252, 11567	10	0.206393	14219, 20292, 56275, 330319, 93677, 20393, 68041, 20194, 15901, 18205
BP	regulation of protein localization	25	0.0177168	107765, 360013, 22341, 16500, 12051, 60533, 69181, 20677, 20471, 106522, 58185, 14371, 170770, 17472, 11865, 12753, 215445, 97064, 69581, 16514, 17127, 99889, 22418, 18753, 20788	13	0.802933	94185, 110385, 69068, 12048, 18035, 12683, 18111, 16846, 20393, 384783, 14645, 18627, 223775
BP	CD4-positive, alpha-beta T cell differentiation	5	0.0177562	12051, 19401, 108655, 16186, 58185	1	1	23882
BP	RNA metabolic process	82	0.0177627	72754, 15118, 11910, 226251, 434341, 387609, 243905, 107765, 56198, 12952, 235497, 16800, 12192, 16542, 12051, 21929, 21679, 13557, 26427, 20677, 68895, 20471, 13713, 100040972, 242466, 110651, 23893, 14239, 19696, 19401, 11865, 215031, 53945, 73713, 641340, 12753, 13636, 66549, 97064, 12827, 15242, 68016, 17127, 22418, 14013, 20788, 71371, 268857, 12398, 74480, 320878, 69504, 15402, 18143, 10865…	78	0.0325083	15903, 53376, 81879, 55942, 50708, 234725, 12953, 16601, 433938, 17684, 66277, 15901, 16600, 70556, 69068, 268903, 100609, 20893, 14184, 14182, 18534, 53422, 13345, 18024, 23849, 17751, 66441, 11479, 19016, 229599, 17207, 17295, 211770, 66200, 16468, 15370, 240514, 12457, 11555, 217082, 12683, 56275, 69994, 17869, 353187, 18205, 71389, 18035, 13875, 12879, 83554, 18626, 12609, 12608, 14311, 56458…
BP	regulation of catalytic activity	37	0.0180046	434341, 77976, 22370, 21929, 24056, 270163, 18784, 18550, 192157, 231532, 68701, 110651, 26401, 170770, 67603, 641340, 13614, 69635, 13636, 97064, 18218, 207592, 70097, 15242, 17127, 22418, 18753, 17872, 54153, 12313, 100502698, 19735, 19736, 20111, 17356, 27494, 68458	43	0.000348444	15370, 14219, 216233, 11812, 22325, 11555, 14172, 17869, 12953, 20194, 18205, 16600, 103724, 12702, 18054, 18787, 74155, 68041, 72281, 12700, 235584, 18569, 14366, 14184, 14182, 19088, 16590, 17751, 21859, 384783, 18984, 53608, 18639, 19016, 81877, 110595, 20292, 69263, 16846, 68453, 17295, 211770, 23882
BP	cellular response to oxygen levels	7	0.0180154	13614, 107765, 12877, 13653, 67579, 17927, 12192	9	0.000951691	19016, 13685, 11555, 18534, 18024, 17751, 56458, 17684, 110893
BP	regulation of epithelial cell migration	8	0.018355	22418, 54485, 108655, 22341, 13636, 23871, 70097, 16542	7	0.0467876	11852, 14172, 18787, 14182, 18024, 17295, 16600
BP	macromolecule localization	55	0.0183664	74360, 107765, 360013, 12952, 16500, 12192, 11733, 12051, 21928, 21929, 60533, 20677, 20471, 18784, 100503041, 14371, 11865, 12753, 97064, 207592, 69581, 15242, 26568, 22418, 99889, 17127, 20788, 226999, 17356, 27494, 668212, 668303, 229898, 22341, 319765, 108655, 69181, 106522, 58185, 12877, 21354, 330192, 170770, 17472, 64009, 13614, 215445, 235320, 16514, 328561, 18753, 106840, 17872, 243547, …	36	0.816535	16776, 11812, 94185, 16647, 11852, 12683, 14296, 15277, 12953, 56297, 14645, 20194, 103724, 16816, 69068, 18035, 268903, 59045, 110460, 11891, 18627, 14366, 110385, 68039, 18739, 17751, 384783, 66441, 223775, 19016, 12048, 18111, 16846, 77037, 68453, 67800
BP	positive regulation of endothelial cell proliferation	5	0.0186654	22418, 67122, 22341, 66549, 16542	4	0.0756322	15370, 14184, 14205, 20292
BP	glomerulus development	5	0.0186654	11475, 56198, 13653, 13809, 97064	1	1	66277
BP	response to fibroblast growth factor	6	0.0186769	22418, 14177, 54485, 74360, 12192, 15936	6	0.01663	14219, 15370, 14184, 14172, 14182, 17869
BP	blood circulation	14	0.0187139	12291, 13614, 60596, 22341, 13809, 16531, 16542, 17127, 11475, 30878, 12313, 243547, 19735, 320790	12	0.0656796	14219, 19016, 11555, 16493, 13618, 20887, 16846, 17295, 18627, 15937, 18166, 21393
BP	negative regulation of transferase activity	10	0.0190484	21929, 24056, 18753, 100502698, 19735, 97064, 192157, 18218, 15242, 67603	11	0.00564954	216233, 19016, 18569, 12702, 19088, 74155, 384783, 211770, 12700, 235584, 23882
BP	regulation of actin cytoskeleton organization	11	0.0192432	72754, 17127, 99889, 12340, 18753, 237860, 13614, 78321, 26401, 104252, 11567	7	0.299389	14219, 20292, 330319, 93677, 20194, 15901, 18205
BP	regulation of neural precursor cell proliferation	6	0.0194049	19716, 22418, 54485, 22341, 17356, 14371	2	0.779784	14766, 56458
BP	positive regulation of Wnt signaling pathway	6	0.0194049	11865, 22418, 67122, 20677, 15242, 14371	1	1	14184
BP	positive regulation of mesenchymal cell proliferation	4	0.0195667	22418, 108655, 20471, 16542	3	0.107055	14182, 17869, 384783
BP	artery morphogenesis	5	0.0196029	54485, 20677, 20471, 13642, 320790	1	1	17684
BP	cellular response to biotic stimulus	10	0.0198908	19401, 14469, 21929, 22418, 100689, 107765, 12877, 100702, 70097, 66102	6	0.346943	18035, 18787, 13618, 12608, 12796, 211770
BP	regulation of secretion	20	0.0202662	11865, 12291, 12753, 13614, 319508, 107765, 22341, 12952, 360013, 215445, 16500, 16514, 68585, 22418, 99889, 60533, 20677, 30878, 58185, 320790	17	0.0879081	94185, 22782, 110385, 12683, 68039, 14182, 13618, 12953, 384783, 14645, 18166, 223775, 19016, 18111, 16846, 11891, 18627
BP	circulatory system process	14	0.0202668	12291, 13614, 60596, 22341, 13809, 16531, 16542, 17127, 11475, 30878, 12313, 243547, 19735, 320790	12	0.0696723	14219, 19016, 11555, 16493, 13618, 20887, 16846, 17295, 18627, 15937, 18166, 21393
BP	cellular response to hormone stimulus	16	0.0203564	11865, 19401, 433766, 12753, 13614, 56198, 67731, 12952, 12192, 18753, 108655, 13865, 12877, 192157, 17927, 26380	23	2.1463e-05	15370, 13685, 216233, 18534, 17869, 22229, 16590, 12953, 17751, 18984, 384783, 16601, 353187, 74747, 19016, 70556, 12702, 16846, 74155, 20393, 18626, 56458, 12700
BP	nitrogen compound transport	19	0.0204591	11865, 12753, 13614, 67760, 16500, 11832, 319765, 16514, 15242, 12192, 68585, 18753, 20677, 30878, 69354, 12877, 21354, 320790, 192287	18	0.0296656	110385, 20512, 20514, 17869, 212555, 384783, 66441, 14645, 223775, 19016, 70556, 11988, 74136, 18111, 226844, 16846, 18627, 50934
BP	negative regulation of cell projection organization	8	0.0204709	68585, 22418, 18753, 13865, 13636, 20620, 20353, 231532	2	0.932194	17751, 15901
BP	cellular response to corticosteroid stimulus	5	0.020569	433766, 13614, 67731, 17927, 12192	6	0.00343687	13685, 20393, 74155, 56458, 16601, 74747
BP	intracellular receptor signaling pathway	8	0.0210255	19401, 11865, 21929, 12753, 108655, 18712, 56198, 12952	9	0.00554781	19016, 18035, 74136, 19378, 16846, 18626, 12953, 16601, 17684
BP	positive regulation of leukocyte cell-cell adhesion	8	0.0210255	19401, 60533, 16186, 14960, 235320, 13641, 23871, 13642	1	1	16846
BP	adhesion of symbiont to host	3	0.0210334	14469, 236573, 100702	0	1	NA
BP	axon development	14	0.0215869	226251, 668303, 229715, 13641, 13636, 13642, 20353, 107449, 68585, 22418, 27279, 108655, 77579, 242735	5	0.904614	14184, 320563, 17751, 20361, 18205
BP	hormone-mediated signaling pathway	8	0.0215884	19401, 11865, 12753, 108655, 13865, 56198, 12952, 26380	7	0.0533996	15370, 19016, 20393, 18626, 12953, 353187, 16601
BP	positive regulation of epithelial cell migration	6	0.0217	22418, 108655, 22341, 23871, 70097, 16542	6	0.0193486	11852, 14172, 18787, 14182, 18024, 17295
BP	negative regulation of cell development	12	0.0219969	19716, 13610, 68585, 22418, 387609, 13865, 21648, 16800, 13636, 20620, 20353, 76566	5	0.779683	14184, 14766, 13618, 17751, 15901
BP	negative regulation of protein transport	9	0.0220327	17472, 69181, 20677, 106522, 58185, 215445, 97064, 16500, 16514	5	0.424561	94185, 110385, 18035, 12683, 223775
BP	in utero embryonic development	14	0.0225049	106947, 13614, 243905, 53601, 15242, 12192, 14013, 17127, 108655, 21679, 77579, 26380, 320790, 27494	13	0.0381645	11479, 16598, 22782, 12702, 12048, 13875, 14182, 17869, 226844, 12608, 12606, 17684, 67153
BP	vasodilation	5	0.0225878	30878, 60596, 19735, 16531, 16542	2	0.650883	11555, 13618
BP	neuron projection development	23	0.0229163	64009, 226251, 237860, 668303, 107765, 229715, 13636, 13641, 13642, 20620, 20353, 107449, 16542, 11567, 68585, 22418, 27279, 108655, 77579, 13865, 21648, 12877, 242735	16	0.368593	14184, 14182, 18024, 76901, 17751, 170758, 20361, 15901, 18205, 16600, 236539, 22390, 320563, 11504, 20393, 17295
BP	negative regulation of catalytic activity	18	0.023267	97064, 18218, 15242, 22370, 21929, 18753, 24056, 17872, 54153, 19735, 100502698, 192157, 20111, 110651, 68701, 68458, 27494, 67603	22	0.000761802	15370, 11812, 18569, 216233, 19088, 12953, 21859, 17751, 18984, 384783, 16600, 19016, 12702, 18054, 110595, 18787, 74155, 72281, 12700, 211770, 235584, 23882
BP	regulation of blood pressure	8	0.0233478	17127, 13614, 11475, 30878, 243547, 60596, 22341, 13809	7	0.0569079	19016, 11555, 13618, 20887, 16846, 15937, 18166
BP	blood vessel endothelial cell migration	5	0.0236408	54485, 22341, 13642, 16542, 27494	3	0.285464	15370, 18024, 16600
BP	negative regulation of transport	15	0.0237231	17472, 13614, 215445, 12952, 97064, 16500, 16514, 20788, 69181, 231070, 20677, 106522, 382427, 100502698, 58185	17	0.00368607	11812, 94185, 22782, 110385, 16493, 12683, 68039, 17869, 69994, 12953, 384783, 18166, 15937, 223775, 19016, 18035, 16846
BP	cellular response to interferon-beta	4	0.0239238	15953, 14469, 100702, 100039796	2	0.455114	225594, 226695
BP	protein localization to nucleus	12	0.024457	12051, 17472, 11865, 17127, 64009, 18753, 69181, 74360, 20471, 235320, 97064, 15242	6	0.628865	69068, 16647, 18035, 16846, 12953, 17751
BP	regulation of intracellular steroid hormone receptor signaling pathway	5	0.0247232	11865, 12753, 108655, 56198, 12952	2	0.6611	18626, 12953
BP	regulation of protein complex assembly	12	0.0249072	99889, 12340, 18753, 231070, 229898, 20344, 19735, 16800, 26401, 104252, 170770, 11567	5	0.792174	13685, 20292, 330319, 93677, 20393
BP	cellular response to external stimulus	10	0.0249767	11910, 20788, 18712, 67760, 668303, 107765, 67579, 17927, 16500, 26401	5	0.579826	19016, 18534, 18024, 56458, 14645
BP	embryonic organ morphogenesis	11	0.0252222	15402, 17127, 22418, 106947, 13614, 231070, 20471, 100503041, 13636, 320878, 320790	8	0.196358	14182, 17869, 19378, 13345, 226844, 17684, 16658, 21393
BP	positive regulation of cellular component organization	29	0.0252543	15118, 72754, 229898, 107765, 16500, 11733, 16542, 22370, 12877, 17927, 330192, 26401, 170770, 64009, 13614, 229715, 97064, 69581, 11567, 67425, 17127, 99889, 22418, 18753, 27279, 20788, 21648, 19735, 104252	23	0.220579	14219, 16468, 11555, 14182, 18024, 16590, 15277, 170758, 20361, 20194, 15901, 18205, 19016, 320563, 18787, 20292, 11504, 330319, 93677, 20393, 68453, 11891, 17295
BP	positive regulation of hydrolase activity	14	0.0252645	69635, 207592, 22418, 17127, 18753, 17872, 270163, 18784, 12313, 19735, 19736, 231532, 170770, 17356	11	0.146971	14219, 103724, 19016, 11555, 14184, 14182, 20292, 17869, 68453, 20194, 18205
BP	regulation of cell activation	15	0.0257769	19401, 67122, 14960, 235320, 13641, 13642, 12192, 21929, 22418, 18753, 60533, 16186, 18784, 20344, 20111	8	0.636934	14219, 94185, 11555, 11988, 13024, 16846, 12608, 384783
BP	multi-multicellular organism process	9	0.0258346	19401, 11865, 15018, 21679, 13614, 67760, 16011, 56632, 23871	4	0.668133	11479, 16846, 16601, 17684
BP	cardiac septum morphogenesis	5	0.0258351	19401, 22418, 20677, 56198, 320790	1	1	17684
BP	regulation of neuron death	11	0.0260919	20471, 13653, 67579, 16500, 16531, 19696, 107449, 170770, 18706, 16542, 14371	7	0.34064	17748, 12048, 14184, 12608, 17751, 74747, 18205
BP	glucocorticoid receptor signaling pathway	3	0.0267094	11865, 12753, 12952	2	0.222434	18626, 12953
BP	regulation of thymocyte apoptotic process	3	0.0267094	22418, 13636, 170770	0	1	NA
BP	regulation of striated muscle tissue development	7	0.0267128	11865, 17127, 108655, 13614, 20471, 13642, 17927	5	0.179305	53376, 11555, 14182, 14605, 353187
BP	endothelial cell proliferation	6	0.0268032	22418, 54485, 67122, 22341, 66549, 16542	4	0.223359	15370, 14184, 14205, 20292
BP	response to wounding	15	0.0269618	15242, 12192, 21929, 22418, 17127, 18753, 27279, 77579, 13713, 20344, 23871, 17927, 231532, 26401, 14371	12	0.141388	15903, 22325, 22390, 11555, 20512, 14184, 18787, 17869, 18024, 11891, 19124, 16600
BP	positive regulation of muscle organ development	5	0.0269766	11865, 108655, 13614, 13642, 17927	3	0.301775	53376, 11555, 14182
BP	positive regulation of striated muscle tissue development	5	0.0269766	11865, 108655, 13614, 13642, 17927	3	0.301775	53376, 11555, 14182
BP	CD4-positive, alpha-beta T cell activation	5	0.0269766	12051, 19401, 108655, 16186, 58185	2	0.67102	12608, 23882
BP	regulation of transcription from RNA polymerase II promoter in response to stress	4	0.0270959	11910, 17872, 26427, 13653	6	0.000400919	16598, 71389, 18024, 12608, 17751, 17684
BP	regulation of synapse structure or activity	10	0.0271477	19401, 22418, 20471, 12877, 13653, 229715, 16500, 20620, 16542, 14371	2	0.984621	16590, 110893
BP	muscle cell proliferation	8	0.0271524	21929, 108655, 13614, 20471, 16011, 13653, 12797, 68861	5	0.311711	19016, 14182, 17869, 211770, 16600
BP	positive regulation of cell death	17	0.0272173	11910, 69635, 107765, 13653, 235320, 67731, 18952, 16531, 107449, 15402, 22418, 17127, 18753, 27279, 20677, 170770, 67603	19	0.00481868	14219, 15903, 15370, 18569, 11555, 11852, 14184, 17869, 19378, 21859, 17751, 74747, 18205, 19016, 12048, 229595, 16846, 56458, 23882
BP	negative regulation of protein serine/threonine kinase activity	6	0.0277219	21929, 18753, 19735, 18218, 15242, 67603	3	0.491494	18569, 19088, 235584
BP	positive regulation of muscle tissue development	5	0.0281479	11865, 108655, 13614, 13642, 17927	3	0.307199	53376, 11555, 14182
BP	negative regulation of establishment of protein localization	9	0.0281976	17472, 69181, 20677, 106522, 58185, 215445, 97064, 16500, 16514	6	0.267624	94185, 110385, 12048, 18035, 12683, 223775
BP	regulation of muscle organ development	7	0.0282601	11865, 17127, 108655, 13614, 20471, 13642, 17927	5	0.185155	53376, 11555, 14182, 14605, 353187
BP	nephron development	7	0.0282601	21853, 11475, 20471, 56198, 13653, 13809, 97064	4	0.386538	16776, 17869, 17684, 66277
BP	regulation of hemopoiesis	12	0.0283452	19401, 15402, 67122, 108655, 18712, 16186, 14960, 235320, 23871, 235497, 12192, 16542	15	0.00138539	14184, 17869, 13024, 13345, 18024, 57259, 11479, 69068, 18035, 93694, 83554, 16846, 12608, 211770, 16658
BP	endodermal cell differentiation	4	0.028762	22370, 235497, 12827, 67603	0	1	NA
BP	negative regulation of G-protein coupled receptor protein signaling pathway	4	0.028762	14773, 19735, 12952, 19736	1	1	11555
BP	regulation of cellular response to growth factor stimulus	9	0.0288162	17127, 22418, 22341, 66650, 18550, 23893, 15242, 67603, 16542	8	0.0622734	14366, 14205, 14172, 12683, 14182, 83554, 17751, 17684
BP	skeletal system morphogenesis	9	0.0291073	19401, 15402, 17127, 14177, 106947, 231070, 20471, 71371, 76566	11	0.00288923	14219, 215418, 14184, 14172, 17869, 13345, 226844, 99929, 12839, 11433, 17684
BP	regulation of receptor biosynthetic process	3	0.0297528	15402, 13614, 18550	1	1	19016
BP	striated muscle cell differentiation	10	0.0298815	19401, 108655, 13614, 77579, 22437, 16011, 13642, 17927, 78321, 68016	3	0.924156	93677, 17295, 21393
BP	positive chemotaxis	4	0.0304813	17127, 22418, 22341, 16542	3	0.141267	14205, 17295, 18205
BP	patterning of blood vessels	4	0.0304813	54485, 67122, 13614, 12826	0	1	NA
BP	appendage development	8	0.0306962	19401, 14013, 22418, 106947, 20677, 106522, 235320, 320790	3	0.788148	14182, 19378, 226844
BP	limb development	8	0.0306962	19401, 14013, 22418, 106947, 20677, 106522, 235320, 320790	3	0.788148	14182, 19378, 226844
BP	cell morphogenesis involved in neuron differentiation	15	0.0310078	226251, 668303, 229715, 13641, 13636, 13642, 20353, 107449, 68585, 22418, 27279, 108655, 77579, 100503041, 242735	9	0.500353	20512, 14184, 320563, 20393, 17751, 17295, 20361, 15901, 18205
BP	liver development	7	0.0315296	19401, 22370, 21929, 17127, 20111, 15242, 18706	9	0.00217673	16468, 18035, 17869, 19378, 12608, 12606, 17295, 17684, 13170
BP	regulation of hydrolase activity	22	0.0315669	69635, 207592, 77976, 22370, 22418, 17127, 18753, 17872, 54153, 270163, 18784, 12313, 19735, 18550, 19736, 20111, 231532, 110651, 68701, 170770, 17356, 27494	23	0.0129525	14219, 15370, 11812, 22325, 11555, 14184, 14182, 17869, 12953, 21859, 17751, 18984, 20194, 18205, 16600, 103724, 19016, 18054, 110595, 18787, 20292, 68453, 72281
BP	response to organic cyclic compound	24	0.0316985	433766, 11865, 19401, 12753, 13614, 18712, 16011, 56198, 107765, 67731, 12952, 17722, 16531, 12192, 16514, 108655, 17769, 18784, 13865, 12313, 23871, 17927, 26380, 67603	38	2.31348e-07	15370, 15903, 14219, 216233, 13685, 12683, 20887, 22229, 17869, 12953, 15926, 353187, 16601, 74747, 15901, 16600, 16816, 18035, 268903, 74155, 18626, 12608, 56458, 12606, 16598, 11522, 18534, 19088, 13618, 19378, 110893, 18639, 19016, 12048, 13849, 20393, 16846, 99929
BP	regulation of mesenchymal cell proliferation	4	0.0322535	22418, 108655, 20471, 16542	3	0.14633	14182, 17869, 384783
BP	kidney epithelium development	7	0.0323838	19401, 17127, 21853, 20471, 56198, 13642, 97064	5	0.200045	16776, 14182, 17869, 17684, 66277
BP	regulation of dephosphorylation	7	0.0323838	17127, 18753, 17872, 12313, 68701, 68458, 77976	2	0.902965	12953, 72281
BP	regulation of protein secretion	13	0.0324284	11865, 12753, 107765, 22341, 360013, 215445, 16500, 16514, 22418, 99889, 60533, 20677, 58185	9	0.304882	94185, 110385, 12683, 18111, 16846, 384783, 14645, 18627, 223775
BP	posttranscriptional regulation of gene expression	13	0.0324284	19401, 74480, 69635, 16011, 69674, 67579, 319765, 12192, 12051, 17872, 20677, 12877, 19735	7	0.613986	13685, 12457, 56275, 53422, 18626, 18627, 112403
BP	cardiac septum development	6	0.032614	19401, 22418, 20677, 77579, 56198, 320790	1	1	17684
BP	transmembrane receptor protein serine/threonine kinase signaling pathway	11	0.0327202	17127, 22418, 12741, 13653, 66650, 18550, 97064, 23893, 26401, 12562, 16542	7	0.373087	11479, 12683, 56275, 83554, 76901, 17684, 15901
BP	actin filament organization	11	0.0327583	72754, 17127, 99889, 12340, 18753, 16800, 320878, 26401, 104252, 76566, 11567	8	0.229085	14219, 20292, 71584, 330319, 93677, 20194, 15901, 21393
BP	regulation of hormone secretion	10	0.0329104	11865, 12753, 13614, 20677, 30878, 215445, 12952, 16500, 16514, 320790	12	0.00385087	19016, 110385, 68039, 14182, 18111, 16846, 12953, 384783, 14645, 18627, 18166, 223775
BP	corticosteroid receptor signaling pathway	3	0.0329268	11865, 12753, 12952	2	0.245124	18626, 12953
BP	regulation of protein dephosphorylation	5	0.0331329	18753, 17872, 12313, 68458, 77976	1	1	12953
BP	cellular response to extracellular stimulus	8	0.0336045	11910, 20788, 18712, 67760, 668303, 67579, 17927, 16500	5	0.339173	19016, 18534, 18024, 56458, 14645
BP	tumor necrosis factor production	6	0.033653	12051, 19401, 21929, 100689, 16800, 268857	5	0.0960476	12683, 13345, 16846, 74155, 11433
BP	regulation of DNA-templated transcription in response to stress	4	0.0340784	11910, 17872, 26427, 13653	7	6.13603e-05	16598, 71389, 69068, 18024, 12608, 17751, 17684
BP	hepaticobiliary system development	7	0.0341373	19401, 22370, 21929, 17127, 20111, 15242, 18706	9	0.00245049	16468, 18035, 17869, 19378, 12608, 12606, 17295, 17684, 13170
BP	positive regulation of intracellular signal transduction	22	0.0344952	19401, 13614, 16011, 107765, 13636, 18952, 20620, 20353, 70097, 107449, 16542, 22418, 18753, 18784, 12313, 20344, 320100, 16706, 26401, 19696, 170770, 67393	19	0.119107	14219, 14366, 11555, 14184, 14172, 14182, 16590, 17751, 12778, 20361, 18205, 53608, 17207, 69068, 14766, 20292, 16846, 17295, 23882
BP	formation of primary germ layer	6	0.035792	22370, 17127, 22418, 235497, 12827, 67603	1	1	14182
BP	neural precursor cell proliferation	7	0.035951	19716, 22418, 54485, 22341, 15242, 17356, 14371	2	0.908589	14766, 14182
BP	negative regulation of tumor necrosis factor production	4	0.0359559	12051, 19401, 21929, 268857	4	0.033341	12683, 13345, 74155, 11433
BP	negative regulation of smooth muscle contraction	3	0.0362267	60596, 19735, 16531	1	1	11555
BP	gene expression	94	0.0364134	72754, 15118, 11910, 14955, 226251, 387609, 434341, 243905, 107765, 56198, 12952, 16800, 235497, 12192, 16542, 12051, 21929, 21679, 13557, 26427, 20677, 16186, 68895, 20471, 13713, 100040972, 242466, 110651, 23893, 14239, 19696, 19401, 11865, 53945, 215031, 73713, 641340, 12753, 69635, 13636, 67579, 69674, 66549, 13809, 97064, 12827, 15242, 68016, 17127, 22418, 14013, 20788, 11475, 71371, 268857,…	91	0.0416975	15903, 81879, 53376, 55942, 50708, 22229, 234725, 12953, 16601, 227731, 17684, 433938, 66277, 15901, 16600, 103724, 69065, 70556, 69068, 18787, 268903, 100609, 20893, 14184, 14182, 18534, 53422, 13345, 23849, 18024, 100502825, 17751, 66441, 11479, 19016, 229599, 17207, 99929, 17295, 211770, 66200, 16468, 14219, 15370, 240514, 13685, 12457, 11555, 217082, 12683, 56275, 69994, 17869, 13024, 353187,…
BP	response to interleukin-1	6	0.0368923	433766, 13614, 17769, 107765, 13653, 23871	7	0.00893894	16598, 18787, 20292, 18534, 17869, 12608, 12796
BP	regulation of embryonic development	6	0.0368923	21929, 22418, 67122, 20471, 67603, 27494	5	0.102899	16776, 12457, 14182, 18024, 16600
BP	regulation of actin filament-based process	11	0.0376924	72754, 17127, 99889, 12340, 18753, 237860, 13614, 78321, 26401, 104252, 11567	7	0.395345	14219, 20292, 330319, 93677, 20194, 15901, 18205
BP	central nervous system development	23	0.0378708	19401, 67760, 235320, 12826, 18952, 20353, 15242, 68585, 22370, 14013, 22418, 54485, 108655, 77579, 20677, 13865, 20471, 12313, 56632, 23871, 192157, 320790, 17356	28	0.0010733	15903, 17869, 56297, 170758, 74747, 17684, 20361, 15901, 18205, 14766, 66146, 14366, 14184, 14182, 19378, 17750, 17751, 384783, 110893, 11479, 19016, 236539, 110595, 234219, 18111, 16846, 17295, 16658
BP	regulation of chondrocyte differentiation	4	0.0378856	17127, 106522, 235320, 76566	3	0.16173	14219, 14172, 18984
BP	regulation of extrinsic apoptotic signaling pathway via death domain receptors	4	0.0378856	11910, 21929, 69635, 79201	2	0.516071	18787, 21859
BP	response to interferon-beta	4	0.0378856	15953, 14469, 100702, 100039796	2	0.516071	225594, 226695
BP	stem cell proliferation	6	0.0380132	19716, 14013, 22418, 18712, 22341, 14371	1	1	14182
BP	negative regulation of neurogenesis	10	0.0380992	19716, 68585, 22418, 387609, 13865, 21648, 16800, 13636, 20620, 20353	5	0.640116	14184, 14766, 13618, 17751, 15901
BP	circadian rhythm	8	0.0382736	11865, 21853, 12753, 18143, 22190, 12952, 18030, 16531	15	2.39214e-06	15903, 12457, 53376, 20893, 56275, 12953, 16601, 15901, 229599, 268903, 16846, 18626, 18627, 18628, 13170
BP	cellular polysaccharide metabolic process	5	0.0386011	15118, 69181, 53601, 52331, 53412	3	0.350224	232984, 384783, 18627
BP	regulation of phosphatidylinositol 3-kinase signaling	5	0.0386011	19401, 20344, 68861, 107449, 16542	2	0.712199	16846, 16600
BP	response to muscle stretch	3	0.0396481	13614, 107765, 78321	2	0.267154	18035, 21393
BP	axonal fasciculation	3	0.0396481	68585, 22418, 229715	0	1	NA
BP	positive regulation of dephosphorylation	4	0.0398673	17127, 18753, 17872, 12313	0	1	NA
BP	negative regulation of angiogenesis	5	0.0400441	15402, 54485, 12827, 15242, 27494	5	0.0365063	11555, 18054, 18787, 11504, 16600
BP	regulation of protein modification by small protein conjugation or removal	8	0.0401522	17472, 21929, 20677, 13653, 12952, 18952, 70097, 268857	4	0.595162	11555, 14184, 211770, 18627
BP	regulation of defense response	16	0.0413107	17472, 12753, 434341, 65256, 229898, 21929, 22418, 17127, 108655, 21679, 18784, 17064, 58185, 23871, 21354, 110651	20	0.00152595	11555, 20512, 13024, 13618, 12778, 353187, 20361, 15937, 19016, 12702, 18035, 243270, 18787, 11988, 20292, 74136, 93694, 16846, 18626, 11433
BP	single-organism organelle organization	36	0.041621	72754, 237860, 226251, 65256, 26942, 319508, 74360, 16800, 360013, 320878, 20620, 108958, 108655, 77579, 26401, 170770, 18706, 64009, 13614, 12797, 78321, 69581, 76566, 68016, 11567, 12340, 17127, 99889, 18753, 22437, 17064, 21648, 100502698, 19735, 104252, 27494	25	0.628376	14219, 16776, 11555, 20512, 56275, 16681, 17869, 15277, 56297, 170758, 20194, 15901, 21393, 18205, 22390, 330319, 93677, 68041, 16590, 15937, 243270, 12048, 71584, 20292, 20393
BP	glandular epithelial cell differentiation	4	0.0419005	19401, 15402, 22418, 108655	0	1	NA
BP	mesenchyme morphogenesis	4	0.0419005	17127, 22418, 11475, 56198	1	1	17869
BP	regionalization	11	0.0423013	15402, 17127, 22418, 54485, 67122, 13614, 13865, 235320, 23893, 15242, 67603	5	0.762764	14766, 19378, 17684, 16658, 21393
BP	neuron death	11	0.0430173	20471, 13653, 67579, 16500, 16531, 19696, 107449, 170770, 18706, 16542, 14371	8	0.26323	17748, 94185, 12048, 14184, 12608, 17751, 74747, 18205
BP	response to abiotic stimulus	26	0.0430824	12398, 433766, 12753, 13614, 67760, 107765, 13653, 12952, 22341, 67731, 67579, 78321, 16531, 12192, 16542, 12051, 17127, 76293, 17769, 20677, 100503041, 12877, 23871, 17927, 26401, 170770	33	0.000368083	14219, 13685, 53376, 11555, 11852, 16493, 20512, 56275, 22229, 17869, 12953, 74747, 17684, 21393, 69068, 18035, 74155, 18626, 56458, 17523, 241296, 20893, 14205, 18534, 16590, 18024, 17751, 110893, 19016, 12048, 14605, 20393, 16846
BP	positive regulation of chondrocyte differentiation	3	0.0431865	17127, 106522, 235320	2	0.277927	14172, 18984
BP	receptor biosynthetic process	3	0.0431865	15402, 13614, 18550	1	1	19016
BP	thymocyte apoptotic process	3	0.0431865	22418, 13636, 170770	0	1	NA
BP	protein localization	47	0.0434384	668212, 668303, 74360, 107765, 229898, 360013, 22341, 16500, 11733, 12051, 21928, 21929, 60533, 108655, 69181, 20677, 106522, 20471, 100503041, 58185, 21354, 330192, 170770, 14371, 11865, 17472, 64009, 12753, 215445, 235320, 97064, 207592, 69581, 15242, 16514, 17127, 99889, 22418, 18753, 17872, 20788, 106840, 243547, 226999, 17356, 53412, 27494	27	0.959604	16776, 94185, 16647, 11852, 12683, 14296, 12953, 15277, 56297, 14645, 20194, 103724, 69068, 18035, 11891, 18627, 110385, 18739, 17751, 384783, 223775, 19016, 12048, 18111, 16846, 77037, 68453
BP	negative regulation of cytokine production	8	0.0437344	12051, 17472, 19401, 21929, 60533, 18550, 19696, 268857	10	0.00433017	16598, 19016, 94185, 12683, 14182, 13345, 74155, 11433, 17295, 16600
BP	cellular response to decreased oxygen levels	6	0.0439288	13614, 107765, 12877, 13653, 67579, 12192	7	0.0111873	13685, 11555, 18534, 18024, 17751, 17684, 110893
BP	negative regulation of blood vessel morphogenesis	5	0.0445552	15402, 54485, 12827, 15242, 27494	5	0.040659	11555, 18054, 18787, 11504, 16600
BP	dephosphorylation	11	0.0448112	19258, 17127, 18753, 237860, 17872, 12313, 18218, 68701, 68458, 67603, 77976	5	0.770404	56405, 12953, 11433, 72281, 235584
BP	cellular response to nutrient levels	7	0.0449067	11910, 20788, 18712, 67760, 67579, 17927, 16500	5	0.240237	19016, 18534, 18024, 56458, 14645
BP	regulation of actin polymerization or depolymerization	7	0.0459708	99889, 12340, 18753, 237860, 26401, 104252, 11567	3	0.718681	20292, 330319, 93677
BP	positive regulation of apoptotic signaling pathway	7	0.0459708	11910, 17127, 27279, 18753, 18952, 107449, 170770	2	0.921268	17869, 21859
BP	cell cycle	31	0.0460356	74360, 16800, 12952, 18952, 20620, 12192, 21929, 67455, 13557, 77579, 20677, 12877, 19872, 110651, 14371, 19401, 21853, 105278, 12753, 13614, 18712, 215445, 69581, 15242, 17127, 22418, 18753, 12313, 21648, 19735, 13134	23	0.455373	14219, 15370, 13685, 53376, 11852, 16493, 14184, 14182, 56275, 68240, 17869, 67153, 17684, 15937, 223775, 11479, 236539, 70556, 69068, 22390, 12048, 17295, 12606
BP	positive regulation of cell activation	10	0.0461196	19401, 22418, 60533, 16186, 14960, 20344, 235320, 13641, 13642, 20111	3	0.943462	14219, 16846, 384783
BP	regulation of hormone levels	14	0.0465559	11865, 12753, 13614, 20677, 30878, 13653, 12952, 215445, 13809, 18550, 16500, 16531, 16514, 320790	21	6.68121e-05	110385, 14366, 68039, 11522, 14182, 19378, 20887, 12953, 18984, 384783, 242285, 14645, 18166, 223775, 18205, 19016, 18111, 59045, 16846, 99929, 18627
BP	nitric-oxide synthase biosynthetic process	3	0.0468377	13614, 12877, 16542	0	1	NA
BP	regulation of nitric-oxide synthase biosynthetic process	3	0.0468377	13614, 12877, 16542	0	1	NA
BP	regulation of actin filament length	7	0.0470655	99889, 12340, 18753, 237860, 26401, 104252, 11567	3	0.721673	20292, 330319, 93677
BP	positive regulation of T cell activation	7	0.0470655	19401, 60533, 16186, 14960, 235320, 13641, 13642	1	1	16846
BP	cell fate commitment	9	0.0473159	19401, 22418, 54485, 21679, 20471, 235497, 17927, 67603, 16542	5	0.541337	19016, 14184, 14182, 12608, 18205
BP	vasoconstriction	5	0.0477144	12291, 13614, 11475, 30878, 243547	3	0.381898	13618, 16846, 18166
BP	endoderm formation	4	0.0483061	22370, 235497, 12827, 67603	0	1	NA
BP	regulation of neuron projection development	14	0.0490536	64009, 237860, 107765, 229715, 13636, 20620, 20353, 11567, 68585, 22418, 27279, 13865, 21648, 12877	10	0.341437	320563, 14182, 11504, 20393, 18024, 17751, 17295, 20361, 15901, 16600
BP	protein secretion	14	0.0490536	11865, 12753, 107765, 229898, 22341, 360013, 215445, 16500, 16514, 22418, 60533, 108655, 20677, 58185	9	0.482399	94185, 110385, 12683, 18111, 16846, 384783, 14645, 18627, 223775
BP	positive regulation of epithelial cell proliferation	7	0.0492855	21929, 22418, 67122, 108655, 22341, 66549, 16542	8	0.0145321	15370, 14184, 14205, 20292, 17869, 13345, 14645, 15901
BP	muscle organ morphogenesis	5	0.0493394	22418, 54485, 107765, 71371, 320790	1	1	21393
BP	forebrain development	12	0.0501985	19401, 68585, 14013, 22418, 77579, 67760, 13865, 23871, 192157, 320790, 15242, 17356	8	0.40247	14184, 14766, 14182, 17869, 19378, 170758, 20361, 110893
BP	ear morphogenesis	6	0.0503671	22418, 13614, 231070, 20471, 100503041, 320790	4	0.306408	14182, 17869, 16658, 21393
BP	antigen processing and presentation of exogenous peptide antigen	4	0.0505419	15018, 14960, 21354, 14969	1	1	15007
BP	middle ear morphogenesis	3	0.0505975	13614, 231070, 20471	2	0.299003	14182, 17869
BP	atrioventricular valve morphogenesis	3	0.0505975	20677, 56198, 13636	0	1	NA
BP	positive regulation of cardiac muscle cell differentiation	3	0.0505975	108655, 13614, 13642	0	1	NA
BP	telencephalon development	9	0.0508606	19401, 68585, 22418, 77579, 67760, 13865, 192157, 320790, 17356	4	0.754373	14766, 14182, 20361, 110893
BP	regulation of kinase activity	17	0.0509495	641340, 434341, 13614, 13636, 97064, 18218, 70097, 15242, 21929, 22418, 24056, 18753, 19735, 100502698, 192157, 26401, 67603	23	0.0004086	18569, 216233, 14366, 22325, 14184, 14172, 14182, 19088, 16590, 17751, 384783, 18205, 18639, 53608, 81877, 12702, 16846, 74155, 17295, 211770, 12700, 235584, 23882
BP	cellular macromolecule localization	32	0.0512301	668212, 74360, 16500, 12192, 11733, 12051, 21928, 21929, 69181, 20677, 106522, 20471, 21354, 170770, 14371, 17472, 11865, 64009, 215445, 235320, 97064, 207592, 69581, 15242, 17127, 99889, 22418, 18753, 17872, 20788, 53412, 27494	17	0.938577	16776, 16647, 11852, 14296, 15277, 12953, 17751, 56297, 20194, 103724, 69068, 12048, 18035, 16846, 77037, 11891, 68453
BP	neuron projection morphogenesis	15	0.0522074	226251, 668303, 229715, 13641, 13636, 13642, 20353, 107449, 16542, 68585, 22418, 27279, 108655, 77579, 242735	10	0.460957	22390, 14184, 320563, 20393, 17751, 76901, 17295, 20361, 15901, 18205
BP	protein dephosphorylation	8	0.0524789	19258, 18753, 237860, 17872, 12313, 18218, 67603, 77976	3	0.840273	56405, 12953, 235584
BP	negative regulation of vasculature development	5	0.0526801	15402, 54485, 12827, 15242, 27494	5	0.0481519	11555, 18054, 18787, 11504, 16600
BP	palate development	5	0.0526801	22418, 231070, 106522, 71371, 320790	2	0.748241	215418, 99929
BP	regulation of canonical Wnt signaling pathway	7	0.052729	11865, 22418, 67122, 20677, 13653, 97064, 14371	2	0.928018	14184, 56458
BP	interleukin-12 production	4	0.0528272	18753, 328329, 19696, 268857	2	0.563806	16846, 11433
BP	positive regulation of response to external stimulus	9	0.053658	17127, 22418, 12753, 13614, 229898, 22341, 23871, 70097, 16542	7	0.207581	14205, 14172, 18787, 14182, 20292, 17295, 18205
BP	response to peptide	12	0.0537918	21929, 21853, 18753, 13614, 16011, 12877, 13653, 16800, 12952, 192157, 12192, 15242	25	1.38645e-08	14219, 15370, 216233, 13685, 22229, 17869, 12953, 15901, 66277, 16600, 70556, 12702, 18035, 74155, 56458, 12700, 16598, 18534, 384783, 18984, 18639, 19016, 110595, 20393, 16846
BP	regulation of axonogenesis	7	0.0539128	68585, 22418, 27279, 237860, 229715, 13636, 20353	3	0.739067	320563, 17751, 20361
BP	hippo signaling	3	0.0544617	21679, 97064, 27494	0	1	NA
BP	positive regulation of angiogenesis	6	0.0544823	22418, 22341, 23871, 66549, 70097, 16542	6	0.0490774	11852, 14205, 18787, 20292, 18024, 12796
BP	amide transport	10	0.0551163	11865, 12753, 13614, 20677, 30878, 21354, 16500, 11832, 16514, 320790	8	0.192153	19016, 110385, 18111, 16846, 384783, 14645, 18627, 223775
BP	negative regulation of nervous system development	10	0.0551163	19716, 68585, 22418, 387609, 13865, 21648, 16800, 13636, 20620, 20353	6	0.506839	94185, 14184, 14766, 13618, 17751, 15901
BP	mesenchymal cell proliferation	4	0.0551616	22418, 108655, 20471, 16542	3	0.204005	14182, 17869, 384783
BP	canonical Wnt signaling pathway	8	0.0556218	11865, 17127, 22418, 67122, 20677, 13653, 97064, 14371	5	0.421625	14366, 14184, 17869, 56458, 16600
BP	cellular response to fibroblast growth factor stimulus	5	0.0561411	22418, 14177, 54485, 74360, 12192	6	0.0130488	14219, 15370, 14184, 14172, 14182, 17869
BP	muscle contraction	9	0.0568316	433766, 12291, 13614, 11475, 12313, 243547, 60596, 19735, 16531	9	0.0489838	14219, 11555, 16493, 93677, 13618, 17295, 110893, 18166, 21393
BP	positive regulation of cytokine production	11	0.0572374	12051, 19401, 17127, 22418, 100689, 60533, 229898, 13653, 58185, 16800, 19696	6	0.638349	14205, 18787, 74136, 16846, 12608, 20361
BP	rhythmic process	11	0.057263	11865, 21853, 12753, 18143, 22190, 13653, 12952, 23871, 18030, 16531, 16542	26	2.68837e-10	15903, 12457, 53376, 217082, 56275, 17869, 12953, 353187, 16601, 15901, 268903, 18626, 12608, 18627, 18628, 14366, 20893, 21685, 16590, 229599, 19016, 110595, 12048, 11504, 16846, 13170
BP	alpha-beta T cell activation	6	0.057331	12051, 19401, 108655, 16186, 58185, 235320	2	0.869238	12608, 23882
BP	lung alveolus development	4	0.0575445	15402, 106522, 16011, 16542	2	0.576562	14184, 74155
BP	response to corticosteroid	7	0.0575535	433766, 13614, 12313, 67731, 17927, 16531, 12192	11	0.000352193	14219, 18639, 13685, 16816, 20887, 20393, 74155, 22229, 56458, 16601, 74747
BP	negative regulation of myeloid cell differentiation	5	0.0579165	19401, 15402, 235320, 235497, 12192	8	0.000532833	18035, 93694, 17869, 83554, 13345, 211770, 16658, 57259
BP	lymph vessel development	3	0.0584264	22341, 13642, 16542	1	1	18054
BP	negative regulation of extrinsic apoptotic signaling pathway via death domain receptors	3	0.0584264	21929, 69635, 79201	1	1	18787
BP	Rac protein signal transduction	3	0.0584264	67425, 231532, 69581	0	1	NA
BP	relaxation of muscle	3	0.0584264	60596, 19735, 16531	0	1	NA
BP	smooth muscle cell proliferation	6	0.0587869	21929, 108655, 13614, 16011, 13653, 12797	4	0.330515	19016, 17869, 211770, 16600
BP	stress-activated MAPK cascade	8	0.0589088	14013, 22418, 13614, 20353, 26401, 70097, 12192, 246179	12	0.000572242	14219, 18569, 14366, 81877, 14184, 16846, 18626, 27387, 56458, 17295, 211770, 23882
BP	positive regulation of endothelial cell development	2	0.0591665	12741, 12562	0	1	NA
BP	positive regulation of establishment of endothelial barrier	2	0.0591665	12741, 12562	0	1	NA
BP	regulation of cell morphogenesis	15	0.0592742	64009, 237860, 229715, 13636, 97064, 20353, 69581, 16542, 68585, 22418, 17127, 27279, 77579, 17909, 104252	11	0.349192	320563, 20292, 330319, 20393, 16590, 17751, 170758, 17295, 20361, 20194, 15901
BP	endothelial cell differentiation	5	0.0597217	13610, 12741, 12562, 17356, 16542	2	0.76278	17295, 15901
BP	cyclic-nucleotide-mediated signaling	4	0.0599755	11515, 19735, 16706, 18585	1	1	13618
BP	neuroepithelial cell differentiation	4	0.0599755	20677, 100503041, 16531, 17356	1	1	14182
BP	positive regulation of neural precursor cell proliferation	4	0.0599755	19716, 54485, 22341, 14371	1	1	14766
BP	regulation of protein ubiquitination	7	0.0600559	17472, 21929, 20677, 12952, 18952, 70097, 268857	4	0.505201	11555, 14184, 211770, 18627
BP	cardiac chamber morphogenesis	6	0.0602638	19401, 22418, 54485, 20677, 56198, 320790	2	0.873079	11504, 17684
BP	negative regulation of cellular protein localization	6	0.0602638	17472, 69181, 20677, 106522, 97064, 14371	2	0.873079	12048, 18035
BP	regulation of protein polymerization	7	0.0606995	99889, 12340, 18753, 19735, 26401, 104252, 11567	4	0.508848	20292, 330319, 93677, 20393
BP	negative regulation of neuron differentiation	8	0.0611201	19716, 68585, 22418, 387609, 13865, 13636, 20620, 20353	3	0.854331	13618, 17751, 15901
BP	B cell differentiation	6	0.0617618	12051, 21929, 108655, 16186, 15242, 14371	2	0.874957	241296, 16590
BP	lung development	8	0.0619584	15402, 21853, 22418, 108655, 106522, 16011, 15242, 16542	12	0.000637399	14219, 16776, 16598, 13685, 14184, 14172, 14182, 83554, 19378, 74155, 12606, 15901
BP	face development	4	0.0624541	19401, 22418, 71371, 320790	4	0.0581287	215418, 19378, 13345, 99929
BP	atrioventricular valve development	3	0.0624877	20677, 56198, 13636	0	1	NA
BP	extracellular matrix assembly	3	0.0624877	15118, 17127, 76293	1	1	81877
BP	cardiac chamber development	7	0.0625833	19401, 22418, 54485, 20677, 77579, 56198, 320790	2	0.936129	11504, 17684
BP	transforming growth factor beta receptor signaling pathway	6	0.0632807	17127, 12741, 66650, 18550, 26401, 12562	2	0.876808	12683, 17684
BP	regulation of MAP kinase activity	9	0.0635107	22418, 18753, 13614, 19735, 13636, 18218, 26401, 70097, 67603	12	0.00295272	53608, 18569, 14366, 81877, 14172, 14182, 16590, 17295, 211770, 235584, 18205, 23882
BP	viral process	15	0.0642615	17472, 100689, 434341, 65256, 16531, 100039796, 12051, 17127, 21679, 11475, 17064, 58185, 21354, 18550, 330192	7	0.867418	12048, 20512, 243270, 74136, 17869, 12778, 74747
BP	protein autophosphorylation	8	0.0645716	18753, 102414, 18712, 69635, 51789, 14773, 22341, 16542	7	0.129791	11479, 14184, 14182, 74155, 16590, 17295, 223775
BP	negative regulation of hemopoiesis	6	0.0648205	19401, 15402, 67122, 235320, 235497, 12192	9	0.0011998	18035, 93694, 17869, 83554, 13345, 18024, 211770, 16658, 57259
BP	circadian regulation of gene expression	4	0.0649796	11865, 12753, 18143, 12952	9	2.91982e-06	229599, 12457, 53376, 20893, 268903, 18626, 12953, 18627, 18628
BP	negative regulation of hormone secretion	5	0.065315	13614, 215445, 12952, 16500, 16514	7	0.00357149	19016, 110385, 68039, 16846, 12953, 18166, 223775
BP	positive regulation of ossification	5	0.065315	17127, 22418, 106522, 235320, 14371	7	0.00357149	11555, 14184, 71584, 12609, 12608, 12606, 57259
BP	respiratory tube development	8	0.0657496	15402, 21853, 22418, 108655, 106522, 16011, 15242, 16542	12	0.000708785	14219, 16776, 16598, 13685, 14184, 14172, 14182, 83554, 19378, 74155, 12606, 15901
BP	regulation of apoptotic signaling pathway	11	0.0659813	11910, 21929, 17127, 27279, 18753, 26427, 69635, 79201, 18952, 107449, 170770	8	0.330073	12048, 18787, 14182, 17869, 18024, 21859, 12778, 15937
BP	regulation of smooth muscle cell proliferation	6	0.0663813	21929, 108655, 13614, 16011, 13653, 12797	4	0.350594	19016, 17869, 211770, 16600
BP	regulation of vascular endothelial growth factor receptor signaling pathway	3	0.0666417	22341, 15242, 16542	4	0.00781791	14366, 14205, 14172, 17751
BP	negative regulation of muscle contraction	3	0.0666417	60596, 19735, 16531	1	1	11555
BP	positive regulation of interleukin-1 beta production	3	0.0666417	17127, 22418, 13653	0	1	NA
BP	endothelial cell development	4	0.0675515	13610, 12741, 12562, 17356	2	0.600969	17295, 15901
BP	antigen processing and presentation of exogenous antigen	4	0.0675515	15018, 14960, 21354, 14969	1	1	15007
BP	negative regulation of protein ubiquitination	4	0.0675515	17472, 21929, 20677, 12952	1	1	18627
BP	multi-organism cellular process	15	0.0679082	17472, 100689, 434341, 65256, 16531, 100039796, 12051, 17127, 21679, 11475, 17064, 58185, 21354, 18550, 330192	7	0.872494	12048, 20512, 243270, 74136, 17869, 12778, 74747
BP	regulation of GTPase activity	9	0.0679562	22418, 54153, 270163, 19735, 19736, 231532, 207592, 17356, 27494	5	0.602406	103724, 22325, 20292, 20194, 18205
BP	positive regulation of hemopoiesis	7	0.0679662	19401, 15402, 16186, 14960, 235320, 23871, 12192	3	0.768556	11479, 16846, 211770
BP	negative regulation of translation	7	0.0679662	74480, 19401, 69635, 16011, 12877, 67579, 12192	2	0.939836	13685, 53422
BP	neuron development	24	0.0680024	64009, 226251, 237860, 668303, 107765, 229715, 13636, 13641, 13642, 20620, 20353, 107449, 16542, 11567, 68585, 22418, 27279, 108655, 77579, 13865, 21648, 100503041, 12877, 242735	19	0.339163	14184, 20512, 14182, 13618, 18024, 17751, 76901, 170758, 20361, 15901, 16600, 18205, 236539, 22390, 320563, 11504, 16846, 20393, 17295
BP	regulation of organelle organization	25	0.068176	72754, 237860, 16800, 20620, 11733, 16542, 17769, 330192, 26401, 170770, 13614, 78321, 207592, 69581, 11567, 12340, 17127, 99889, 22418, 18753, 20788, 231070, 19735, 100502698, 104252	18	0.526835	14219, 16468, 11555, 14184, 56275, 17869, 15277, 15937, 15901, 20194, 18205, 103724, 20292, 330319, 93677, 20393, 68041, 17295
BP	gland development	13	0.0683623	19401, 16011, 15242, 15402, 22370, 22418, 17127, 21929, 20471, 23871, 71371, 20111, 18706	20	0.000115312	16776, 16468, 216233, 81879, 14182, 17869, 19378, 15277, 384783, 20249, 17684, 18035, 20292, 12724, 83554, 12608, 12606, 17295, 16658, 13170
BP	polysaccharide metabolic process	5	0.0691906	15118, 69181, 53601, 52331, 53412	4	0.189272	17869, 232984, 384783, 18627
BP	regulation of cytokine biosynthetic process	5	0.0691906	12051, 22418, 13653, 328329, 19696	3	0.443116	74155, 12608, 16600
BP	positive regulation of neurogenesis	13	0.0698482	19401, 56198, 107765, 229715, 22341, 16542, 11567, 68585, 19716, 22418, 27279, 21648, 12877	13	0.0589629	216233, 14182, 17869, 18024, 16590, 76901, 20361, 18205, 19016, 320563, 11504, 20393, 17295
BP	regulation of smooth muscle contraction	4	0.0701692	13614, 60596, 19735, 16531	1	1	11555
BP	cellular protein localization	31	0.0705071	668212, 74360, 16500, 11733, 12051, 21928, 21929, 69181, 20677, 106522, 20471, 21354, 170770, 14371, 17472, 11865, 64009, 235320, 215445, 97064, 207592, 69581, 15242, 17127, 99889, 22418, 18753, 17872, 20788, 53412, 27494	17	0.933887	16776, 16647, 11852, 14296, 15277, 12953, 17751, 56297, 20194, 103724, 69068, 12048, 18035, 16846, 77037, 11891, 68453
BP	actin polymerization or depolymerization	7	0.0708128	99889, 12340, 18753, 320878, 26401, 104252, 11567	3	0.773596	20292, 330319, 93677
BP	positive regulation of positive chemotaxis	3	0.0708848	17127, 22341, 16542	2	0.34905	14205, 18205
BP	T cell costimulation	3	0.0708848	60533, 13641, 13642	0	1	NA
BP	endocrine process	5	0.0711719	13614, 30878, 215445, 12952, 13809	4	0.192992	14366, 14182, 16846, 12953
BP	Wnt signaling pathway	11	0.071853	11865, 17127, 22418, 67122, 20677, 14773, 13653, 235497, 97064, 15242, 14371	7	0.495815	14366, 14184, 17869, 14296, 56297, 56458, 16600
BP	cranial skeletal system development	4	0.0728322	17127, 106947, 231070, 20471	1	1	13345
BP	positive regulation of phosphatidylinositol 3-kinase signaling	4	0.0728322	19401, 20344, 107449, 16542	1	1	16846
BP	homeostasis of number of cells	9	0.0732399	53945, 15402, 21929, 14013, 106947, 23871, 12192, 11733, 17356	8	0.134141	11479, 16598, 14605, 226844, 16590, 170758, 17684, 16658
BP	lung goblet cell differentiation	2	0.0734049	15402, 108655	0	1	NA
BP	regulation of type B pancreatic cell development	2	0.0734049	11865, 12753	0	1	NA
BP	response to defenses of other organism involved in symbiotic interaction	2	0.0734049	17127, 60596	0	1	NA
BP	response to electrical stimulus involved in regulation of muscle adaptation	2	0.0734049	433766, 67731	0	1	NA
BP	response to host	2	0.0734049	17127, 60596	0	1	NA
BP	response to host defenses	2	0.0734049	17127, 60596	0	1	NA
BP	antigen processing and presentation	6	0.0744974	15015, 15018, 14960, 21354, 110557, 14969	2	0.88902	15007, 11891
BP	regulation of cell size	7	0.0749647	68585, 22418, 27279, 13614, 11832, 20353, 16531	5	0.317131	241296, 22325, 320563, 17751, 20361
BP	regulation of positive chemotaxis	3	0.0752133	17127, 22341, 16542	2	0.358624	14205, 18205
BP	lymphocyte costimulation	3	0.0752133	60533, 13641, 13642	0	1	NA
BP	positive regulation of cardiocyte differentiation	3	0.0752133	108655, 13614, 13642	0	1	NA
BP	cell-cell signaling by wnt	11	0.0753614	11865, 17127, 22418, 67122, 20677, 14773, 13653, 235497, 97064, 15242, 14371	7	0.522722	14366, 14184, 17869, 14296, 56297, 56458, 16600
BP	positive regulation of cytokine biosynthetic process	4	0.0755398	12051, 22418, 13653, 19696	0	1	NA
BP	stress-activated protein kinase signaling cascade	8	0.0756467	14013, 22418, 13614, 20353, 26401, 70097, 12192, 246179	13	0.000252011	14219, 18569, 14366, 81877, 14184, 16846, 74155, 18626, 27387, 56458, 17295, 211770, 23882
BP	positive regulation of phosphate metabolic process	23	0.0764983	19401, 13614, 60596, 16800, 22341, 13636, 20353, 70097, 16542, 22370, 22418, 17127, 18753, 17872, 29815, 18784, 30878, 51789, 12313, 320100, 16706, 26401, 18706	23	0.0592467	14219, 22325, 14366, 11555, 14184, 14172, 14182, 17869, 13618, 16590, 17751, 12778, 12796, 20361, 18205, 18639, 53608, 11479, 20292, 16846, 77037, 17295, 23882
BP	positive regulation of phosphorus metabolic process	23	0.0764983	19401, 13614, 60596, 16800, 22341, 13636, 20353, 70097, 16542, 22370, 22418, 17127, 18753, 17872, 29815, 18784, 30878, 51789, 12313, 320100, 16706, 26401, 18706	23	0.0592467	14219, 22325, 14366, 11555, 14184, 14172, 14182, 17869, 13618, 16590, 17751, 12778, 12796, 20361, 18205, 18639, 53608, 11479, 20292, 16846, 77037, 17295, 23882
BP	renal tubule development	5	0.0772885	21853, 20471, 56198, 12826, 97064	3	0.462778	16776, 17869, 17684
BP	positive regulation of cytoskeleton organization	7	0.0779215	72754, 17127, 99889, 13614, 19735, 26401, 104252	7	0.0695796	14219, 20292, 330319, 93677, 20194, 15901, 18205
BP	negative regulation of NF-kappaB transcription factor activity	4	0.0782914	21929, 434341, 100040972, 268857	3	0.252762	18035, 66200, 16600
BP	columnar/cuboidal epithelial cell development	4	0.0782914	19401, 15402, 22418, 100503041	1	1	14182
BP	regulation of cellular protein localization	14	0.0785702	17472, 16500, 97064, 69581, 12051, 22418, 17127, 18753, 20788, 69181, 20677, 106522, 170770, 14371	4	0.989072	69068, 12048, 18035, 16846
BP	sensory organ development	15	0.0791478	19401, 13614, 12826, 16531, 16542, 22418, 17127, 54485, 29815, 231070, 77579, 20471, 100503041, 26401, 320790	16	0.0353504	14366, 14184, 14182, 17869, 19378, 13345, 56297, 227731, 17684, 21393, 16600, 12879, 12724, 12609, 12606, 16658
BP	intracellular steroid hormone receptor signaling pathway	5	0.0793842	11865, 12753, 108655, 56198, 12952	3	0.46763	18626, 12953, 16601
BP	regulation of Wnt signaling pathway	8	0.0794171	11865, 22418, 67122, 20677, 13653, 97064, 15242, 14371	2	0.97399	14184, 56458
BP	regulation of actin filament polymerization	6	0.0796149	99889, 12340, 18753, 26401, 104252, 11567	3	0.653023	20292, 330319, 93677
BP	potassium ion transmembrane transport	6	0.0796149	382571, 226999, 229715, 16500, 16531, 16514	1	1	16493
BP	cardiac epithelial to mesenchymal transition	3	0.0796237	68585, 56198, 13636	0	1	NA
BP	nucleus localization	3	0.0796237	64009, 77579, 15242	0	1	NA
BP	positive regulation of phosphatase activity	3	0.0796237	17127, 17872, 12313	0	1	NA
BP	cell projection morphogenesis	19	0.0803789	226251, 26942, 668303, 229715, 13636, 13641, 13642, 97064, 20353, 107449, 11567, 16542, 68585, 22418, 27279, 108655, 106840, 77579, 242735	13	0.563822	16776, 14184, 56297, 76901, 17751, 20361, 15901, 18205, 22390, 320563, 67590, 20393, 17295
BP	positive regulation of secretion by cell	11	0.0804931	68585, 22418, 60533, 12291, 13614, 20677, 30878, 107765, 22341, 360013, 16500	7	0.522139	68039, 14182, 18111, 16846, 11891, 384783, 14645
BP	regulation of leukocyte cell-cell adhesion	9	0.0805927	19401, 60533, 67122, 16186, 14960, 235320, 13641, 23871, 13642	6	0.437392	94185, 13024, 16846, 12608, 56838, 16600
BP	negative regulation of cellular amide metabolic process	7	0.0809423	74480, 19401, 69635, 16011, 12877, 67579, 12192	2	0.947413	13685, 53422
BP	negative regulation of MAP kinase activity	4	0.0810863	18753, 19735, 18218, 67603	2	0.629517	18569, 235584
BP	actin filament polymerization	6	0.0813616	99889, 12340, 18753, 26401, 104252, 11567	3	0.656576	20292, 330319, 93677
BP	negative regulation of neuron projection development	6	0.0813616	68585, 22418, 13865, 13636, 20620, 20353	2	0.895449	17751, 15901
BP	cellular potassium ion transport	6	0.0813616	382571, 226999, 229715, 16500, 16531, 16514	1	1	16493
BP	cytokine biosynthetic process	5	0.081508	12051, 22418, 13653, 328329, 19696	4	0.211855	74155, 12608, 23882, 16600
BP	negative regulation of intracellular transport	5	0.081508	17472, 69181, 20677, 231070, 97064	1	1	18035
BP	regulation of striated muscle cell differentiation	5	0.081508	108655, 13614, 13642, 17927, 78321	0	1	NA
BP	protein polymerization	8	0.0822217	22370, 99889, 12340, 18753, 19735, 26401, 104252, 11567	6	0.297093	20292, 330319, 93677, 20393, 68041, 56297
BP	regulation of chemotaxis	7	0.0824291	17127, 22418, 13614, 22341, 13642, 20353, 16542	6	0.169468	14205, 14172, 18787, 14182, 17295, 18205
BP	ossification	11	0.0824759	17127, 22418, 26427, 106522, 16011, 58185, 235320, 97064, 69504, 76566, 14371	18	9.02881e-05	14219, 15903, 12457, 11555, 14184, 14172, 14182, 13345, 20361, 433938, 57259, 15901, 71584, 83554, 16846, 12609, 12608, 12606
BP	hormone secretion	10	0.0832048	11865, 12753, 13614, 20677, 30878, 215445, 12952, 16500, 16514, 320790	13	0.00551792	19016, 14366, 110385, 68039, 14182, 18111, 16846, 12953, 384783, 14645, 18627, 18166, 223775
BP	positive regulation of blood circulation	5	0.0836597	13614, 30878, 19735, 16531, 16542	3	0.477255	14219, 11555, 18166
BP	positive regulation of transport	22	0.0838334	64009, 12291, 13614, 107765, 229715, 22341, 360013, 16500, 69581, 16514, 68585, 22370, 22418, 17127, 18753, 60533, 20788, 20677, 30878, 12313, 330192, 170770	19	0.223918	11555, 68039, 14182, 13618, 18024, 384783, 14645, 18205, 19016, 207911, 69068, 18035, 18787, 18111, 20393, 16846, 110460, 11891, 17295
BP	positive regulation of canonical Wnt signaling pathway	4	0.083924	11865, 67122, 20677, 14371	1	1	14184
BP	positive regulation of striated muscle cell differentiation	4	0.083924	108655, 13614, 13642, 17927	0	1	NA
BP	type 2 immune response	3	0.0841125	12051, 19401, 58185	0	1	NA
BP	cell-cell signaling	27	0.0846089	12291, 319508, 235497, 12952, 16500, 20620, 16542, 15402, 20677, 12877, 320790, 14371, 11865, 19401, 12753, 67122, 13614, 13653, 215445, 97064, 16531, 16514, 15242, 17127, 22418, 30878, 14773	30	0.0151391	14219, 11555, 20512, 16493, 14296, 17869, 12953, 56297, 170758, 14645, 18166, 16600, 18205, 20498, 56458, 18627, 110385, 22782, 14366, 14184, 68039, 14182, 16590, 384783, 110893, 223775, 19016, 18111, 16846, 17295
BP	maintenance of cell number	6	0.0849161	14013, 21679, 387609, 20677, 235497, 26380	5	0.191067	14184, 14182, 16590, 56458, 16600
BP	inner ear morphogenesis	5	0.0858392	22418, 231070, 20471, 100503041, 320790	3	0.482028	14182, 16658, 21393
BP	positive regulation of cellular amide metabolic process	5	0.0858392	12051, 74480, 18753, 20677, 12877	1	1	18024
BP	regulation of protein targeting	9	0.0861599	12051, 17472, 17127, 18753, 69181, 20788, 97064, 16500, 69581	3	0.936063	69068, 18035, 16846
BP	cellular localization	44	0.086677	668212, 12291, 319508, 237504, 668303, 74360, 16800, 16500, 12192, 11733, 12051, 21928, 21929, 69181, 77579, 20677, 106522, 20471, 21354, 17909, 320790, 170770, 14371, 11865, 17472, 64009, 215445, 235320, 97064, 68861, 207592, 69581, 15242, 99889, 22418, 17127, 18753, 17872, 20788, 231070, 12313, 21648, 53412, 27494	24	0.986451	16776, 22782, 16647, 11852, 56275, 14296, 16590, 12953, 15277, 17751, 56297, 15937, 20194, 110893, 223775, 103724, 69068, 12048, 18035, 16846, 77037, 68453, 11891, 18627
BP	negative regulation of nucleocytoplasmic transport	4	0.0868038	17472, 69181, 20677, 97064	1	1	18035
BP	positive regulation of JUN kinase activity	4	0.0868038	22418, 13614, 26401, 70097	1	1	14366
BP	lobar bronchus epithelium development	2	0.0874285	15402, 108655	0	1	NA
BP	positive regulation of thymocyte apoptotic process	2	0.0874285	22418, 170770	0	1	NA
BP	negative regulation of immune system process	11	0.0878962	19401, 15402, 21929, 60533, 67122, 434341, 14960, 235320, 235497, 21354, 12192	15	0.00269553	94185, 17869, 13345, 18024, 57259, 56838, 19016, 18035, 14605, 74136, 93694, 83554, 12608, 211770, 16658
BP	embryonic hindlimb morphogenesis	3	0.0886765	14013, 235320, 320790	0	1	NA
BP	neuron recognition	3	0.0886765	68585, 22418, 229715	0	1	NA
BP	peptide transport	9	0.0891097	11865, 12753, 13614, 20677, 30878, 21354, 16500, 16514, 320790	8	0.157554	19016, 110385, 18111, 16846, 384783, 14645, 18627, 223775
BP	regulation of protein serine/threonine kinase activity	11	0.0891868	21929, 22418, 18753, 13614, 19735, 13636, 18218, 26401, 70097, 15242, 67603	13	0.0169593	53608, 18569, 14366, 81877, 14172, 14182, 19088, 16590, 17295, 211770, 235584, 18205, 23882
BP	cardiac muscle tissue morphogenesis	4	0.089725	22418, 54485, 107765, 320790	1	1	21393
BP	negative regulation of protein modification by small protein conjugation or removal	4	0.089725	17472, 21929, 20677, 12952	1	1	18627
BP	wound healing	11	0.0897833	17127, 22418, 18753, 77579, 20344, 13713, 23871, 17927, 231532, 26401, 14371	8	0.385861	22325, 22390, 11555, 18787, 17869, 18024, 11891, 19124
BP	cytokine metabolic process	5	0.0902804	12051, 22418, 13653, 328329, 19696	4	0.227222	74155, 12608, 23882, 16600
BP	cellular protein complex assembly	13	0.0907565	26942, 229898, 11567, 68585, 22370, 99889, 17127, 12340, 18753, 231070, 19735, 104252, 26401	8	0.63087	70556, 20292, 330319, 93677, 20393, 68041, 56297, 21393
BP	hormone transport	10	0.0919812	11865, 12753, 13614, 20677, 30878, 215445, 12952, 16500, 16514, 320790	13	0.00650367	19016, 14366, 110385, 68039, 14182, 18111, 16846, 12953, 384783, 14645, 18627, 18166, 223775
BP	mesonephros development	5	0.0925416	19401, 17127, 21853, 20471, 235320	4	0.231097	16776, 14182, 17869, 17684
BP	head development	18	0.093226	19401, 67760, 12826, 18952, 20353, 15242, 68585, 22418, 14013, 77579, 13865, 12313, 56632, 23871, 192157, 71371, 320790, 17356	23	0.00317768	14366, 14184, 14182, 17869, 19378, 13345, 56297, 17751, 384783, 170758, 74747, 20361, 15901, 110893, 18205, 215418, 14766, 66146, 18111, 226844, 99929, 17295, 16658
BP	cardiac atrium morphogenesis	3	0.0933122	22418, 54485, 20677	0	1	NA
BP	positive regulation of cytokine production involved in immune response	3	0.0933122	22418, 100689, 58185	1	1	20361
BP	positive regulation of interleukin-1 production	3	0.0933122	17127, 22418, 13653	0	1	NA
BP	negative regulation of growth	8	0.0934329	56437, 68585, 17127, 22418, 14955, 16011, 20353, 170770	13	0.000406065	17523, 240514, 216233, 11555, 14184, 55942, 17750, 17751, 20249, 12796, 17748, 11479, 19016
BP	protein localization to organelle	18	0.0940097	11865, 17472, 64009, 74360, 235320, 215445, 97064, 69581, 15242, 12051, 21929, 17127, 18753, 20788, 17872, 69181, 20471, 170770	8	0.948841	69068, 16647, 18035, 16846, 12953, 15277, 56297, 17751
BP	female pregnancy	7	0.0946259	19401, 15018, 21679, 67760, 16011, 56632, 23871	4	0.588635	11479, 16846, 16601, 17684
BP	positive regulation of GTPase activity	7	0.0946259	22418, 270163, 19735, 19736, 231532, 207592, 17356	4	0.588635	103724, 20292, 20194, 18205
BP	regulation of cell growth	11	0.0947168	56437, 68585, 17127, 22418, 27279, 13614, 668303, 16011, 20353, 170770, 66102	13	0.018523	14219, 11479, 19016, 240514, 216233, 70556, 55942, 320563, 330723, 20393, 17751, 268709, 20361
BP	cellular glucan metabolic process	4	0.095689	69181, 53601, 52331, 53412	2	0.656029	384783, 18627
BP	glucan metabolic process	4	0.095689	69181, 53601, 52331, 53412	2	0.656029	384783, 18627
BP	glycogen metabolic process	4	0.095689	69181, 53601, 52331, 53412	2	0.656029	384783, 18627
BP	antigen processing and presentation of peptide antigen via MHC class I	4	0.095689	15015, 15018, 21354, 110557	1	1	15007
BP	striated muscle cell development	6	0.0960607	108655, 13614, 77579, 22437, 17927, 68016	3	0.683964	93677, 17295, 21393
BP	regulation of cell projection assembly	6	0.0960607	67425, 18753, 237860, 17909, 231532, 104252	1	1	16590
BP	regulation of myeloid cell differentiation	7	0.0968553	19401, 15402, 108655, 235320, 23871, 235497, 12192	12	0.000264273	11479, 18035, 14184, 93694, 17869, 83554, 13345, 16846, 12608, 211770, 16658, 57259
BP	regulation of stress-activated MAPK cascade	7	0.0968553	14013, 22418, 13614, 20353, 26401, 70097, 246179	9	0.0120272	14219, 18569, 14366, 81877, 16846, 18626, 56458, 17295, 23882
BP	positive regulation of MAPK cascade	12	0.0979816	19401, 22418, 18753, 13614, 18784, 320100, 13636, 16706, 20353, 26401, 70097, 16542	16	0.00393634	14219, 14366, 11555, 14184, 14172, 14182, 16590, 17751, 12778, 20361, 18205, 53608, 20292, 16846, 17295, 23882
BP	negative regulation of defense response	6	0.0979873	21929, 17127, 434341, 18784, 23871, 21354	8	0.00979046	19016, 11555, 12702, 74136, 93694, 13024, 11433, 15937
BP	regulation of extrinsic apoptotic signaling pathway	6	0.0979873	11910, 21929, 27279, 69635, 79201, 107449	3	0.687259	18787, 14182, 21859
BP	cell migration involved in sprouting angiogenesis	3	0.0980166	54485, 13642, 16542	2	0.40443	15370, 16600
BP	sarcomere organization	3	0.0980166	108655, 13614, 22437	2	0.40443	93677, 21393
BP	regulation of cardiac muscle cell differentiation	3	0.0980166	108655, 13614, 13642	0	1	NA
BP	regulation of stress-activated protein kinase signaling cascade	7	0.0984341	14013, 22418, 13614, 20353, 26401, 70097, 246179	9	0.0122777	14219, 18569, 14366, 81877, 16846, 18626, 56458, 17295, 23882
BP	positive regulation of production of molecular mediator of immune response	4	0.0987303	22418, 100689, 108655, 58185	1	1	20361
BP	regulation of transmembrane receptor protein serine/threonine kinase signaling pathway	7	0.100159	17127, 22418, 66650, 18550, 97064, 23893, 16542	4	0.5984	11479, 12683, 83554, 17684
BP	convergent extension involved in organogenesis	2	0.101241	22418, 243905	0	1	NA
BP	lobar bronchus development	2	0.101241	15402, 108655	0	1	NA
BP	negative regulation of cytoplasmic translation	2	0.101241	12877, 67579	0	1	NA
BP	regulation of genetic imprinting	2	0.101241	14955, 18706	0	1	NA
BP	regulation of production of molecular mediator of immune response	5	0.101853	21929, 22418, 100689, 108655, 58185	1	1	20361
BP	regulation of lymphocyte differentiation	6	0.101984	19401, 67122, 16186, 14960, 235320, 12192	1	1	13024
BP	brain development	17	0.102366	19401, 67760, 12826, 18952, 20353, 15242, 68585, 22418, 14013, 77579, 13865, 12313, 56632, 23871, 192157, 320790, 17356	19	0.0271744	14366, 14184, 14182, 17869, 19378, 17751, 56297, 384783, 170758, 20361, 74747, 15901, 110893, 18205, 14766, 66146, 18111, 17295, 16658
BP	gastrulation with mouth forming second	3	0.102786	22418, 15242, 27494	0	1	NA
BP	positive regulation of protein dephosphorylation	3	0.102786	18753, 17872, 12313	0	1	NA
BP	response to glucocorticoid	6	0.103931	433766, 13614, 12313, 67731, 17927, 12192	10	0.000725229	18639, 13685, 16816, 20887, 20393, 74155, 22229, 56458, 16601, 74747
BP	establishment of cell polarity	5	0.104246	22418, 21648, 16800, 360013, 27494	2	0.826451	22390, 232288
BP	regulation of lymphocyte apoptotic process	4	0.104929	22418, 108655, 13636, 170770	3	0.301775	14605, 17869, 384783
BP	regulation of bone mineralization	4	0.104929	17127, 106522, 76566, 14371	2	0.67102	11555, 14184
BP	cell part morphogenesis	19	0.105406	226251, 26942, 668303, 229715, 13636, 13641, 13642, 97064, 20353, 107449, 11567, 16542, 68585, 22418, 27279, 108655, 106840, 77579, 242735	14	0.504019	16776, 14184, 76901, 17751, 56297, 20361, 15901, 18205, 22390, 12048, 320563, 67590, 20393, 17295
BP	apoptotic signaling pathway	14	0.105444	11910, 69635, 79201, 18952, 107449, 12051, 17127, 21929, 18753, 27279, 69181, 26427, 320100, 170770	16	0.0254154	94185, 11546, 14184, 14182, 17869, 18024, 21859, 12778, 74747, 15937, 69065, 11479, 12048, 18787, 56072, 12608
BP	cerebral cortex development	5	0.106664	68585, 67760, 13865, 192157, 17356	2	0.829016	14766, 14182
[truncated: 5,107 more rows]
