# Supplementary material for: Nogo-A regulates myogenesis via interacting with Filamin-C
Source: Cell Death Discov. 2021 Jan 6;7:1. doi: 10.1038/s41420-020-00384-x (PMC7791112; doi:10.1038/s41420-020-00384-x)
Supplement: Supplementary file 10 — Table S3 [file 41420_2020_384_MOESM10_ESM.xlsx]

## Sheet: Supplementary Table S3
				DEG TF enrichment anaylsis result
				> 5	< 0.05	% delimited
TF	Gene name	Gene description	TF DEGs	count	Pfisher	Target DEGs
12608	Cebpb	CCAAT/enhancer binding protein (C/EBP), beta [Source:MGI Symbol;Acc:MGI:88373]	1	127	2.27387e-16	11504%11522%11555%11832%11852%11910%12048%12192%12291%12457%12606%12608%12609%12683%12702%12796%12953%13106%13170%13618%13653%13849%13865%13875%14219%14469%15118%15277%15370%15402%15901%15903%15926%15936%15937%16011%16468%16531%16658%16846%16858%17001%17118%17127%17295%17472%17523%17684%17750%17869%18024%18030%18035%18111%18405%18534%18550%18626%18627%18628%18639%18712%18753%18787%19016%19041%190…
12611	Cebpg	CCAAT/enhancer binding protein (C/EBP), gamma [Source:MGI Symbol;Acc:MGI:104982]	0	125	3.7652e-15	11504%11522%11555%11832%11852%11910%12048%12192%12291%12457%12606%12608%12609%12683%12702%12796%12953%13106%13170%13618%13653%13849%13865%13875%14219%14366%14469%15118%15277%15370%15402%15901%15903%15936%15937%16011%16468%16531%16590%16658%16846%16858%17001%17118%17295%17472%17523%17684%17750%17869%18024%18030%18035%18111%18405%18534%18626%18627%18628%18639%18753%18787%19016%19041%19088%19124%193…
110794	Cebpe	CCAAT/enhancer binding protein (C/EBP), epsilon [Source:MGI Symbol;Acc:MGI:103572]	0	116	4.35106e-15	11504%11522%11555%11832%11852%11910%12048%12192%12291%12457%12606%12608%12609%12683%12702%12796%12953%13106%13170%13618%13653%13849%13865%13875%14219%14469%15118%15277%15370%15402%15901%15903%15936%15937%16011%16468%16531%16658%16846%16858%17001%17118%17295%17472%17523%17684%17750%17869%18024%18030%18035%18111%18405%18534%18626%18627%18628%18639%18753%18787%19016%19041%19088%19124%19378%19736%201…
14460	Gata1	GATA binding protein 1 [Source:MGI Symbol;Acc:MGI:95661]	0	232	6.8422e-13	11479%11492%11504%11733%11852%11891%12048%12192%12398%12457%12562%12606%12608%12683%12700%12702%12753%12797%12839%12953%13056%13557%13614%13641%13653%13849%13865%14013%14184%14219%14366%14605%14645%14766%14773%14955%15242%15277%15901%15903%15937%16011%16468%16531%16542%16590%16598%16600%16601%16681%16706%16776%16800%16816%16846%16858%17064%17127%17769%17869%17872%18024%18030%18035%18143%18205%185…
12606	Cebpa	CCAAT/enhancer binding protein (C/EBP), alpha [Source:MGI Symbol;Acc:MGI:99480]	1	141	9.38423e-13	11504%11522%11555%11832%11852%11910%12048%12192%12291%12457%12503%12608%12609%12683%12702%12753%12796%12953%13106%13134%13170%13614%13618%13653%13849%13865%13875%14013%14166%14219%14469%14605%15118%15242%15277%15370%15402%15901%15903%15936%15937%16011%16468%16531%16658%16846%16858%17001%17118%17295%17472%17523%17684%17750%17869%18024%18030%18035%18111%18143%18405%18534%18626%18627%18628%18639%187…
12609	Cebpd	CCAAT/enhancer binding protein (C/EBP), delta [Source:MGI Symbol;Acc:MGI:103573]	1	117	1.36175e-12	11504%11522%11555%11832%11852%11910%12048%12192%12291%12457%12606%12608%12683%12702%12796%12953%13106%13170%13618%13653%13849%13865%13875%14219%14469%15118%15277%15370%15402%15901%15903%15936%15937%16011%16468%16531%16658%16846%16858%17001%17118%17295%17472%17523%17684%17750%17869%18024%18030%18035%18111%18405%18534%18626%18627%18628%18639%18753%18787%19016%19041%19088%19124%19378%19736%20194%202…
19697	Rela	v-rel reticuloendotheliosis viral oncogene homolog A (avian) [Source:MGI Symbol;Acc:MGI:103290]	0	117	1.71617e-11	11492%11555%11852%12048%12051%12340%12398%12457%12503%12562%12608%12683%12724%12741%12753%13056%13106%13170%13557%13614%13636%13641%13653%13685%13732%14204%14205%14219%14239%14469%14773%15118%15370%15901%15937%16011%16186%16468%16531%16542%16590%16598%16658%16776%16800%16816%17118%17295%17472%17684%17750%17769%17869%17872%18035%18166%18534%18706%18712%18753%18787%19696%19730%20194%20292%20344%203…
13982	Esr1	estrogen receptor 1 (alpha) [Source:MGI Symbol;Acc:MGI:1352467]	0	161	6.26459e-11	11515%11832%11865%11988%12048%12051%12192%12398%12608%12700%12702%12741%12753%12778%12827%12952%13614%13636%13642%13713%13865%14172%14184%14311%14366%14605%14955%15277%15370%15402%15901%15926%15937%16468%16531%16542%16590%16658%16776%16939%17118%17127%17523%17684%17869%17909%18024%18030%18035%18143%18166%18534%18627%18706%18712%18753%18784%18787%18984%19016%19041%19088%19258%19378%19401%19696%197…
19016	Pparg	peroxisome proliferator activated receptor gamma [Source:MGI Symbol;Acc:MGI:97747]	1	55	8.43025e-11	11832%11852%11865%12606%12683%13614%13618%13865%14311%15242%16011%16846%17001%17127%17769%17869%18024%18035%18111%18405%18534%18787%19016%19378%20111%20250%20292%20393%20514%21685%22229%22418%23821%23882%27279%30878%56072%59045%60596%63954%68585%71584%72750%77579%103968%104086%223775%230848%231070%237858%237860%243270%320878%330064%384783
19401	Rara	retinoic acid receptor, alpha [Source:MGI Symbol;Acc:MGI:97856]	-1	69	3.53654e-10	11522%11812%12048%12051%12291%12606%12608%12778%13614%13653%14166%14182%14219%15118%15402%15901%15937%16468%16590%16601%16658%16706%17127%17684%17750%17869%17927%18024%18030%18035%18111%18143%18405%18534%19016%19401%20250%20393%20893%21859%21928%23821%23871%23882%27279%56741%58185%60596%65256%67393%67603%71389%74155%74747%76901%81877%83554%104086%108655%110595%110893%209039%218215%231532%235320%2…
20181	Rxra	retinoid X receptor alpha [Source:MGI Symbol;Acc:MGI:98214]	0	83	6.05563e-10	11522%11812%11865%12048%12051%12291%12606%12608%12609%12778%13614%13653%13875%14166%14177%14219%14605%15118%15402%15901%15903%15937%16468%16500%16590%16601%16658%16706%16776%17127%17684%17750%17869%17927%18024%18030%18035%18111%18143%18405%18534%18952%19016%19378%19401%20250%20393%20893%21859%21928%23821%23871%27279%53422%56275%56741%58185%60596%65256%67393%67455%67603%68585%71389%74155%74747%769…
14462	Gata3	GATA binding protein 3 [Source:MGI Symbol;Acc:MGI:95663]	0	107	1.12852e-09	11433%11865%12048%12192%12398%12457%12700%12741%12778%12797%12827%12952%13614%13636%13642%13685%13865%14013%14219%14366%14605%15277%15901%15903%16011%16658%16776%16816%16924%17118%17127%17684%17869%17872%18030%18111%18166%18205%18639%18712%19016%19041%19088%19258%19401%20194%20250%20471%20514%22325%22341%22390%22782%23821%23849%23882%23893%24004%24056%26942%27494%29815%50934%51789%53412%56275%563…
11864	Arnt2	aryl hydrocarbon receptor nuclear translocator 2 [Source:MGI Symbol;Acc:MGI:107188]	0	48	2.36801e-09	11504%11910%12048%12606%12608%12702%13614%13618%13636%14219%15277%15370%15903%15937%16600%16846%17295%17684%17748%17750%18024%18030%18550%18627%18712%18787%19088%19401%20250%20893%21929%23821%23849%23871%30878%53412%54485%74155%74747%78889%102414%104009%192285%192287%215418%223775%231070%270198
328572	Ep300	E1A binding protein p300 [Source:MGI Symbol;Acc:MGI:1276116]	0	36	4.12537e-09	11475%12048%12606%12609%12702%13557%13653%13865%14182%14605%14773%15901%15937%16468%16542%16598%18035%18550%18784%19401%20353%20393%20498%20788%23849%27279%60596%66146%67393%74747%108655%192285%215418%234725%237459%387609
11909	Atf2	activating transcription factor 2 [Source:MGI Symbol;Acc:MGI:109349]	0	123	6.32898e-09	11522%11555%11832%11852%11865%11910%12048%12051%12291%12313%12608%12683%12702%12796%12826%12827%13106%13614%13618%13653%13809%13875%14166%14177%14205%14219%14469%14605%15242%15277%15370%15901%15903%15937%16011%16493%16531%16542%16600%16601%16846%16858%16939%17001%17118%17127%17295%17472%17750%17769%17869%17872%17927%18030%18166%18534%18550%18626%18627%18753%18787%19016%19088%19124%19378%19736%201…
14281	Fos	FBJ osteosarcoma oncogene [Source:MGI Symbol;Acc:MGI:95574]	0	138	7.19279e-09	11433%11522%11832%11852%11865%11910%12048%12051%12192%12562%12608%12702%12796%12826%12827%13106%13384%13614%13618%13636%13653%13713%13732%13809%14013%14166%14205%14219%14311%14469%14766%14955%15277%15370%15901%15903%15937%16011%16531%16542%16600%16601%16800%16846%16858%16924%16939%17001%17207%17295%17472%17748%17750%17751%17769%17869%17872%17927%18166%18205%18534%18550%18712%18753%18787%18952%190…
16476	Jun	jun proto-oncogene [Source:MGI Symbol;Acc:MGI:96646]	0	150	1.48344e-08	11504%11522%11832%11852%11865%11910%12048%12051%12192%12562%12608%12609%12702%12796%12826%12827%13106%13384%13614%13618%13636%13653%13713%13732%13809%14013%14166%14177%14205%14219%14311%14469%14766%14955%15277%15370%15402%15901%15903%15937%16011%16493%16531%16542%16600%16601%16800%16846%16858%16924%16939%17001%17118%17207%17295%17472%17748%17750%17751%17769%17869%17872%17927%18024%18035%18166%185…
19411	Rarg	retinoic acid receptor, gamma [Source:MGI Symbol;Acc:MGI:97858]	0	62	1.75685e-08	11522%11812%12048%12051%12291%12606%12608%12778%13614%13653%14166%14182%14219%15118%15402%15901%15937%16468%16590%16601%16658%16706%17684%17750%17869%17927%18024%18030%18035%18111%18143%18405%18534%19401%20250%20393%20893%21859%21928%23821%23871%27279%56741%65256%67393%67603%71389%74155%76901%81877%83554%104086%108655%110595%110893%209039%218215%231532%235320%237459%320100%320159
218772	Rarb	retinoic acid receptor, beta [Source:MGI Symbol;Acc:MGI:97857]	0	62	2.58912e-08	11522%11812%12048%12051%12291%12606%12608%12778%13614%13653%14166%14182%14219%15118%15402%15901%15937%16468%16590%16601%16658%16706%17684%17750%17869%17927%18024%18030%18035%18111%18143%18405%18534%19401%20250%20393%20893%21859%21928%23821%23871%27279%56741%65256%67393%67603%71389%74155%76901%81877%83554%104086%108655%110595%110893%209039%218215%231532%235320%237459%320100%320159
14461	Gata2	GATA binding protein 2 [Source:MGI Symbol;Acc:MGI:95662]	0	325	3.13842e-08	11433%11479%11492%11555%11567%11733%11812%11832%11852%11891%11910%11988%12048%12051%12192%12313%12340%12398%12457%12503%12562%12606%12608%12609%12700%12702%12753%12797%12826%12827%12839%12877%12953%13056%13170%13557%13614%13618%13636%13641%13653%13685%13713%13732%13849%13865%14013%14172%14182%14184%14296%14311%14366%14605%14645%14766%14773%15118%15242%15277%15901%15903%15926%15936%15937%16011%164…
14282	Fosb	FBJ osteosarcoma oncogene B [Source:MGI Symbol;Acc:MGI:95575]	0	108	3.94335e-08	11522%11832%11852%11865%11910%12048%12051%12608%12702%12796%12826%12827%12953%13106%13614%13618%13636%13641%13653%13713%13732%13809%14166%14205%14219%14469%15277%15370%15901%15903%15937%16011%16531%16542%16600%16846%16858%16924%16939%17001%17295%17472%17750%17769%17869%17872%17927%18166%18534%18550%18626%18712%18753%18787%18952%19016%19088%19124%19378%19735%19736%20194%20250%20393%20512%20893%222…
15251	Hif1a	hypoxia inducible factor 1, alpha subunit [Source:MGI Symbol;Acc:MGI:106918]	0	88	4.14987e-08	11504%11865%11910%12048%12192%12457%12606%12608%12702%12724%13557%13614%13618%13636%13875%14166%14177%14205%14219%15277%15370%15903%15937%16493%16542%16600%16601%16846%17118%17295%17684%17748%17750%18024%18030%18143%18550%18627%18639%18712%18787%19041%19088%19378%19401%20250%20498%20893%21685%21929%22390%23821%23849%23871%30878%52331%53412%54485%55942%56297%58207%66102%66146%66441%66549%70807%713…
15375	Foxa1	forkhead box A1 [Source:MGI Symbol;Acc:MGI:1347472]	0	95	5.13585e-08	12048%12398%12606%12700%12741%12827%12952%12953%13345%13614%13636%13642%14219%14296%14605%15277%15402%15901%16468%16658%16776%16800%16924%17118%17127%17684%17869%17872%18218%18569%18712%19016%19041%19258%19378%19401%20194%20353%20393%20514%20677%21679%22325%22341%22370%22390%22418%23821%23849%23882%24056%26427%26942%29815%50708%53412%54153%56752%65255%67122%67603%68487%68918%69354%70097%71389%739…
12753	Clock	circadian locomotor output cycles kaput [Source:MGI Symbol;Acc:MGI:99698]	-1	16	5.34286e-08	12457%12606%12608%12952%12953%13170%13653%14013%17869%18626%18627%18628%18787%20893%23871%217082
16478	Jund	jun D proto-oncogene [Source:MGI Symbol;Acc:MGI:96648]	0	108	7.18835e-08	11522%11832%11852%11865%11910%12048%12051%12608%12702%12796%12826%12827%13106%13614%13618%13636%13653%13713%13732%13809%14166%14205%14219%14469%15277%15370%15901%15903%15937%16011%16531%16542%16600%16846%16858%16924%16939%17001%17295%17472%17750%17769%17869%17872%17927%18035%18111%18166%18534%18550%18626%18712%18753%18787%18952%19016%19088%19124%19378%19735%19736%20194%20250%20393%20512%20893%222…
16477	Junb	jun B proto-oncogene [Source:MGI Symbol;Acc:MGI:96647]	0	108	7.58561e-08	11522%11832%11852%11865%11910%12048%12051%12608%12702%12796%12826%12827%12953%13106%13614%13618%13636%13641%13653%13713%13732%13809%14166%14205%14219%14469%15277%15370%15901%15903%15937%16011%16531%16542%16600%16846%16858%16924%16939%17001%17295%17472%17750%17769%17869%17872%17927%18166%18534%18550%18626%18712%18753%18787%18952%19016%19088%19124%19378%19735%19736%20194%20250%20393%20512%20893%222…
14284	Fosl2	fos-like antigen 2 [Source:MGI Symbol;Acc:MGI:102858]	0	105	1.00547e-07	11522%11832%11852%11865%11910%12048%12051%12608%12702%12796%12826%12827%13106%13614%13618%13636%13653%13713%13809%14166%14205%14219%14469%15277%15370%15901%15903%15937%16011%16531%16542%16600%16846%16858%16924%16939%17001%17295%17472%17750%17769%17869%17872%17927%18035%18111%18166%18534%18550%18626%18712%18753%18787%19016%19088%19124%19378%19735%19736%20194%20250%20393%20512%20893%22229%22370%224…
14283	Fosl1	fos-like antigen 1 [Source:MGI Symbol;Acc:MGI:107179]	0	106	1.87381e-07	11522%11832%11852%11865%11910%12048%12051%12606%12608%12702%12796%12826%12827%13106%13614%13618%13636%13653%13713%13732%13809%14166%14205%14219%14469%15277%15370%15901%15903%15937%16011%16531%16542%16600%16846%16858%16924%16939%17001%17295%17472%17750%17769%17869%17872%17927%18166%18534%18550%18712%18753%18787%18952%19016%19088%19124%19378%19735%19736%20194%20250%20393%20512%20893%22229%22370%224…
21423	Tcf3	transcription factor 3 [Source:MGI Symbol;Acc:MGI:98510]	0	202	3.11294e-07	11475%11479%11492%11555%11733%11852%11891%12048%12192%12291%12313%12398%12503%12562%12702%12724%12741%12778%12839%13134%13170%13557%13614%13636%13641%13642%13685%13713%13875%14166%14184%14204%14366%14605%14773%15370%15402%15901%15903%16011%16493%16500%16514%16531%16590%16600%16658%16776%16800%16858%16939%17001%17118%17127%17207%17295%17356%17684%17751%17769%17869%17909%17927%18024%18030%18111%181…
20682	Sox9	SRY (sex determining region Y)-box 9 [Source:MGI Symbol;Acc:MGI:98371]	0	39	3.4283e-07	12048%12562%12608%12609%12753%12797%12827%12839%13614%14182%14184%14219%14773%15242%15937%17118%18550%18627%18706%18952%19258%20250%20471%20677%22390%23849%23871%30878%53601%56275%67455%67603%68632%77037%209039%240514%327951%360013%433938
17188	Maz	MYC-associated zinc finger protein (purine-binding transcription factor) [Source:MGI Symbol;Acc:MGI:1338823]	0	119	3.74066e-07	11492%11504%11852%12192%12291%12398%12753%12797%13134%13170%13557%13611%13636%13641%13642%13653%13713%13865%13875%14013%14166%14182%14219%14296%14605%14766%14773%15901%15903%15926%16468%16514%16531%16776%16816%17118%17523%17869%18035%18111%18143%18218%18550%18626%18712%18739%18952%19016%19088%19378%19401%19730%20250%20353%20361%20471%20498%20623%20677%20893%22418%23796%23821%23882%26568%27279%273…
16600	Klf4	Kruppel-like factor 4 (gut) [Source:MGI Symbol;Acc:MGI:1342287]	1	23	5.57464e-07	11475%11910%12562%12608%13865%16468%16598%16601%16647%16858%17869%19378%19401%19736%20250%20512%26380%30878%60596%71371%81879%207911%330064
18019	Nfatc2	nuclear factor of activated T cells, cytoplasmic, calcineurin dependent 2 [Source:MGI Symbol;Acc:MGI:102463]	0	106	1.00093e-06	11852%12192%12313%12562%12700%12724%12778%12797%12952%13557%13614%13713%14013%14177%14219%14605%14773%15370%15402%15937%16011%16186%16468%16493%16531%16800%16846%17001%17118%17127%17684%18030%18035%18111%18143%18205%18569%18627%18712%18952%19016%19401%19696%19735%20194%20353%20361%20393%20893%22341%22418%23821%23871%23882%24004%26380%26568%29815%50934%53376%53601%54485%56275%56838%57259%60533%674…
17863	Myb	myeloblastosis oncogene [Source:MGI Symbol;Acc:MGI:97249]	0	70	1.05428e-06	11475%11852%11865%12048%12291%12340%12606%12608%12700%13557%13653%13865%14204%14605%14773%15242%15901%15903%16011%16468%16531%16590%16600%16601%16846%17295%17523%17684%17869%18024%18030%18035%18569%18626%19016%19378%19735%20250%20361%20512%20514%20893%21859%22418%23849%27387%30878%53376%53422%56275%60596%67326%67579%67876%68585%74155%76901%106947%107272%108089%108655%110595%209039%215384%216233%2…
18018	Nfatc1	nuclear factor of activated T cells, cytoplasmic, calcineurin dependent 1 [Source:MGI Symbol;Acc:MGI:102469]	0	105	1.50274e-06	11852%12192%12313%12562%12700%12724%12778%12797%12952%13557%13614%13713%14013%14177%14219%14605%14773%15370%15402%15937%16011%16186%16468%16493%16531%16800%16846%17001%17118%17127%17684%17869%18030%18035%18111%18143%18205%18569%18627%18712%18952%19401%19696%19735%20194%20353%20361%20393%20893%22341%22418%23871%23882%24004%26380%26568%29815%50934%53376%53601%54485%56275%56838%57259%60533%67455%675…
18021	Nfatc3	nuclear factor of activated T cells, cytoplasmic, calcineurin dependent 3 [Source:MGI Symbol;Acc:MGI:103296]	0	104	2.1935e-06	11475%11852%12192%12313%12562%12700%12724%12778%12797%12952%13557%13614%13713%14013%14177%14219%14605%14773%15370%15402%15937%16011%16186%16468%16493%16531%16800%16846%17001%17118%17127%17684%18030%18035%18111%18143%18205%18569%18627%18712%18952%19401%19735%20194%20353%20361%20393%20893%22341%22418%23871%23882%24004%26380%26568%29815%50934%53376%53601%54485%56275%56838%57259%60533%67455%67579%675…
11835	Ar	androgen receptor [Source:MGI Symbol;Acc:MGI:88064]	0	277	2.23169e-06	11492%11504%11515%11555%11733%11852%11891%11910%12048%12051%12192%12313%12340%12457%12606%12609%12741%12753%12778%12826%12827%12839%12952%13134%13557%13614%13642%13653%13685%13713%13809%13865%14013%14166%14172%14182%14219%14311%14371%14605%14645%15277%15901%15903%15936%15937%16011%16468%16493%16500%16531%16598%16600%16601%16647%16776%16800%16924%17064%17118%17127%17295%17356%17684%17750%17869%179…
21418	Tfap2a	transcription factor AP-2, alpha [Source:MGI Symbol;Acc:MGI:104671]	0	71	2.47357e-06	11475%12051%12192%12291%12606%12608%12702%12741%12753%12826%12827%12952%13557%13653%13865%13875%14166%14184%14204%14773%15242%15277%15370%15903%16011%16468%16493%16542%16590%16658%17001%17748%17750%17769%17869%18024%18111%18166%18712%18787%19016%19041%19088%19401%19696%20471%20498%20810%22341%22418%23796%23821%23871%24004%26427%53608%54485%56458%60596%67393%67579%69053%76901%77579%79059%100342%11…
13198	Ddit3	DNA-damage inducible transcript 3 [Source:MGI Symbol;Acc:MGI:109247]	0	29	3.21902e-06	11910%12503%12606%12608%13134%14166%14311%15242%15402%16858%17872%18024%18035%18626%19016%19041%20677%20893%67603%67760%68240%77976%107765%170770%192285%211770%226251%387609%399603
73181	Nfatc4	nuclear factor of activated T cells, cytoplasmic, calcineurin dependent 4 [Source:MGI Symbol;Acc:MGI:1920431]	0	103	3.73972e-06	11852%12192%12313%12562%12700%12724%12778%12797%12952%13557%13614%13713%14013%14177%14219%14605%14773%15370%15402%15937%16011%16186%16468%16493%16531%16800%16846%17001%17118%17127%17684%18030%18035%18111%18143%18205%18569%18627%18712%18952%19401%19735%20194%20353%20361%20393%20893%22341%22418%23871%23882%24004%26380%26568%29815%50934%53376%53601%54485%56275%56838%57259%60533%67455%67579%67590%677…
11863	Arnt	aryl hydrocarbon receptor nuclear translocator [Source:MGI Symbol;Acc:MGI:88071]	0	56	4.56468e-06	11865%12608%12953%13557%13614%13653%13713%13875%14166%14177%14219%15277%15370%15402%16542%16601%16846%17684%17869%18024%18030%18143%18626%18712%19041%19378%19716%20393%20498%20677%20893%21685%22390%23871%53412%54485%66146%66277%67326%67579%68585%69053%69159%74747%76901%78889%104252%192285%216233%217082%230848%235584%245847%320878%330192%641340
20586	Smarca4	SWI/SNF related, matrix associated, actin dependent regulator of chromatin, subfamily a, member 4 [Source:MGI Symbol;Acc:MGI:88192]	0	12	5.46388e-06	12702%13653%15901%16598%16600%17127%17869%18111%19016%20393%23849%26380
13018	Ctcf	CCCTC-binding factor [Source:MGI Symbol;Acc:MGI:109447]	0	10	5.85937e-06	12051%13642%14955%16600%17869%18024%18712%26380%81879%235320
83383	Tfap4	transcription factor AP4 [Source:MGI Symbol;Acc:MGI:103239]	0	89	9.33368e-06	11733%11891%11910%12051%12192%12291%12398%12503%12606%13557%13636%13653%13732%13875%14239%14311%14371%14605%14773%15242%15370%15402%15901%15903%15937%16531%16776%16800%16924%17684%17869%18111%18205%18787%18952%19401%20353%20361%20677%20893%21685%22229%22437%23821%23871%23882%26380%26427%27494%29861%30878%53376%53422%53601%54485%56275%56437%58207%59045%65256%66277%67579%67893%68240%68852%69065%705…
13653	Egr1	early growth response 1 [Source:MGI Symbol;Acc:MGI:95295]	-1	67	9.89531e-06	11504%11515%11852%11910%12192%12608%12609%12796%13653%13685%13809%13875%14184%14219%15118%15242%15277%15370%15402%15901%15903%15926%16500%17869%18024%18739%18787%18984%19016%19088%19735%20393%20788%21354%21859%22370%22437%23849%26427%27279%54485%55942%58185%66146%67393%68585%74136%74155%74646%76901%77976%103724%106947%107272%107765%110651%110893%116939%170770%211770%211949%226999%231532%237459%24…
17258	Mef2a	myocyte enhancer factor 2A [Source:MGI Symbol;Acc:MGI:99532]	0	77	1.19865e-05	11832%11852%11865%11875%11910%12192%12608%12839%13106%13170%13345%13557%13614%13865%14177%14219%15370%15402%16514%16598%16800%17722%17927%18030%18569%18626%19016%19088%19401%20361%20471%20512%20677%20893%21685%22229%22437%22782%23871%23893%26380%50934%52331%53376%54485%56275%56405%57259%60596%64009%64945%65256%66146%66277%66549%67579%68585%69181%70598%72690%76640%77579%81877%107765%108655%109246%…
17927	Myod1	myogenic differentiation 1 [Source:MGI Symbol;Acc:MGI:97275]	-1	92	1.25549e-05	11475%11555%11733%12048%12313%12398%13170%13636%13653%13875%14166%14182%14371%14605%14773%14969%15242%15370%15402%15901%15903%16011%16500%16531%16658%16681%16776%16800%16846%16924%16939%17127%17684%17751%17869%17927%18024%18111%18626%18753%19401%19696%20471%20788%21679%21685%22229%22437%23882%50934%53376%53601%54485%56198%56437%58207%59033%60596%64009%65256%67731%68240%68585%68632%69635%71389%715…
20848	Stat3	signal transducer and activator of transcription 3 [Source:MGI Symbol;Acc:MGI:103038]	0	61	1.51446e-05	12048%12051%12192%12340%12457%12503%12608%12609%12700%12702%12741%12796%12826%12827%13653%14182%14219%15370%15937%16186%16600%16816%16846%17684%17748%17750%17869%18030%18111%18143%18534%18712%18787%19401%20292%20393%20471%20514%21859%22325%22370%22390%23821%23882%26380%56198%56275%56458%60533%69581%76901%79059%110651%209039%216233%223775%240514%242466%243270%360013%387609
20850	Stat5a	signal transducer and activator of transcription 5A [Source:MGI Symbol;Acc:MGI:103036]	0	70	1.54897e-05	11522%12048%12192%12291%12313%12503%12700%12702%13106%13653%14013%14166%14205%14366%14645%14766%15370%15901%15903%16011%16600%16601%16706%16846%17118%17684%17869%18024%18030%18143%18712%19016%19088%19378%19401%19730%19736%20194%20250%20471%20514%22370%23871%23882%29815%54485%56275%59045%60533%60596%64540%66146%67455%67590%68240%69181%74480%76901%107765%108655%110651%192285%209039%212163%216233%24…
11622	Ahr	aryl-hydrocarbon receptor [Source:MGI Symbol;Acc:MGI:105043]	0	50	1.82125e-05	11433%11515%12048%12608%13653%13713%13865%14182%14184%14219%14955%15277%15370%15402%16500%16542%16590%16658%17684%17750%17869%18024%18626%18627%18787%19258%19378%19696%20250%20393%20514%20677%23882%54485%60596%66277%67590%67731%68585%69354%74136%78889%99929%110651%192285%217082%231070%268903%330064%330319
18033	Nfkb1	nuclear factor of kappa light polypeptide gene enhancer in B cells 1, p105 [Source:MGI Symbol;Acc:MGI:97312]	0	61	1.97063e-05	11433%11910%12048%12051%12340%12503%12562%12608%12702%12741%13170%13557%13614%13641%13653%13732%14204%14219%14239%14773%15370%15901%15937%16186%16468%16531%16542%16776%16800%16816%17295%17750%17869%17927%18035%18166%18753%18787%19696%19730%20194%20292%20361%20512%20788%20893%21354%21929%22341%23821%23871%53376%56275%66102%66277%67579%68041%71389%110385%216233%387609
22278	Usf1	upstream transcription factor 1 [Source:MGI Symbol;Acc:MGI:99542]	0	66	2.52835e-05	11433%11522%11733%12606%12608%12724%13384%13641%14166%14177%14605%15277%15937%16600%16601%17748%17751%17769%17869%18218%18626%18628%18639%18787%19016%19088%19716%19736%20361%20393%20512%20893%21685%22390%23821%23882%30878%53376%53412%64540%67579%67760%68852%69053%69065%69159%70556%71389%74360%77037%81877%94185%207911%211770%215418%216233%217082%230848%235584%237459%242285%244867%245847%320878%330…
20807	Srf	serum response factor [Source:MGI Symbol;Acc:MGI:106658]	0	58	3.1994e-05	11475%11852%11891%11910%12797%13614%13636%13641%13642%13653%13865%14184%14219%14239%14469%14955%15370%15402%15936%15937%16846%17684%17927%18024%18111%18143%19016%19735%20393%20788%20893%21859%22418%23821%23849%23882%24004%56437%60596%65256%66200%67603%68240%68861%69053%71389%74155%77579%79059%97064%100342%100689%108655%110893%211577%211770%218121%244867
54601	Foxo4	forkhead box O4 [Source:MGI Symbol;Acc:MGI:1891915]	0	103	3.59204e-05	11479%11852%12562%12741%12797%12839%12953%13056%13170%13345%13636%13641%13653%13865%14013%14177%14605%14773%15242%15370%15901%15903%16468%16939%17118%17127%17684%18024%18111%18115%18143%18205%18218%18569%18626%18627%18712%18952%19378%19716%20353%20393%20471%21679%21743%22418%23871%23893%24056%27494%53376%53945%56275%56458%64540%66146%67326%67393%67455%67579%67603%67731%67760%68852%68861%68867%691…
383491	Prdm14	PR domain containing 14 [Source:MGI Symbol;Acc:MGI:3588194]	0	126	3.71628e-05	11479%11515%11733%11832%11852%11865%11988%12048%12291%12503%12702%12826%12827%13134%13557%13636%13641%13642%13653%13809%13865%14013%14182%14773%15370%15903%16011%16468%16500%16531%16601%16658%16800%16924%17127%17295%17769%17909%18035%19016%19378%19401%19696%20471%20677%21859%22390%26380%26942%27494%29815%53945%54485%56458%56632%56741%58238%59045%60596%66065%66943%67153%67554%67579%67603%68458%685…
14463	Gata4	GATA binding protein 4 [Source:MGI Symbol;Acc:MGI:95664]	0	40	4.28599e-05	11492%12048%12313%12457%12797%13106%13557%13614%13849%13875%14205%15242%16011%16468%16800%16816%18111%18639%20471%22229%23796%23871%23893%27387%27494%51789%54485%56275%67393%67579%68632%68861%76901%81877%107765%109246%110893%114332%192285%242466
18027	Nfia	nuclear factor I/A [Source:MGI Symbol;Acc:MGI:108056]	0	58	4.76825e-05	11555%11891%12313%12724%12797%13614%13641%13865%14013%14166%14205%14366%15242%15370%15901%15903%16011%16590%17295%17684%18035%18111%18627%18628%19016%19088%19401%20353%20677%21859%23796%23821%23849%29815%30878%53422%56275%56405%56437%58185%59045%60596%67579%68852%69354%71389%71584%72690%74747%75750%99889%109246%215418%215445%218215%241296%242466%384783
14815	Nr3c1	nuclear receptor subfamily 3, group C, member 1 [Source:MGI Symbol;Acc:MGI:95824]	0	53	5.02002e-05	11988%12291%12609%12741%13636%13653%13865%14205%14219%14605%15402%15901%16493%16601%17750%17869%18030%18111%19401%20250%20353%20393%20471%20893%21685%23796%23821%23871%23893%27494%53376%54485%55942%60596%65256%67122%67326%67333%67579%67760%67893%68632%69159%70598%71389%74175%78787%81879%192285%209039%237860%241296%433766
17977	Ncoa1	nuclear receptor coactivator 1 [Source:MGI Symbol;Acc:MGI:1276523]	0	7	5.1447e-05	12051%12606%12609%17869%18035%20677%268903
22059	Trp53	transformation related protein 53 [Source:MGI Symbol;Acc:MGI:98834]	0	84	5.63005e-05	11475%11733%11910%12048%12051%12606%12609%12826%13557%13653%13713%13809%13849%13865%14166%14172%14184%14219%14311%14469%15277%15901%15903%15937%16531%16598%16858%17127%17295%17472%17750%17751%17769%17869%17872%18111%18143%18218%18405%18706%18712%18753%18787%18952%19041%19401%20111%20194%20250%20361%20393%20512%20620%20677%20893%21859%23849%23871%23882%55942%56437%57080%60596%67760%68585%69635%705…
20687	Sp3	trans-acting transcription factor 3 [Source:MGI Symbol;Acc:MGI:1277166]	0	53	5.65229e-05	11475%12051%12291%12562%12606%12608%12702%12952%13642%13653%14166%15242%16500%16514%16531%16542%16598%16600%16816%16939%17001%17295%17869%18626%18712%18739%18952%20498%20512%21685%21853%21859%22190%22418%23882%24056%26427%27387%53376%53608%56405%68585%71389%72750%76901%99889%104086%108655%192285%226999%229595%240514%433938
17127	Smad3	SMAD family member 3 [Source:MGI Symbol;Acc:MGI:1201674]	-1	43	5.98097e-05	11852%11910%12048%12291%12398%12778%13614%13713%13875%14166%14219%15901%15903%16011%16468%17869%18111%18639%18712%18787%18984%19016%19401%23882%53422%65256%67122%71389%72690%74360%76293%76901%83554%107765%108655%110595%110893%209039%218215%226251%242466%387609%433938
23872	Ets2	E26 avian leukemia oncogene 2, 3' domain [Source:MGI Symbol;Acc:MGI:95456]	0	78	6.44062e-05	11433%11475%12048%12051%12313%12340%12398%12503%12562%12741%13056%13557%13611%13653%13713%13875%14205%14219%14469%14773%15242%15370%15903%15937%16186%16542%16590%16601%16800%17001%17064%17127%17295%17523%17684%17869%17909%18143%18550%18626%19124%19378%19401%19730%20292%20344%20353%20393%20514%21679%21859%23871%54485%56838%60596%64945%67603%68149%68632%68867%69159%70598%74747%77579%108655%110595%1…
13656	Egr4	early growth response 4 [Source:MGI Symbol;Acc:MGI:99252]	0	23	7.03533e-05	11852%12953%13653%13875%16500%17127%18753%19696%20788%20893%27279%27494%55942%66146%74136%76901%103724%110651%211770%215418%237459%387609%399603
56484	Foxo3	forkhead box O3 [Source:MGI Symbol;Acc:MGI:1890081]	0	30	8.73394e-05	12700%12702%13636%14605%15901%16600%17684%17872%17927%18111%18534%18569%18706%18787%20677%23849%56458%64540%67731%69635%71389%72281%74747%76901%83961%99889%170770%192285%384783%433766
18506	Pax4	paired box 4 [Source:MGI Symbol;Acc:MGI:97488]	0	96	8.87262e-05	11910%12291%12398%12839%13611%13641%13642%13685%13713%13865%13875%14166%14177%14182%14366%14605%15242%15277%15370%15402%15903%15937%16011%16186%16468%16601%16800%17118%17769%18035%18111%18218%18627%18639%18712%18739%18787%19041%19088%19124%20194%20353%20361%20498%20677%20788%21853%22418%23882%27387%27494%29815%29861%53376%53422%53608%54485%56275%56437%56741%57080%57259%60533%64540%67393%67579%681…
18034	Nfkb2	nuclear factor of kappa light polypeptide gene enhancer in B cells 2, p49/p100 [Source:MGI Symbol;Acc:MGI:1099800]	0	42	0.000101281	12048%12051%12340%12503%12562%13170%13557%13641%13653%13732%14204%14219%14239%14773%15937%16186%16542%16776%16800%16816%17750%17869%18035%18753%18787%19696%19730%20194%20344%20361%20512%20788%20893%21354%23821%53376%66277%67579%68041%71389%216233%387609
21420	Tfap2c	transcription factor AP-2, gamma [Source:MGI Symbol;Acc:MGI:106032]	0	89	0.000109836	11515%11865%12051%12313%12741%12796%12826%12827%12879%12952%13056%13557%13865%13875%14166%14204%14605%14773%15242%15277%15370%15903%15926%16011%16468%16531%16542%16658%16706%16776%16924%17127%17207%17869%18024%18218%18550%19088%19401%19730%20471%20498%20514%20893%22325%22418%23871%24004%24056%26427%29815%50934%51789%53608%54485%57080%64945%65255%65256%67393%67434%67579%67800%69053%70575%70788%709…
18029	Nfic	nuclear factor I/C [Source:MGI Symbol;Acc:MGI:109591]	0	60	0.000137404	11555%11891%12313%12724%12797%13614%13641%13865%14013%14166%14205%14366%15242%15901%15903%16011%16590%17295%17684%17869%18035%18111%18627%18628%18639%18787%19016%19088%19401%20250%20353%20677%21859%23796%23821%23849%29815%30878%53422%56275%56405%56437%58185%59045%67579%68852%69354%71389%71584%72690%74747%75750%99889%109246%215418%215445%218215%241296%242466%384783
226896	Tfap2d	transcription factor AP-2, delta [Source:MGI Symbol;Acc:MGI:2153466]	0	13	0.000140444	12741%12826%12827%13865%15242%15370%15903%16011%16542%18024%19088%23871%24004
12224	Klf5	Kruppel-like factor 5 [Source:MGI Symbol;Acc:MGI:1338056]	0	8	0.000144456	16600%17869%18712%18787%19016%22229%26380%56458
20851	Stat5b	signal transducer and activator of transcription 5B [Source:MGI Symbol;Acc:MGI:103035]	0	47	0.000165425	11522%12048%12192%12291%12313%12503%12700%12702%13106%13653%14366%14645%14766%15901%16011%16600%16706%16846%17295%17684%17869%18030%18143%18712%19016%19088%19401%19736%20194%20250%20471%20514%21679%21859%22370%23882%54485%56275%60596%76901%110651%209039%216233%240514%242466%243270%360013
332937	Tfap2e	transcription factor AP-2, epsilon [Source:MGI Symbol;Acc:MGI:2679630]	0	13	0.000169898	12741%12826%12827%13865%15242%15370%15903%16011%16542%18024%19088%23871%24004
19013	Ppara	peroxisome proliferator activated receptor alpha [Source:MGI Symbol;Acc:MGI:104740]	0	35	0.000209842	11832%11865%12683%13614%13865%13875%14177%15242%15402%16500%16658%16776%17684%17869%18024%18035%18534%18787%19016%20250%21685%22229%23882%27279%50708%60596%68585%71584%77579%81877%103968%211770%230848%237860%320878
12014	Bach2	BTB and CNC homology, basic leucine zipper transcription factor 2 [Source:MGI Symbol;Acc:MGI:894679]	0	22	0.000229077	13636%14166%14311%14766%15370%18712%19735%20393%27279%53608%55942%56405%68468%68585%77976%81877%100342%211770%215418%215445%218215%234725
11819	Nr2f2	nuclear receptor subfamily 2, group F, member 2 [Source:MGI Symbol;Acc:MGI:1352452]	0	53	0.000264583	11812%11832%12051%12291%12313%12606%12724%12778%13106%13170%13614%13641%13865%14166%14184%14219%15370%15402%15901%16468%16800%16816%17127%18024%18035%18111%18753%19016%19401%20393%21853%23821%27279%50934%53422%56458%65256%66859%68585%71584%74155%76901%77579%108655%192285%218215%230848%231532%237459%237860%240514%320878%387609
22431	Wt1	Wilms tumor 1 homolog [Source:MGI Symbol;Acc:MGI:98968]	0	21	0.000310789	11910%12562%13653%14172%14184%14219%17127%17869%19378%19401%20788%23871%26427%56198%56458%60596%67393%67603%97064%242466%319765
21781	Tfdp1	transcription factor Dp 1 [Source:MGI Symbol;Acc:MGI:101934]	0	64	0.000338119	11475%11479%11546%12291%12313%12340%12778%12796%13170%13557%13653%13875%14182%14204%14955%15903%15937%16514%16542%16600%17684%17769%17869%18024%18035%18569%18626%18712%18787%19016%19258%20512%20620%21354%21743%21853%21929%22390%53376%53422%54485%56458%66146%66549%67333%67603%68240%69263%69635%72750%72754%74646%76901%77579%100342%107272%170770%211949%215418%217082%229715%230789%235584%320100
16842	Lef1	lymphoid enhancer binding factor 1 [Source:MGI Symbol;Acc:MGI:96770]	0	95	0.000489993	11479%11492%11555%11852%12048%12192%12291%12562%12724%12778%12839%13134%13170%13636%13641%13642%13713%14184%14605%14773%15402%16590%16658%16800%17118%17127%17207%17295%17356%17684%17869%17909%18024%18030%18111%18569%18712%19088%19258%19401%19730%20250%20353%20361%20471%20620%20788%21393%21648%21685%22325%24056%26380%29815%29861%53422%56275%59045%66146%67326%67393%67760%68585%68861%68867%69159%693…
19696	Rel	reticuloendotheliosis oncogene [Source:MGI Symbol;Acc:MGI:97897]	-1	39	0.000490918	12048%12051%12340%12609%12724%12741%12753%13170%13557%13641%13653%13732%14219%14239%14773%15937%16186%16542%16776%16800%17869%18035%18712%18753%18787%19696%20194%20361%20512%20788%21354%22341%23821%53376%53601%66277%67603%68041%71389
22282	Usf2	upstream transcription factor 2 [Source:MGI Symbol;Acc:MGI:99961]	0	51	0.000491293	11433%11522%11733%12606%12608%14177%14605%15242%15277%15937%16600%17748%17751%17769%18626%18787%19088%19716%19736%20393%20512%20893%22390%23821%23882%30878%53376%53412%64540%67760%67893%68852%69053%69065%69159%70556%74360%77037%81877%207911%211770%215418%216233%230848%235584%237459%242285%244867%245847%320878%330192
20852	Stat6	signal transducer and activator of transcription 6 [Source:MGI Symbol;Acc:MGI:103034]	0	58	0.000560684	11433%12048%12192%12291%12503%12700%12702%12753%13106%13614%13875%14204%14205%14605%15242%16846%17001%17118%17523%17684%18024%18030%18035%18143%18712%18787%19401%20292%20344%20393%20471%20514%22370%22418%23821%53376%56275%58185%60533%60596%67455%67579%67590%67760%71389%74480%76901%110460%110651%209039%211770%216233%227731%240514%242466%243270%360013%399603
21414	Tcf7	transcription factor 7, T cell specific [Source:MGI Symbol;Acc:MGI:98507]	0	93	0.00059871	11479%11492%11555%11852%12048%12192%12291%12562%12724%12778%12839%13134%13170%13636%13641%13642%13713%14184%14605%14773%15402%16590%16658%16800%17118%17127%17207%17295%17356%17684%17909%18030%18111%18569%18712%19088%19258%19401%19730%20250%20353%20361%20471%20620%20788%21393%21648%21685%22325%24056%26380%29815%29861%53422%56275%59045%66146%67326%67393%67760%68585%68861%68867%69159%69354%69635%705…
21374	Tbp	TATA box binding protein [Source:MGI Symbol;Acc:MGI:101838]	0	72	0.000616728	11475%11504%11875%11910%12192%12606%12608%12797%13106%13614%13732%13865%14013%14219%14605%14773%15370%15901%15903%16468%16658%16800%17127%17684%17751%17869%17872%18024%18030%18035%18115%18205%18550%18787%19016%19088%19378%19401%19736%20353%21685%22782%23821%23882%24004%56275%64009%65255%66146%67455%67579%68149%68240%68468%68632%68852%69181%69354%72690%74155%74175%76640%78321%99889%104252%108655%1…
20186	Nr1h4	nuclear receptor subfamily 1, group H, member 4 [Source:MGI Symbol;Acc:MGI:1352464]	0	29	0.000617948	11865%12291%13865%13875%14166%14177%14219%15903%16186%16601%17127%17295%17684%18143%19016%19378%19401%20471%20893%57259%65255%67455%76901%211770%216233%268903%320878%327951%353187
13819	Epas1	endothelial PAS domain protein 1 [Source:MGI Symbol;Acc:MGI:109169]	0	15	0.000620484	12562%12827%13614%13636%16542%16846%17684%18030%18787%20893%53412%53945%74155%74360%104009
19883	Rora	RAR-related orphan receptor alpha [Source:MGI Symbol;Acc:MGI:104661]	0	25	0.000666242	11865%12192%12753%13170%13384%16468%16600%17118%18143%18205%18712%18739%18753%18784%19016%26380%54153%57080%64009%67393%70999%110893%216233%218215%241296
19130	Prox1	prospero homeobox 1 [Source:MGI Symbol;Acc:MGI:97772]	0	4	0.000714207	11865%12753%17684%20893
13983	Esr2	estrogen receptor 2 (beta) [Source:MGI Symbol;Acc:MGI:109392]	0	25	0.000815585	12051%12192%12608%13642%13713%14184%14366%15402%15936%16658%17869%18753%18784%18787%19016%19401%23821%27279%53422%56458%64945%110893%211949%235130%245683
12355	Nr1i3	nuclear receptor subfamily 1, group I, member 3 [Source:MGI Symbol;Acc:MGI:1346307]	0	39	0.000877458	11522%11812%11865%12051%12291%12608%13614%14166%14219%14605%15903%16468%16500%17127%17869%18035%18111%18143%18534%18952%19378%19401%20393%20471%20893%22390%27279%53422%56275%57259%65255%74155%76901%108655%216233%231070%231532%237459%327951
17128	Smad4	SMAD family member 4 [Source:MGI Symbol;Acc:MGI:894293]	0	42	0.00113091	11433%11492%12291%12313%12398%12753%13134%13614%13685%13713%13865%14296%15242%15901%16011%16601%16658%17869%18712%18787%18984%19016%19401%20893%23871%27279%53376%53422%67731%68487%70097%71389%74360%83554%107765%110651%110893%209039%218215%225443%226251%242466
17869	Myc	myelocytomatosis oncogene [Source:MGI Symbol;Acc:MGI:97250]	1	188	0.0011909	11433%11515%11546%11832%11910%12051%12192%12313%12340%12398%12606%12608%12609%12702%12724%12797%12826%12827%12877%13170%13384%13557%13611%13614%13618%13641%13685%13849%13875%14013%14166%14177%14182%14371%14605%14955%15242%15277%15370%15901%15903%15936%15937%16011%16468%16500%16531%16590%16601%16658%16681%16846%17127%17207%17295%17523%17684%17748%17750%17751%17769%17869%18030%18115%18143%18205%185…
12394	Runx1	runt related transcription factor 1 [Source:MGI Symbol;Acc:MGI:99852]	0	63	0.00121172	12398%12606%12608%12796%12826%12827%12952%13653%14013%14182%14773%15118%15242%15370%15903%16468%16598%16600%16800%16858%17207%17523%17872%17927%18024%18115%18550%18787%19016%19696%20194%20677%20788%20893%21929%22190%23796%23871%27279%27355%29815%50708%50934%56458%58207%60596%67153%67434%67579%67731%67760%67893%68240%69053%107765%109246%192157%192285%211770%214305%216233%226251%242285
17979	Ncoa3	nuclear receptor coactivator 3 [Source:MGI Symbol;Acc:MGI:1276535]	0	5	0.00131523	13557%15937%17869%18035%268903
16596	Klf1	Kruppel-like factor 1 (erythroid) [Source:MGI Symbol;Acc:MGI:1342771]	0	5	0.00131523	12608%13865%15903%18712%19088
17876	Myef2	myelin basic protein expression factor 2, repressor [Source:MGI Symbol;Acc:MGI:104592]	0	6	0.00132074	11852%15370%17684%18626%26380%107765
12013	Bach1	BTB and CNC homology 1, basic leucine zipper transcription factor 1 [Source:MGI Symbol;Acc:MGI:894680]	0	20	0.00135897	13713%13732%14311%14766%17872%18712%19735%20194%20393%27279%55942%68468%68585%77976%81877%211770%213539%215418%218215%237860
17126	Smad2	SMAD family member 2 [Source:MGI Symbol;Acc:MGI:108051]	0	25	0.00145074	11479%12048%13713%14219%15901%15903%16011%17295%18550%18712%18787%19016%19401%21859%29815%53422%71389%74360%74646%107765%110893%209039%218215%226251%242466
17928	Myog	myogenin [Source:MGI Symbol;Acc:MGI:97276]	0	42	0.00145866	11475%11555%12192%12398%12503%12562%13170%13713%13875%14166%15370%16531%16800%17127%17684%17751%17869%17909%18024%19378%19401%19696%21679%21685%21928%23849%23882%53376%54485%56198%56437%65256%67731%74747%105278%107765%108655%215418%216233%235320%240514%100040972
20182	Rxrb	retinoid X receptor beta [Source:MGI Symbol;Acc:MGI:98215]	0	36	0.00171081	11812%11865%12051%12778%13614%13653%14166%14605%15118%16468%16500%16600%17684%17750%18030%18035%18111%18143%18952%19401%20393%23871%27279%53422%56275%56741%71389%74155%76901%81877%108655%110893%209039%231532%237459%320100
233908	Fus	fused in sarcoma [Source:MGI Symbol;Acc:MGI:1353633]	0	10	0.00178198	12606%14311%16858%17872%19016%67603%67760%68240%107765%170770
17187	Max	Max protein [Source:MGI Symbol;Acc:MGI:96921]	0	64	0.00178387	12192%12606%12608%12609%12702%12724%13170%13384%13557%13641%13875%14166%14177%15242%15901%16590%16601%17684%18626%19378%19716%20361%20393%20471%20498%20677%20893%21685%21859%22390%23849%23882%30878%53376%53412%53422%54485%64540%67326%67579%67760%67893%68585%68632%69053%69159%70556%72750%74360%76901%81877%94185%105278%110651%211770%216233%230848%235584%244867%245847%320878%330192%387609%100040972
26927	Foxl2	forkhead box L2 [Source:MGI Symbol;Acc:MGI:1349428]	0	8	0.00195805	11475%15937%16011%17684%18627%22390%67603%74747
20846	Stat1	signal transducer and activator of transcription 1 [Source:MGI Symbol;Acc:MGI:103063]	0	67	0.00199698	11910%12048%12051%12192%12291%12503%12609%12700%12702%12741%13557%13614%13653%13875%14204%14469%14773%15242%16600%16846%17001%17295%17769%17869%17909%18030%18143%18712%18787%19016%19401%20194%20471%20514%20677%20887%21354%21859%21928%22370%23821%53376%56275%56405%58185%60533%64009%67393%67731%70097%76901%77579%110651%114332%209039%216233%218215%223435%227731%229595%240514%242466%243270%330064%360…
17125	Smad1	SMAD family member 1 [Source:MGI Symbol;Acc:MGI:109452]	0	24	0.00202404	12562%12608%12826%13614%13713%14219%15242%15901%15903%16011%16600%17869%18712%18787%19016%19401%53422%71389%74360%107765%110893%209039%218215%242466
21834	Thrb	thyroid hormone receptor beta [Source:MGI Symbol;Acc:MGI:98743]	0	20	0.00209813	12051%12606%12778%14166%15118%16598%16601%17684%17750%18030%18111%18143%18984%27279%56741%71389%81877%110893%209039%320100
22337	Vdr	vitamin D (1,25-dihydroxyvitamin D3) receptor [Source:MGI Symbol;Acc:MGI:103076]	0	46	0.00212208	11492%11865%11988%12313%12608%12683%12753%12796%13618%13865%14605%14773%15242%15402%15901%16011%16500%16600%16800%17064%17118%17769%17869%18035%18550%18952%20250%20393%20893%21859%22418%23893%53422%56275%66146%66277%69635%74155%74747%100689%108958%192285%224093%237860%330192%100503041
17257	Mecp2	methyl CpG binding protein 2 [Source:MGI Symbol;Acc:MGI:99918]	0	6	0.00224712	12606%15370%15903%17869%18035%19016
12912	Creb1	cAMP responsive element binding protein 1 [Source:MGI Symbol;Acc:MGI:88494]	0	158	0.00231466	11504%11546%11555%11852%11891%11910%12192%12291%12340%12457%12608%12609%12700%12702%12778%12796%12797%12952%13170%13557%13610%13636%13641%13653%13732%13865%13875%14177%14204%14219%14605%14955%15118%15242%15277%15370%15901%15903%15936%16468%16493%16500%16600%16601%16846%16939%17001%17118%17295%17722%17872%18024%18030%18111%18166%18534%18569%18626%18627%18712%18787%19016%19088%19258%19378%19716%197…
20787	Srebf1	sterol regulatory element binding transcription factor 1 [Source:MGI Symbol;Acc:MGI:107606]	0	58	0.00238697	11522%11832%11891%11910%12192%12398%12503%12608%12683%12741%13809%13875%14182%14605%15277%15370%15926%16590%16846%17684%18111%18218%18534%18639%19016%19378%19401%19696%19716%20250%20788%20893%22229%23821%23882%23893%26427%57869%59045%67731%68585%69159%74175%76901%77579%104086%108655%110460%110595%116939%212555%216233%231070%242466%268903%384783%433766%100040972
20185	Ncor1	nuclear receptor co-repressor 1 [Source:MGI Symbol;Acc:MGI:1349717]	0	7	0.00240102	12051%12606%12702%16542%17869%19016%67122
11911	Atf4	activating transcription factor 4 [Source:MGI Symbol;Acc:MGI:88096]	0	30	0.00249758	11910%12291%12608%14605%14766%15242%15901%17872%20393%20788%20893%22437%23893%53376%66102%66146%67326%67760%67893%68852%69065%69354%76901%81877%112403%116939%192285%211770%330192%387609
20678	Sox5	SRY (sex determining region Y)-box 5 [Source:MGI Symbol;Acc:MGI:98367]	0	20	0.00279671	11555%11852%14605%15242%15370%15901%18024%18030%18205%18712%19016%19378%60596%67455%67579%67603%72750%192285%215384%320100
433759	Hdac1	histone deacetylase 1 [Source:MGI Symbol;Acc:MGI:108086]	0	8	0.00299053	11492%12606%13653%15370%15901%17869%19016%20893
11906	Zfhx3	zinc finger homeobox 3 [Source:MGI Symbol;Acc:MGI:99948]	0	19	0.0030957	11479%11865%11910%13865%16468%16531%17869%20471%20677%54485%66277%67603%75750%108655%192285%226251%242466%387609%100040972
22778	Ikzf1	IKAROS family zinc finger 1 [Source:MGI Symbol;Acc:MGI:1342540]	0	53	0.00318996	11546%12048%12051%12340%12562%12778%13653%13809%14204%14219%14605%14773%16468%17064%17684%17750%17869%18035%18111%18534%18550%19016%19258%19378%20512%21685%21853%21859%23871%53376%54485%56275%59045%60596%65255%67393%67603%68867%69181%70598%74136%76901%94185%104252%108655%207911%212163%214137%216233%242466%433766%433938%654812
16364	Irf4	interferon regulatory factor 4 [Source:MGI Symbol;Acc:MGI:1096873]	0	16	0.00339723	12048%12826%12827%13557%16011%17684%17869%18030%19016%21354%21648%22418%58185%67455%76901%399603
21833	Thra	thyroid hormone receptor alpha [Source:MGI Symbol;Acc:MGI:98742]	0	19	0.00364195	12606%12778%14166%15118%17684%17750%17869%18030%18111%18143%18550%18984%27279%56741%71389%81877%110893%209039%320100
73916	Ift57	intraflagellar transport 57 [Source:MGI Symbol;Acc:MGI:1921166]	0	4	0.00387152	12608%15901%16468%19088
15900	Irf8	interferon regulatory factor 8 [Source:MGI Symbol;Acc:MGI:96395]	0	27	0.00401217	12048%12826%12827%13557%13653%14177%15118%16011%16600%17684%17869%19016%20471%21354%21648%22418%50708%58185%60596%66102%67455%67579%71389%76901%103968%192157%399603
18171	Nr1i2	nuclear receptor subfamily 1, group I, member 2 [Source:MGI Symbol;Acc:MGI:1337040]	0	39	0.00432744	11812%11865%12051%12291%13170%13614%14166%14219%14605%16468%16500%16598%17127%18035%18111%18143%18952%19378%19401%20393%20471%20893%27279%53422%53945%56275%56632%57259%65255%74155%76901%108655%170770%216233%229595%231070%231532%237459%327951
16909	Lmo2	LIM domain only 2 [Source:MGI Symbol;Acc:MGI:102811]	0	29	0.00437969	12562%12606%14166%14366%15370%15901%16011%16500%16816%17684%20361%20471%20810%23882%27387%51789%64009%66146%67579%71389%72754%76566%77579%94185%110893%327951%360013%399603%433766
20849	Stat4	signal transducer and activator of transcription 4 [Source:MGI Symbol;Acc:MGI:103062]	0	38	0.00450149	12192%12503%12700%12753%13614%13875%14013%15242%15370%16846%17523%17684%17869%18030%18143%18550%18712%19401%20393%20471%20514%22370%23871%53376%56275%67579%67760%71389%76901%110651%192285%209039%215418%216233%240514%242466%243270%360013
21419	Tfap2b	transcription factor AP-2 beta [Source:MGI Symbol;Acc:MGI:104672]	0	32	0.00466323	12291%12741%12753%12826%12827%12952%13865%13875%14166%15242%15370%15903%16011%16542%16658%18024%19088%20498%22418%23871%24004%53608%56458%67393%69053%76901%77579%100342%110651%211949%230789%433938
30942	Hnf4g	hepatocyte nuclear factor 4, gamma [Source:MGI Symbol;Acc:MGI:1353604]	0	33	0.0048844	12313%12724%13641%13865%14184%14219%14773%15370%15402%15901%16658%16800%16816%18024%18639%18753%19401%20393%21853%27279%50934%53422%56458%65256%68585%71584%77579%192285%218215%230848%237860%240514%320878
217166	Nr1d1	nuclear receptor subfamily 1, group D, member 1 [Source:MGI Symbol;Acc:MGI:2444210]	0	4	0.0051905	12753%12952%18030%18143
22773	Zic3	zinc finger protein of the cerebellum 3 [Source:MGI Symbol;Acc:MGI:106676]	0	18	0.00600338	11504%12048%12051%16468%16601%18712%19696%21859%23849%54485%67333%67393%71584%72690%83554%108655%110595%242466
71950	Nanog	Nanog homeobox [Source:MGI Symbol;Acc:MGI:1919200]	0	18	0.00600338	12457%12702%15903%15937%16468%16542%17869%18712%19401%19736%20393%20471%26380%56458%70097%108655%110595%236539
16363	Irf2	interferon regulatory factor 2 [Source:MGI Symbol;Acc:MGI:96591]	0	23	0.00610067	11910%12048%12826%12827%13557%14469%16011%17472%17684%17869%19016%19696%20512%21354%21648%22418%58185%67455%67760%76901%103968%229898%399603
18032	Nfix	nuclear factor I/X [Source:MGI Symbol;Acc:MGI:97311]	0	7	0.00657093	13641%15242%15901%19088%23796%23821%23849
18030	Nfil3	nuclear factor, interleukin 3, regulated [Source:MGI Symbol;Acc:MGI:109495]	-1	21	0.00736713	11555%12313%13809%13875%14605%16601%17127%18030%18626%18627%19016%19735%22390%23893%53376%66146%67333%209039%230789%387609%654812
14238	Foxf2	forkhead box F2 [Source:MGI Symbol;Acc:MGI:1347479]	0	50	0.00795377	11865%11875%12606%12952%13345%13557%13614%13636%13713%13809%14013%14219%14605%14773%15370%15402%16601%16800%17118%17684%17869%18115%18205%18569%19088%19401%22390%23871%56458%56752%64540%66146%67333%67393%67579%67760%68861%74155%74175%74747%76901%209039%211770%212163%213484%235320%245847%387609%433766%433938
16598	Klf2	Kruppel-like factor 2 (lung) [Source:MGI Symbol;Acc:MGI:1342772]	1	5	0.00804526	16542%17869%19016%22390%26380
15221	Foxd3	forkhead box D3 [Source:MGI Symbol;Acc:MGI:1347473]	0	22	0.0081012	12606%13345%13636%13865%15242%15370%15937%16601%16800%17118%17684%18205%18569%19088%20393%53412%56752%57080%67579%74155%212163%387609
67155	Smarca2	SWI/SNF related, matrix associated, actin dependent regulator of chromatin, subfamily a, member 2 [Source:MGI Symbol;Acc:MGI:99603]	0	4	0.00855462	11865%13653%17869%20893
217082	Hlf	hepatic leukemia factor [Source:MGI Symbol;Acc:MGI:96108]	1	18	0.00868943	11555%12313%13875%14605%16601%17127%18030%19041%20788%20893%53376%56405%66146%67333%108655%110651%209039%100040972
78912	Sp2	Sp2 transcription factor [Source:MGI Symbol;Acc:MGI:1926162]	0	24	0.00891106	12051%12741%12952%13642%14166%15903%16500%16531%16598%17869%18626%21685%21853%21859%22418%24056%26427%27387%71389%72750%76901%99889%192285%433938
56458	Foxo1	forkhead box O1 [Source:MGI Symbol;Acc:MGI:1890077]	1	26	0.00901946	12608%12827%13642%13865%14605%15242%16542%16598%16600%16601%18111%18115%18569%24056%56458%67333%67393%67760%72281%74747%76901%192285%212163%231070%235320%433766
16362	Irf1	interferon regulatory factor 1 [Source:MGI Symbol;Acc:MGI:96590]	0	40	0.00928083	11910%12048%12826%12827%12839%13557%14469%14960%16011%16468%17295%17684%17869%18111%19016%19736%20250%20361%20393%21354%21648%22418%23821%23849%23871%58185%60533%60596%66102%67455%76901%103968%170770%192157%192285%217082%236539%320159%384783%399603
13865	Nr2f1	nuclear receptor subfamily 2, group F, member 1 [Source:MGI Symbol;Acc:MGI:1352451]	-1	45	0.0101476	11555%11812%12051%12313%12724%13614%13641%13865%14166%14184%14219%15370%15402%15901%16468%16800%16816%17127%18024%18035%18111%18753%19401%20393%21853%27279%50934%53422%56458%65256%66859%68585%71584%74155%76901%77579%108655%192285%218215%230848%231532%237459%237860%240514%320878
18667	Pgr	progesterone receptor [Source:MGI Symbol;Acc:MGI:97567]	0	33	0.0101494	11504%12048%12291%13865%14219%14605%15402%15903%15937%16011%17750%17869%18030%18111%20250%20353%20677%20893%23871%23893%27494%50934%67333%67579%67893%69159%70598%71371%74360%78787%209039%237860%433766
109889	Mzf1	myeloid zinc finger 1 [Source:MGI Symbol;Acc:MGI:107457]	0	41	0.0105264	13636%13865%14013%14166%14204%14219%14773%15118%15242%16011%17118%17523%18024%18035%18534%18739%18753%18787%19696%20250%20353%23821%23849%23882%53601%69635%70556%71584%72750%76901%78787%108655%170716%226999%241296%242285%242466%384783%387609%433938%100040972
15182	Hdac2	histone deacetylase 2 [Source:MGI Symbol;Acc:MGI:1097691]	0	5	0.0107327	11475%13653%16468%17869%26380
332221	Zscan10	zinc finger and SCAN domain containing 10 [Source:MGI Symbol;Acc:MGI:3040700]	0	5	0.0107327	16468%16598%16600%17684%54485
18504	Pax2	paired box 2 [Source:MGI Symbol;Acc:MGI:97486]	0	30	0.0109496	11555%11910%13713%13865%13875%15242%15402%15937%17118%17684%18035%18143%18627%19016%23871%53412%59045%60533%68867%71389%74136%76640%211770%216233%235320%236539%268709%330192%433938%100503041
15499	Hsf1	heat shock factor 1 [Source:MGI Symbol;Acc:MGI:96238]	0	48	0.0116701	11910%12192%12291%12398%12700%13557%13614%13713%13865%14172%14219%14311%14366%14955%15242%16011%16598%17869%17909%18035%18111%18787%19730%22437%23821%23849%27494%56752%68041%68852%69068%69635%72750%78977%81877%81879%83554%94185%108655%216233%217364%218215%237459%242466%245631%270198%330064%382571
19698	Relb	avian reticuloendotheliosis viral (v-rel) oncogene related B [Source:MGI Symbol;Acc:MGI:103289]	0	21	0.0117577	12340%13170%13641%13653%13732%15937%16186%16542%16776%16800%17869%18787%19696%20361%20512%20788%21354%23821%53376%66277%68041
22608	Ybx1	Y box protein 1 [Source:MGI Symbol;Acc:MGI:99146]	0	211	0.0128415	11433%11504%11515%11522%11546%11567%11733%11865%11910%11988%12291%12313%12562%12608%12683%12741%12796%12839%12877%12952%12953%13056%13106%13134%13170%13384%13557%13614%13618%13636%13641%13809%13849%14013%14177%14239%14371%14605%15277%15370%15926%16011%16186%16468%16500%16706%16800%16924%17064%17118%17127%17295%17472%17684%17750%17909%17927%18035%18111%18166%18205%18405%18534%18550%18569%18628%186…
14234	Foxc2	forkhead box C2 [Source:MGI Symbol;Acc:MGI:1347481]	0	8	0.0133661	12562%13134%13642%18787%20471%23871%54485%56458
22259	Nr1h3	nuclear receptor subfamily 1, group H, member 3 [Source:MGI Symbol;Acc:MGI:1352462]	0	20	0.0142299	11812%12051%13614%14166%16468%16658%17869%18035%18111%19016%19401%20393%20893%27279%74155%76901%77976%108655%231532%237459
18028	Nfib	nuclear factor I/B [Source:MGI Symbol;Acc:MGI:103188]	0	9	0.0143057	13641%15242%15901%19088%23796%23821%23849%30878%60596
207165	Bptf	bromodomain PHD finger transcription factor [Source:MGI Symbol;Acc:MGI:2444008]	0	15	0.0143812	12291%13636%13641%13865%14177%16468%16531%18569%20393%66277%68867%69159%70598%71389%108655
13876	Erg	ETS transcription factor [Source:MGI Symbol;Acc:MGI:95415]	0	20	0.0146574	11504%11555%12340%12398%12503%12562%13557%13713%15242%16542%17869%18550%19124%20353%108655%110595%209039%216233%235320%240514
17260	Mef2c	myocyte enhancer factor 2C [Source:MGI Symbol;Acc:MGI:99458]	0	27	0.0151784	11852%11875%13170%15370%16598%17722%17927%18626%19016%19401%20471%20512%21685%22229%22437%23871%53376%54485%60596%66146%68585%70598%81877%107765%108655%110893%270163
17261	Mef2d	myocyte enhancer factor 2D [Source:MGI Symbol;Acc:MGI:99533]	0	27	0.0151784	11852%11875%13170%15370%16598%17722%17927%18626%19016%19401%20471%20512%21685%22229%22437%23871%53376%54485%60596%66146%68585%70598%81877%107765%108655%110893%270163
23942	Mta2	metastasis-associated gene family, member 2 [Source:MGI Symbol;Acc:MGI:1346340]	0	4	0.0155359	13557%17869%18024%26380
20602	Ncor2	nuclear receptor co-repressor 2 [Source:MGI Symbol;Acc:MGI:1337080]	0	4	0.0155359	15937%16542%16598%17869
11908	Atf1	activating transcription factor 1 [Source:MGI Symbol;Acc:MGI:1298366]	0	37	0.0155674	11832%11910%12291%12608%13653%13875%14177%14605%15901%15903%16493%16601%16939%17001%17118%17872%18030%18534%18626%20353%20393%20788%23893%27279%67893%69354%74360%76901%77579%108655%112403%116939%192285%211770%227731%330192%382571
54131	Irf3	interferon regulatory factor 3 [Source:MGI Symbol;Acc:MGI:1859179]	0	14	0.0155701	12048%12826%12827%13557%16011%17684%21354%21648%22418%23821%58185%67455%76901%399603
15376	Foxa2	forkhead box A2 [Source:MGI Symbol;Acc:MGI:1347476]	0	44	0.0174136	12606%12953%13345%13636%13809%14219%14605%15901%15937%16468%17684%18218%18569%18712%19378%19401%20353%20393%20677%21679%22418%23821%23849%23871%26427%50708%56458%65255%67579%67603%69354%71389%74155%74175%76901%108655%110595%192285%215384%242285%242466%243270%245631%387609
18999	Pou5f1	POU domain, class 5, transcription factor 1 [Source:MGI Symbol;Acc:MGI:101893]	0	30	0.0178743	11852%13557%14366%14605%15402%16468%16598%16600%17869%17927%18639%19016%19401%19696%20788%22341%23821%23882%26380%56458%60596%66277%67603%71389%81879%107765%108655%215418%236539%387609
235320	Zbtb16	zinc finger and BTB domain containing 16 [Source:MGI Symbol;Acc:MGI:103222]	-1	4	0.0183994	13653%17869%18024%108655
18741	Pitx2	paired-like homeodomain transcription factor 2 [Source:MGI Symbol;Acc:MGI:109340]	0	32	0.0199637	11475%12192%12753%12778%14184%14366%16468%17869%17927%18739%18784%19258%20471%22782%24004%54485%57259%65256%67393%67579%67603%68918%76566%78787%99889%110651%116939%192285%207911%211770%216233%100040972
18854	Pml	promyelocytic leukemia [Source:MGI Symbol;Acc:MGI:104662]	0	3	0.0214379	15901%15937%21929
21405	Hnf1a	HNF1 homeobox A [Source:MGI Symbol;Acc:MGI:98504]	0	32	0.0216024	11522%12192%12606%12609%12753%12839%13106%13653%13809%17118%17684%18024%18035%18143%18205%18534%18787%19016%19401%21685%22370%65255%67603%67876%68041%68487%68585%72750%74155%231532%237860%240514
14464	Gata5	GATA binding protein 5 [Source:MGI Symbol;Acc:MGI:109497]	0	14	0.0217424	12457%12797%13614%16011%16816%18639%20471%23893%27494%51789%68632%68861%81877%109246
21417	Zeb1	zinc finger E-box binding homeobox 1 [Source:MGI Symbol;Acc:MGI:1344313]	0	61	0.0220337	11555%11865%12048%12291%12340%12778%13614%13636%13642%14166%14219%15370%15937%16011%16468%16514%16600%16658%16681%18205%18569%18952%19378%19401%20361%20677%20893%27387%30878%50708%53376%54485%66441%67333%67425%67603%68468%68861%69065%71389%71584%72750%74155%76640%76901%77579%81879%108655%110651%110893%211770%216233%235130%235584%241296%242466%245631%330064%360013%387609%399603
22260	Nr1h2	nuclear receptor subfamily 1, group H, member 2 [Source:MGI Symbol;Acc:MGI:1352463]	0	19	0.0235937	11812%12051%13614%14166%16468%16658%17869%18035%18111%19016%19401%20393%27279%74155%76901%77976%108655%231532%237459
17764	Mtf1	metal response element binding transcription factor 1 [Source:MGI Symbol;Acc:MGI:101786]	0	16	0.0249294	12606%12724%13653%13713%16600%17118%17750%18030%18111%19716%66277%76901%77976%81877%110651%235584
14106	Foxh1	forkhead box H1 [Source:MGI Symbol;Acc:MGI:1347465]	0	14	0.0250065	12606%13345%13636%16542%16601%16800%18205%18569%19088%56752%67579%74155%212163%387609
19009	Pou6f1	POU domain, class 6, transcription factor 1 [Source:MGI Symbol;Acc:MGI:102935]	0	15	0.0276148	13865%15402%16531%17118%18205%18952%20677%57080%67393%67731%68585%68852%108655%109246%226251
21679	Tead4	TEA domain family member 4 [Source:MGI Symbol;Acc:MGI:106907]	-1	3	0.0279503	12608%17127%17927
27056	Irf5	interferon regulatory factor 5 [Source:MGI Symbol;Acc:MGI:1350924]	0	13	0.0284427	12048%12826%12827%13557%16011%17684%21354%21648%22418%58185%67455%76901%399603
54139	Irf6	interferon regulatory factor 6 [Source:MGI Symbol;Acc:MGI:1859211]	0	13	0.0284427	12048%12826%12827%13557%16011%17684%21354%21648%22418%58185%67455%76901%399603
18071	Nhlh1	nescient helix loop helix 1 [Source:MGI Symbol;Acc:MGI:98481]	0	17	0.0284551	11733%11891%12398%12741%12778%16531%17869%26427%30878%54485%65256%72754%76293%108655%209039%235320%235584
14912	Nkx6-2	NK6 homeobox 2 [Source:MGI Symbol;Acc:MGI:1352738]	0	15	0.0284997	13134%14605%15937%17118%17127%18030%18143%23871%56072%70598%107449%192285%237504%237860%240514
15183	Hdac3	histone deacetylase 3 [Source:MGI Symbol;Acc:MGI:1343091]	0	4	0.0286259	11865%12702%17869%18035
13655	Egr3	early growth response 3 [Source:MGI Symbol;Acc:MGI:1306780]	0	20	0.0290084	12192%13653%13875%15118%15242%15277%16500%22437%27279%54485%55942%67393%74136%76901%77976%103724%106947%215418%387609%100503041
13591	Ebf1	early B cell factor 1 [Source:MGI Symbol;Acc:MGI:95275]	0	19	0.0292398	11546%12313%13653%13713%14013%14166%14204%14773%15903%16468%18035%29861%54485%56458%69053%83554%209039%211949%237860
13654	Egr2	early growth response 2 [Source:MGI Symbol;Acc:MGI:95296]	0	25	0.0303304	12192%12608%13653%13875%15118%15242%15277%16500%16600%20677%22370%22437%27279%54485%55942%67393%74136%76901%77976%103724%106947%215418%235130%387609%100503041
20183	Rxrg	retinoid X receptor gamma [Source:MGI Symbol;Acc:MGI:98216]	0	16	0.0307761	12778%13653%14166%15118%17684%17750%18030%18111%18143%27279%56741%71389%81877%110893%209039%320100
18505	Pax3	paired box 3 [Source:MGI Symbol;Acc:MGI:97487]	0	23	0.0347524	11910%12048%12291%12952%13642%13653%15242%15370%15402%15937%17295%20620%20893%23871%56458%60533%67760%70556%78889%211770%216233%330192%100503041
17172	Ascl1	achaete-scute family bHLH transcription factor 1 [Source:MGI Symbol;Acc:MGI:96919]	0	3	0.035142	15901%15903%97064
107823	Nsd2	nuclear receptor binding SET domain protein 2 [Source:MGI Symbol;Acc:MGI:1276574]	0	3	0.035142	16011%20393%26380
19017	Ppargc1a	peroxisome proliferative activated receptor, gamma, coactivator 1 alpha [Source:MGI Symbol;Acc:MGI:1342774]	0	3	0.035142	11865%11910%268903
66310	Dpy30	dpy-30, histone methyltransferase complex regulatory subunit [Source:MGI Symbol;Acc:MGI:1913560]	0	3	0.035142	16011%16598%16600
20688	Sp4	trans-acting transcription factor 4 [Source:MGI Symbol;Acc:MGI:107595]	0	26	0.0362425	12051%12952%14166%16500%16531%16542%16598%18626%18739%18753%18952%19401%21685%21853%21859%22418%24056%27387%53608%71389%72750%76901%99889%192285%240514%433938
19664	Rbpj	recombination signal binding protein for immunoglobulin kappa J region [Source:MGI Symbol;Acc:MGI:96522]	0	4	0.0368003	13642%16600%17869%54485
13047	Cux1	cut-like homeobox 1 [Source:MGI Symbol;Acc:MGI:88568]	0	29	0.0382444	13134%13653%14219%16468%16800%17118%17869%19016%20471%20512%20788%21853%22782%29861%51789%57080%64945%66277%67579%67760%68240%69181%75750%76901%77579%235320%320878%399603%433938
18736	Pou1f1	POU domain, class 1, transcription factor 1 [Source:MGI Symbol;Acc:MGI:97588]	0	23	0.039537	11910%14184%15370%15402%15903%17118%17684%20361%20471%20677%20893%27279%29815%50934%60596%67455%67579%67603%68585%69159%76640%76901%109246
52615	Suz12	SUZ12 polycomb repressive complex 2 subunit [Source:MGI Symbol;Acc:MGI:1261758]	0	6	0.0404871	12609%15402%16600%17869%56198%235320
18095	Nkx3-1	NK3 homeobox 1 [Source:MGI Symbol;Acc:MGI:97352]	0	14	0.0429824	13557%13865%15370%16531%16590%17869%18111%19124%20471%65255%66200%68632%76901%227731
71702	Cdc5l	cell division cycle 5-like (S. pombe) [Source:MGI Symbol;Acc:MGI:1918952]	0	15	0.0431679	11865%16600%17684%19401%54485%56405%67579%71682%74155%76640%108655%192285%209039%226251%433938
14465	Gata6	GATA binding protein 6 [Source:MGI Symbol;Acc:MGI:107516]	0	20	0.0435656	12457%12797%13614%13865%16011%16468%16816%18639%20471%23893%26380%27494%51789%68632%68861%72754%74155%81877%108655%109246
21349	Tal1	T cell acute lymphocytic leukemia 1 [Source:MGI Symbol;Acc:MGI:98480]	0	23	0.045714	11891%12192%12398%13557%15242%15901%15903%16542%16590%16598%16800%17127%18143%18205%21743%23871%53601%54485%65255%65256%69635%108655%237860
54123	Irf7	interferon regulatory factor 7 [Source:MGI Symbol;Acc:MGI:1859212]	0	20	0.0466019	12048%12192%12826%12827%13557%16011%17684%20677%21354%21648%22418%53376%54485%58185%66102%67455%72690%76901%387609%399603
21416	Tcf7l2	transcription factor 7 like 2, T cell specific, HMG box [Source:MGI Symbol;Acc:MGI:1202879]	0	27	0.0466403	12606%13106%13134%13614%13713%14172%14205%14219%15242%16600%16601%17869%17872%18534%18712%19016%20393%20677%50934%58185%67800%110595%212163%244867%384783%387609%654812
18096	Nkx6-1	NK6 homeobox 1 [Source:MGI Symbol;Acc:MGI:1206039]	0	14	0.04827	12192%12753%13865%17118%17127%17909%19378%20677%66277%67603%68240%71389%75750%192285
22061	Trp63	transformation related protein 63 [Source:MGI Symbol;Acc:MGI:1330810]	0	16	0.0503382	11865%12608%12609%12753%15901%15937%16600%17684%18753%18787%20893%56437%67731%69354%74747%170770
99377	Sall4	spalt like transcription factor 4 [Source:MGI Symbol;Acc:MGI:2139360]	0	4	0.0510424	11910%16468%56632%108655
18012	Neurod1	neurogenic differentiation 1 [Source:MGI Symbol;Acc:MGI:1339708]	0	3	0.0513527	13653%19088%60596
94187	Zfp423	zinc finger protein 423 [Source:MGI Symbol;Acc:MGI:1891217]	0	3	0.0513527	19716%67731%235584
22761	Zfpm1	zinc finger protein, multitype 1 [Source:MGI Symbol;Acc:MGI:1095400]	0	3	0.0513527	13557%17869%18024
14241	Foxl1	forkhead box L1 [Source:MGI Symbol;Acc:MGI:1347469]	0	12	0.0552048	11852%13713%14219%15937%17127%18205%67393%67579%74155%320159%387609%100040972
12053	Bcl6	B cell leukemia/lymphoma 6 [Source:MGI Symbol;Acc:MGI:107187]	0	28	0.0583477	12048%12700%12702%13170%14204%14366%16186%17127%17684%17869%17872%18024%18706%18712%18787%19736%20292%21354%22190%23849%60596%67603%74360%75339%192287%216233%235497%270163
12916	Crem	cAMP responsive element modulator [Source:MGI Symbol;Acc:MGI:88495]	0	25	0.0590394	12291%12503%12608%13653%13875%14177%14605%15901%16493%16939%17872%18534%18626%20788%23893%53376%69354%76901%110651%112403%192285%211770%225443%227731%330192
13170	Dbp	D site albumin promoter binding protein [Source:MGI Symbol;Acc:MGI:94866]	1	15	0.0594303	12797%12952%12953%13557%16468%17064%19016%20677%60596%66146%67603%110595%211770%215384%433938
81879	Tfcp2l1	transcription factor CP2-like 1 [Source:MGI Symbol;Acc:MGI:2444691]	1	3	0.0602736	16600%17869%26380
15227	Foxf1	forkhead box F1 [Source:MGI Symbol;Acc:MGI:1347470]	0	19	0.0608275	12606%13345%13636%13809%13865%15370%16601%16800%17118%18205%18569%19088%21743%56752%67393%67579%74155%212163%387609
211586	Tfdp2	transcription factor Dp 2 [Source:MGI Symbol;Acc:MGI:107167]	0	25	0.0611817	11910%13557%14013%14204%14773%15903%16468%16800%17751%17869%18712%19088%23882%53422%67333%68149%68632%72690%74155%76640%76901%77579%104252%108655%240514
12395	Runx1t1	runt-related transcription factor 1; translocated to, 1 (cyclin D-related) [Source:MGI Symbol;Acc:MGI:104793]	0	19	0.064801	12398%12606%12608%12796%14013%15242%16598%16600%16858%17523%17872%19016%20677%20893%56458%60596%67434%67731%242285
14581	Gfi1	growth factor independent 1 [Source:MGI Symbol;Acc:MGI:103170]	0	16	0.0658564	15402%17869%19378%20471%20677%23893%24056%65255%66277%67731%70999%72690%76640%109246%227731%387609
21804	Tgfb1i1	transforming growth factor beta 1 induced transcript 1 [Source:MGI Symbol;Acc:MGI:102784]	0	2	0.0665282	16600%17869
102060	Gadd45gip1	growth arrest and DNA-damage-inducible, gamma interacting protein 1 [Source:MGI Symbol;Acc:MGI:1914947]	0	2	0.0665282	12702%17869
12951	Crx	cone-rod homeobox [Source:MGI Symbol;Acc:MGI:1194883]	0	15	0.0672904	12778%13557%13865%14366%16468%16681%50708%60596%64009%67579%68240%110651%116939%226251%433938
17191	Mbd2	methyl-CpG binding domain protein 2 [Source:MGI Symbol;Acc:MGI:1333813]	0	3	0.069677	12606%17869%18024
21676	Tead1	TEA domain family member 1 [Source:MGI Symbol;Acc:MGI:101876]	0	19	0.0718114	12291%13614%14219%15370%16598%17127%18952%20498%59045%67893%68852%100342%103724%109246%209039%214137%231532%235584%242466
17300	Foxc1	forkhead box C1 [Source:MGI Symbol;Acc:MGI:1347466]	0	17	0.0733943	12562%13134%13642%13732%15926%17684%18787%20471%22690%23871%54485%56458%74175%76901%225443%230848%387609
17268	Meis1	Meis homeobox 1 [Source:MGI Symbol;Acc:MGI:104717]	0	42	0.0760401	12608%12700%13614%13642%13713%14205%14371%15901%16468%16681%17722%17869%18111%19736%20677%20788%20893%22229%23821%24056%26380%27387%29861%30878%53376%54485%67393%67731%70598%70999%72690%74136%74155%74360%76640%209039%230789%235320%237860%268709%433938%100503041
18519	Kat2b	K(lysine) acetyltransferase 2B [Source:MGI Symbol;Acc:MGI:1343094]	0	3	0.0795203	12051%12702%16598
57261	Brd4	bromodomain containing 4 [Source:MGI Symbol;Acc:MGI:1888520]	0	3	0.0795203	17684%17869%268903
11910	Atf3	activating transcription factor 3 [Source:MGI Symbol;Acc:MGI:109384]	-1	36	0.0827667	11910%12192%12291%12313%12608%12609%12797%14177%15901%16493%16601%17872%18035%18405%18534%18626%20353%20788%23893%56437%66102%67760%68852%69354%76901%94185%104009%107272%112403%192285%225443%227731%229898%330192%382571%384783
22661	Zfp148	zinc finger protein 148 [Source:MGI Symbol;Acc:MGI:1332234]	0	15	0.0850071	12313%14166%14773%15903%16011%16186%16468%17684%17927%18787%20353%56405%69053%384783%387609
18986	Pou2f1	POU domain, class 2, transcription factor 1 [Source:MGI Symbol;Acc:MGI:101898]	0	57	0.0869914	11852%11910%12048%12192%12609%12839%13557%13614%13653%13713%13865%14013%14166%14182%14184%14366%14605%15370%15402%15903%16468%17684%17869%18035%18111%18639%18712%19016%19378%19696%20361%20471%20788%20893%23849%23871%23882%23893%26427%54485%60596%66277%67455%67579%67603%68240%69354%70097%71389%74155%79059%107765%108655%109246%215418%387609%100040972
15218	Foxn1	forkhead box N1 [Source:MGI Symbol;Acc:MGI:102949]	0	14	0.0894562	13641%14605%16468%16598%20471%20893%54485%56405%57259%66146%67455%67893%76901%211770
58208	Bcl11b	B cell leukemia/lymphoma 11B [Source:MGI Symbol;Acc:MGI:1929913]	0	3	0.089763	16601%18111%108655
20833	Ssrp1	structure specific recognition protein 1 [Source:MGI Symbol;Acc:MGI:107912]	0	2	0.0981163	13653%17869
30939	Pttg1	pituitary tumor-transforming gene 1 [Source:MGI Symbol;Acc:MGI:1353578]	0	2	0.0981163	17869%20788
114142	Foxp2	forkhead box P2 [Source:MGI Symbol;Acc:MGI:2148705]	0	5	0.0986264	11475%12839%13642%17295%108655
15223	Foxj1	forkhead box J1 [Source:MGI Symbol;Acc:MGI:1347474]	0	19	0.0993792	12606%12953%13345%13636%15926%16601%16800%18205%18569%19088%20393%21743%22418%56752%67393%67579%74155%212163%387609
20371	Foxp3	forkhead box P3 [Source:MGI Symbol;Acc:MGI:1891436]	0	171	0.101852	11475%11479%11492%11522%11733%11891%11910%12048%12192%12313%12340%12457%12503%12700%12827%12877%12879%13618%13642%13713%13809%14182%14204%14219%14469%14766%14773%14872%15903%15926%15937%16468%16531%16601%16706%17118%17127%17356%17684%17869%18024%18030%18035%18405%18550%18569%18626%18706%18712%19016%19088%19258%19401%19696%19735%20250%20344%20393%20623%20677%20788%21354%21648%21929%22190%22229%223…
12393	Runx2	runt related transcription factor 2 [Source:MGI Symbol;Acc:MGI:99829]	0	21	0.104936	11891%12952%14182%14605%15402%15903%16531%16800%19016%19696%20393%20788%23796%27279%29815%64009%67893%68240%68867%192285%387609
14056	Ezh2	enhancer of zeste 2 polycomb repressive complex 2 subunit [Source:MGI Symbol;Acc:MGI:107940]	0	6	0.105441	12609%13618%16598%16600%17869%20471
19434	Rax	retina and anterior neural fold homeobox [Source:MGI Symbol;Acc:MGI:109632]	0	14	0.109273	12778%13557%13865%14366%16468%16681%50708%64009%67579%68240%110651%116939%226251%433938
15377	Foxa3	forkhead box A3 [Source:MGI Symbol;Acc:MGI:1347477]	0	32	0.109315	12606%12953%13636%14219%14605%16468%17684%18218%18569%19378%20353%20393%20677%21679%22418%23849%26427%50708%65255%67603%69354%71389%74155%76901%108655%110595%215384%242285%242466%243270%245631%387609
26379	Esrra	estrogen related receptor, alpha [Source:MGI Symbol;Acc:MGI:1346831]	0	44	0.109677	11832%11865%11910%12608%12724%12753%12778%12797%13642%14013%14184%14371%15402%15903%16468%16939%18030%18111%18143%18205%18712%18739%19401%20361%20677%20893%26380%27279%29815%53376%53422%57080%67393%74155%76901%81877%83554%215418%216233%223775%230848%231532%268903%353187
20466	Sin3a	transcriptional regulator, SIN3A (yeast) [Source:MGI Symbol;Acc:MGI:107157]	0	3	0.111296	13557%17869%23849
18507	Pax5	paired box 5 [Source:MGI Symbol;Acc:MGI:97489]	0	21	0.113868	11475%11910%13653%13865%15242%15402%15937%17869%18024%18712%19016%21859%23871%56458%60533%76901%77579%108655%211770%216233%330192
241322	Zbtb6	zinc finger and BTB domain containing 6 [Source:MGI Symbol;Acc:MGI:2442998]	0	14	0.114004	13134%13384%13713%13875%14182%14605%17118%17909%22437%29815%66146%108655%211949%240514
14013	Mecom	MDS1 and EVI1 complex locus [Source:MGI Symbol;Acc:MGI:95457]	-1	21	0.115708	11852%13614%13865%15242%16186%17684%18024%20471%53376%53945%60596%65256%68632%69065%71389%76640%97884%109246%212163%241296%666907
22666	Zbtb14	zinc finger and BTB domain containing 14 [Source:MGI Symbol;Acc:MGI:1195345]	0	21	0.115708	12048%12313%12753%12952%13642%14184%14296%15370%17118%17751%20361%20788%20893%22418%54485%56275%69159%70556%74136%76901%237860
12400	Cbfb	core binding factor beta [Source:MGI Symbol;Acc:MGI:99851]	0	14	0.116413	12608%12952%14182%15903%16800%19016%19696%20788%23796%27279%29815%67893%68240%192285
12914	Crebbp	CREB binding protein [Source:MGI Symbol;Acc:MGI:1098280]	0	4	0.121273	12702%13345%15370%16542
13560	E4f1	E4F transcription factor 1 [Source:MGI Symbol;Acc:MGI:109530]	0	29	0.123459	11555%12953%13653%13875%14605%15277%15370%15901%16601%17872%18626%18739%19716%20620%20893%53376%56632%66102%66943%67760%67893%72141%74360%78889%211770%227731%234725%330192%100503041
18022	Nfe2	nuclear factor, erythroid derived 2 [Source:MGI Symbol;Acc:MGI:97308]	0	11	0.132412	13557%14166%17751%17909%18952%19124%23882%81877%100342%114332%213539
235459	Gtf2a2	general transcription factor II A, 2 [Source:MGI Symbol;Acc:MGI:1933289]	0	13	0.136982	11865%12797%13653%13865%14605%15370%15903%15936%16846%20471%67333%68632%211770
83602	Gtf2a1	general transcription factor II A, 1 [Source:MGI Symbol;Acc:MGI:1933277]	0	13	0.139795	11865%12797%13653%13865%14605%15370%15903%15936%16846%20471%67333%68632%211770
17701	Msx1	msh homeobox 1 [Source:MGI Symbol;Acc:MGI:97168]	0	11	0.141857	11865%12313%12562%13865%17927%20471%20677%29815%53601%76640%108655
19015	Ppard	peroxisome proliferator activator receptor delta [Source:MGI Symbol;Acc:MGI:101884]	0	4	0.144464	17869%18787%22229%23882
15500	Hsf2	heat shock factor 2 [Source:MGI Symbol;Acc:MGI:96239]	0	13	0.145514	12398%12700%13557%13865%16011%16468%18035%18111%19730%20788%83554%211770%218215
22772	Zic2	zinc finger protein of the cerebellum 2 [Source:MGI Symbol;Acc:MGI:106679]	0	13	0.151356	11504%12192%18712%19696%21859%53376%54485%57259%67393%79059%108655%242466%245847
270627	Taf1	TATA-box binding protein associated factor 1 [Source:MGI Symbol;Acc:MGI:1336878]	0	4	0.152497	16658%17869%23821%74136
225631	Onecut2	one cut domain, family member 2 [Source:MGI Symbol;Acc:MGI:1891408]	0	12	0.154974	13614%16468%18205%20471%20677%24004%57259%66065%107765%212163%387609%433938
15387	Hnrnpk	heterogeneous nuclear ribonucleoprotein K [Source:MGI Symbol;Acc:MGI:99894]	0	2	0.158127	13653%17869
51810	Hnrnpu	heterogeneous nuclear ribonucleoprotein U [Source:MGI Symbol;Acc:MGI:1858195]	0	2	0.158127	16598%17927
21372	Tbl1x	transducin (beta)-like 1 X-linked [Source:MGI Symbol;Acc:MGI:1336172]	0	2	0.158127	17869%18035
16599	Klf3	Kruppel-like factor 3 (basic) [Source:MGI Symbol;Acc:MGI:1342773]	0	2	0.158127	12606%12608
20679	Sox6	SRY (sex determining region Y)-box 6 [Source:MGI Symbol;Acc:MGI:98368]	0	2	0.158127	12702%21679
21674	Sry	sex determining region of Chr Y [Source:MGI Symbol;Acc:MGI:98660]	0	30	0.161281	12953%13636%14311%14605%14773%15370%17127%17684%18205%18569%18753%19016%19378%19736%21679%23893%66146%67455%67603%68852%69354%74747%192285%226251%230789%237459%242285%320100%320790%360013
12399	Runx3	runt related transcription factor 3 [Source:MGI Symbol;Acc:MGI:102672]	0	14	0.161794	12952%14182%15903%16800%17523%19016%19696%20788%23796%27279%29815%67893%68240%192285
15401	Hoxa4	homeobox A4 [Source:MGI Symbol;Acc:MGI:96176]	0	13	0.166483	12192%13713%13865%16800%18143%18626%18712%65255%67579%67603%68240%107765%237860
14531	Gcm1	glial cells missing homolog 1 [Source:MGI Symbol;Acc:MGI:108045]	0	12	0.167857	12291%13557%14166%16500%20471%20498%22418%54485%56275%69053%107765%387609
107889	Gcm2	glial cells missing homolog 2 [Source:MGI Symbol;Acc:MGI:1861438]	0	12	0.167857	12291%13557%14166%16500%20471%20498%22418%54485%56275%69053%107765%387609
17129	Smad5	SMAD family member 5 [Source:MGI Symbol;Acc:MGI:1328787]	0	4	0.168967	12562%15901%15903%16600
21815	Tgif1	TGFB-induced factor homeobox 1 [Source:MGI Symbol;Acc:MGI:1194497]	0	13	0.175909	12340%14371%18753%19401%20361%20677%67393%74360%74747%76640%209039%226251%268709
70779	Prdm5	PR domain containing 5 [Source:MGI Symbol;Acc:MGI:1918029]	0	3	0.18192	13557%17869%19401
14247	Fli1	Friend leukemia integration 1 [Source:MGI Symbol;Acc:MGI:95554]	0	14	0.182791	12340%12398%12503%13557%13713%15242%18550%20353%26427%56458%108655%110595%209039%240514
13555	E2f1	E2F transcription factor 1 [Source:MGI Symbol;Acc:MGI:101941]	0	139	0.185225	11475%11479%11504%11546%11555%11852%11865%12192%12291%12313%12340%12562%12741%12778%12796%13170%13557%13614%13618%13636%13653%13713%13809%13875%14013%14166%14182%14204%14296%14955%15277%15901%15903%15937%16186%16514%16542%16600%16601%16647%17118%17295%17356%17523%17684%17748%17750%17769%17869%17872%17909%18024%18035%18115%18166%18569%18626%18712%18787%19016%19258%19730%20250%20512%20514%20620%206…
15425	Hoxc6	homeobox C6 [Source:MGI Symbol;Acc:MGI:96197]	0	4	0.18592	14960%20512%23882%74155
14534	Kat2a	K(lysine) acetyltransferase 2A [Source:MGI Symbol;Acc:MGI:1343101]	0	2	0.18662	12051%12702
17095	Lyl1	lymphoblastomic leukemia 1 [Source:MGI Symbol;Acc:MGI:96891]	0	2	0.18662	13653%15901
18424	Otx2	orthodenticle homeobox 2 [Source:MGI Symbol;Acc:MGI:97451]	0	2	0.18662	12753%17869
57376	Smarce1	SWI/SNF related, matrix associated, actin dependent regulator of chromatin, subfamily e, member 1 [Source:MGI Symbol;Acc:MGI:1927347]	0	2	0.18662	17869%26380
217864	Rcor1	REST corepressor 1 [Source:MGI Symbol;Acc:MGI:106340]	0	2	0.18662	12702%17869
104263	Kdm3a	lysine (K)-specific demethylase 3A [Source:MGI Symbol;Acc:MGI:98847]	0	2	0.18662	11475%81879
22433	Xbp1	X-box binding protein 1 [Source:MGI Symbol;Acc:MGI:98970]	0	10	0.187912	13557%18143%18712%20393%26427%30878%69159%76901%235584%433938
15220	Foxq1	forkhead box Q1 [Source:MGI Symbol;Acc:MGI:1298228]	0	12	0.188124	13809%15242%15370%16800%17684%18205%18712%67760%74155%192285%245847%320159
20847	Stat2	signal transducer and activator of transcription 2 [Source:MGI Symbol;Acc:MGI:103039]	0	23	0.189571	12192%12503%12700%16846%18030%18143%19401%20471%20514%21354%22370%56275%58185%67731%76901%110651%209039%216233%240514%242466%243270%360013%654812
14233	Foxi1	forkhead box I1 [Source:MGI Symbol;Acc:MGI:1096329]	0	10	0.199863	12606%13345%15901%20393%21743%22418%67579%71389%240514%387609
12677	Vsx2	visual system homeobox 2 [Source:MGI Symbol;Acc:MGI:88401]	0	32	0.20214	11865%12192%13134%13636%13865%14605%15118%15402%15937%16531%16800%17118%17684%18030%18143%18569%20361%20471%22418%50708%54485%56072%67579%68240%68867%70598%72754%75750%78977%107449%107765%237860
13875	Erf	Ets2 repressor factor [Source:MGI Symbol;Acc:MGI:109637]	1	12	0.205825	12340%12398%12503%13557%13713%17869%18550%20353%108655%110595%209039%240514
17865	Mybl2	myeloblastosis oncogene-like 2 [Source:MGI Symbol;Acc:MGI:101785]	0	3	0.206728	16011%17869%20393
21422	Tfcp2	transcription factor CP2 [Source:MGI Symbol;Acc:MGI:98509]	0	21	0.208851	11910%12608%12797%13170%13865%14605%18024%18111%21853%54485%56741%65256%66146%67603%69181%70575%74747%81877%81879%110893%209039
21386	Tbx3	T-box 3 [Source:MGI Symbol;Acc:MGI:98495]	0	2	0.21415	16600%17869
20683	Sp1	trans-acting transcription factor 1 [Source:MGI Symbol;Acc:MGI:98372]	0	398	0.225082	11475%11479%11504%11515%11546%11555%11567%11733%11812%11852%11865%11875%11891%11910%12048%12051%12192%12291%12313%12340%12398%12457%12606%12608%12609%12683%12700%12702%12724%12741%12753%12797%12826%12827%12879%12952%12953%13106%13134%13170%13384%13557%13610%13614%13618%13636%13641%13642%13653%13713%13732%13865%13875%14013%14166%14172%14182%14204%14219%14296%14366%14371%14605%14645%14766%15242%152…
18109	Mycn	v-myc avian myelocytomatosis viral related oncogene, neuroblastoma derived [Source:MGI Symbol;Acc:MGI:97357]	0	16	0.227186	12608%12724%14166%14177%15370%16598%16600%18218%20361%21685%22390%23882%53376%70556%244867%387609
15213	Hey1	hairy/enhancer-of-split related with YRPW motif 1 [Source:MGI Symbol;Acc:MGI:1341800]	0	2	0.24075	11475%16542
66277	Klf15	Kruppel-like factor 15 [Source:MGI Symbol;Acc:MGI:1929988]	1	2	0.24075	18111%19016
18992	Pou3f2	POU domain, class 3, transcription factor 2 [Source:MGI Symbol;Acc:MGI:101895]	0	29	0.256114	11852%12753%13557%14013%14184%14366%14605%18143%18205%18639%18712%19378%19696%20471%20677%20788%21685%22418%23893%67393%67603%69159%71389%72141%74155%76640%108655%215418%387609
12387	Ctnnb1	catenin (cadherin associated protein), beta 1 [Source:MGI Symbol;Acc:MGI:88276]	0	4	0.257298	13865%20893%54485%81879
18985	Pou2af1	POU domain, class 2, associating factor 1 [Source:MGI Symbol;Acc:MGI:105086]	0	12	0.258846	11852%13557%14366%14605%18639%19696%20788%67603%71389%108655%215418%387609
18988	Pou2f3	POU domain, class 2, transcription factor 3 [Source:MGI Symbol;Acc:MGI:102565]	0	12	0.262805	11852%13557%14366%14605%18639%19696%20788%67603%71389%108655%215418%387609
20230	Satb1	special AT-rich sequence binding protein 1 [Source:MGI Symbol;Acc:MGI:105084]	0	2	0.266451	16600%17869
15214	Hey2	hairy/enhancer-of-split related with YRPW motif 2 [Source:MGI Symbol;Acc:MGI:1341884]	0	2	0.266451	11475%66146
20671	Sox17	SRY (sex determining region Y)-box 17 [Source:MGI Symbol;Acc:MGI:107543]	0	2	0.266451	12826%12827
18993	Pou3f3	POU domain, class 3, transcription factor 3 [Source:MGI Symbol;Acc:MGI:102564]	0	12	0.266784	11852%13557%14366%14605%18639%19696%20788%67603%71389%108655%215418%387609
18996	Pou4f1	POU domain, class 4, transcription factor 1 [Source:MGI Symbol;Acc:MGI:102525]	0	12	0.270782	11852%13557%14366%14605%18639%19696%20788%67603%71389%108655%215418%387609
30928	Zbtb18	zinc finger and BTB domain containing 18 [Source:MGI Symbol;Acc:MGI:1353609]	0	10	0.272882	11910%12291%12313%12398%14605%15903%69635%77976%104252%108655
52679	E2f7	E2F transcription factor 7 [Source:MGI Symbol;Acc:MGI:1289147]	0	11	0.287067	12291%13557%15903%17684%17869%22390%54485%67603%76901%215418%235584
12051	Bcl3	B cell leukemia/lymphoma 3 [Source:MGI Symbol;Acc:MGI:88140]	-1	2	0.291284	17869%20344
213464	Rbbp5	retinoblastoma binding protein 5, histone lysine methyltransferase complex subunit [Source:MGI Symbol;Acc:MGI:1918367]	0	2	0.291284	17869%81879
18088	Nkx2-2	NK2 homeobox 2 [Source:MGI Symbol;Acc:MGI:97347]	0	9	0.299936	15242%65255%67579%68918%77976%108655%192285%241296%387609
18612	Etv4	ets variant 4 [Source:MGI Symbol;Acc:MGI:99423]	0	23	0.300981	12340%12503%15242%15903%16186%16531%17869%17872%18787%20344%23871%26427%56458%64540%66146%107765%109246%226251%226999%244867%320100%320878%100503041
15379	Onecut1	one cut domain, family member 1 [Source:MGI Symbol;Acc:MGI:1196423]	0	19	0.30605	11522%12609%13614%16468%18024%18035%18205%18534%20471%20512%20677%22370%24004%57259%66065%107765%212163%387609%433938
15229	Foxd1	forkhead box D1 [Source:MGI Symbol;Acc:MGI:1347463]	0	8	0.314638	14219%15370%17684%18111%18627%19378%74175%213484
229906	Gtf2b	general transcription factor IIB [Source:MGI Symbol;Acc:MGI:2385191]	0	2	0.315277	17869%19016
20588	Smarcc1	SWI/SNF related, matrix associated, actin dependent regulator of chromatin, subfamily c, member 1 [Source:MGI Symbol;Acc:MGI:1203524]	0	2	0.315277	11865%26380
56218	Patz1	POZ (BTB) and AT hook containing zinc finger 1 [Source:MGI Symbol;Acc:MGI:1891832]	0	10	0.319063	12753%13636%14773%17769%18218%18712%20353%54485%192285%242466
60611	Foxj2	forkhead box J2 [Source:MGI Symbol;Acc:MGI:1926805]	0	16	0.321184	11865%11910%12778%13345%13614%13865%15901%15937%18205%53376%67579%71389%74155%108655%237860%387609
14235	Foxm1	forkhead box M1 [Source:MGI Symbol;Acc:MGI:1347487]	0	13	0.321903	13636%13732%13865%16468%16542%17869%19378%53422%67893%68585%83554%237860%433938
13714	Elk4	ELK4, member of ETS oncogene family [Source:MGI Symbol;Acc:MGI:102853]	0	11	0.326534	12340%12398%12503%13557%13713%18550%20353%108655%110595%209039%240514
18987	Pou2f2	POU domain, class 2, transcription factor 2 [Source:MGI Symbol;Acc:MGI:101897]	0	19	0.328413	11852%13557%14366%14605%15402%17869%18639%19378%19696%20361%20788%23871%54485%67603%70097%71389%108655%215418%387609
12591	Cdx2	caudal type homeobox 2 [Source:MGI Symbol;Acc:MGI:88361]	0	12	0.336992	13713%16600%18205%19378%20677%27494%60596%65256%79059%108655%192285%433938
15273	Hivep2	human immunodeficiency virus type I enhancer binding protein 2 [Source:MGI Symbol;Acc:MGI:1338076]	0	5	0.347594	12048%17869%20471%70598%74155
21413	Tcf4	transcription factor 4 [Source:MGI Symbol;Acc:MGI:98506]	0	11	0.348925	11891%12192%12398%17127%21743%53601%54485%65255%65256%69635%108655
15402	Hoxa5	homeobox A5 [Source:MGI Symbol;Acc:MGI:96177]	-1	4	0.35024	18205%23821%107449%192285
18044	Nfya	nuclear transcription factor-Y alpha [Source:MGI Symbol;Acc:MGI:97316]	0	52	0.355193	11852%11865%12048%12700%12741%13170%13642%13875%14166%14605%14969%15277%16468%16601%17118%18569%18628%18739%18952%19736%20471%20677%20788%21685%22390%23849%26380%50708%53376%53412%54153%55942%56275%66146%67579%67603%67876%69053%69065%72750%74155%74360%75339%100342%110893%211770%227731%231070%235130%240514%433938%100503041
15205	Hes1	hes family bHLH transcription factor 1 [Source:MGI Symbol;Acc:MGI:104853]	0	2	0.360857	16600%19016
17131	Smad7	SMAD family member 7 [Source:MGI Symbol;Acc:MGI:1100518]	0	2	0.360857	11479%17295
140858	Wdr5	WD repeat domain 5 [Source:MGI Symbol;Acc:MGI:2155884]	0	2	0.360857	11475%81879
320595	Phf8	PHD finger protein 8 [Source:MGI Symbol;Acc:MGI:2444341]	0	2	0.360857	16468%235497
216850	Kdm6b	KDM1 lysine (K)-specific demethylase 6B [Source:MGI Symbol;Acc:MGI:2448492]	0	2	0.360857	12051%19696
20467	Sin3b	transcriptional regulator, SIN3B (yeast) [Source:MGI Symbol;Acc:MGI:107158]	0	2	0.360857	13557%23849
226442	Zfp281	zinc finger protein 281 [Source:MGI Symbol;Acc:MGI:3029290]	0	2	0.360857	16601%17869
50496	E2f6	E2F transcription factor 6 [Source:MGI Symbol;Acc:MGI:1354159]	0	183	0.367049	11492%11504%11546%11555%11733%11812%12192%12340%12457%12700%12796%12797%12879%13134%13170%13557%13614%13636%13865%14013%14166%14177%14219%14239%14296%14605%14645%14872%15277%15402%15903%15936%15937%16011%16186%16493%16514%16542%16590%16601%17118%17127%17684%17748%17750%17869%17872%17909%17927%18024%18030%18111%18115%18166%18550%18569%18626%18639%18712%18787%19258%19735%20250%20471%20512%20514%206…
26380	Esrrb	estrogen related receptor, beta [Source:MGI Symbol;Acc:MGI:1346832]	-1	2	0.382499	16600%81879
15405	Hoxa9	homeobox A9 [Source:MGI Symbol;Acc:MGI:96180]	0	6	0.383139	12700%13614%14205%16468%20677%67731
18514	Pbx1	pre B cell leukemia homeobox 1 [Source:MGI Symbol;Acc:MGI:97495]	0	14	0.393579	11852%12192%15242%16468%16601%18024%20292%20471%58207%68240%76901%192285%230848%387609
21410	Hnf1b	HNF1 homeobox B [Source:MGI Symbol;Acc:MGI:98505]	0	11	0.394313	12702%12753%13106%13653%17684%18035%18143%18205%72750%74155%231532
21406	Tcf12	transcription factor 12 [Source:MGI Symbol;Acc:MGI:101877]	0	11	0.394313	12398%13636%16800%19401%20361%22782%23882%26427%53376%213484%360013
57765	Tbx21	T-box 21 [Source:MGI Symbol;Acc:MGI:1888984]	0	2	0.403408	12702%17064
16391	Irf9	interferon regulatory factor 9 [Source:MGI Symbol;Acc:MGI:107587]	0	11	0.41258	12952%13557%16468%17295%20471%50708%58185%67393%76640%399603%654812
228980	Taf4	TATA-box binding protein associated factor 4 [Source:MGI Symbol;Acc:MGI:2152346]	0	3	0.418065	16658%17869%23821
20674	Sox2	SRY (sex determining region Y)-box 2 [Source:MGI Symbol;Acc:MGI:98364]	0	21	0.421688	13557%15901%15937%16468%16598%17869%17872%18627%23882%26380%56458%67455%67760%70097%81879%107765%108655%110595%226251%226999%270163
68750	Rreb1	ras responsive element binding protein 1 [Source:MGI Symbol;Acc:MGI:2443664]	0	9	0.422473	12313%16011%21859%54485%65256%70598%76901%77976%242466
12151	Bmi1	Bmi1 polycomb ring finger oncogene [Source:MGI Symbol;Acc:MGI:88174]	0	2	0.423611	15402%20471
231329	Polr2b	polymerase (RNA) II (DNA directed) polypeptide B [Source:MGI Symbol;Acc:MGI:2388280]	0	2	0.423611	12606%17869
20021	Polr2c	polymerase (RNA) II (DNA directed) polypeptide C [Source:MGI Symbol;Acc:MGI:109299]	0	2	0.423611	12606%17869
69241	Polr2d	polymerase (RNA) II (DNA directed) polypeptide D [Source:MGI Symbol;Acc:MGI:1916491]	0	2	0.423611	12606%17869
66420	Polr2e	polymerase (RNA) II (DNA directed) polypeptide E [Source:MGI Symbol;Acc:MGI:1913670]	0	2	0.423611	12606%17869
69833	Polr2f	polymerase (RNA) II (DNA directed) polypeptide F [Source:MGI Symbol;Acc:MGI:1349393]	0	2	0.423611	12606%17869
67710	Polr2g	polymerase (RNA) II (DNA directed) polypeptide G [Source:MGI Symbol;Acc:MGI:1914960]	0	2	0.423611	12606%17869
245841	Polr2h	polymerase (RNA) II (DNA directed) polypeptide H [Source:MGI Symbol;Acc:MGI:2384309]	0	2	0.423611	12606%17869
69920	Polr2i	polymerase (RNA) II (DNA directed) polypeptide I [Source:MGI Symbol;Acc:MGI:1917170]	0	2	0.423611	12606%17869
20022	Polr2j	polymerase (RNA) II (DNA directed) polypeptide J [Source:MGI Symbol;Acc:MGI:109582]	0	2	0.423611	12606%17869
100046796	NA	NA	0	2	0.423611	12606%17869
66491	Polr2l	polymerase (RNA) II (DNA directed) polypeptide L [Source:MGI Symbol;Acc:MGI:1913741]	0	2	0.423611	12606%17869
18024	Nfe2l2	nuclear factor, erythroid derived 2, like 2 [Source:MGI Symbol;Acc:MGI:108420]	1	28	0.424936	11910%12048%14166%15937%17523%18627%19016%19401%19735%20471%21853%22325%23882%27494%66146%67393%67579%67760%67876%77976%81877%110651%213539%234725%240514%268857%387609%100503041
15378	Hnf4a	hepatic nuclear factor 4, alpha [Source:MGI Symbol;Acc:MGI:109128]	0	116	0.426272	11475%11522%11555%11812%11852%11988%12313%12606%12608%12609%12683%12700%12724%12952%12953%13106%13170%13614%13641%13653%13865%14184%14204%14205%14219%14645%14773%15242%15370%15402%15901%16514%16658%16800%16816%17684%17750%17769%18024%18035%18143%18405%18534%18550%18569%18585%18639%18753%18787%19016%19258%19401%20250%20361%20393%20620%20788%20887%21685%21853%22341%22370%23821%23882%24001%24004%272…
17342	Mitf	melanogenesis associated transcription factor [Source:MGI Symbol;Acc:MGI:104554]	0	6	0.430167	11433%11891%17295%17769%18787%21929
20020	Polr2a	polymerase (RNA) II (DNA directed) polypeptide A [Source:MGI Symbol;Acc:MGI:98086]	0	2	0.443131	12606%17869
19645	Rb1	RB transcriptional corepressor 1 [Source:MGI Symbol;Acc:MGI:97874]	0	2	0.443131	16542%17869
67197	Zcrb1	zinc finger CCHC-type and RNA binding motif 1 [Source:MGI Symbol;Acc:MGI:1914447]	0	10	0.44394	12291%12608%14219%15370%16816%17127%18035%23821%211949%327951
14886	Gtf2i	general transcription factor II I [Source:MGI Symbol;Acc:MGI:1202722]	0	9	0.458413	14166%15901%16658%18111%23821%50934%67893%243270%320878
69257	Elf2	E74-like factor 2 [Source:MGI Symbol;Acc:MGI:1916507]	0	16	0.459877	12340%12398%12503%13557%13636%13713%14311%18550%20353%108655%110595%209039%234725%240514%244867%387609
226641	Atf6	activating transcription factor 6 [Source:MGI Symbol;Acc:MGI:1926157]	0	6	0.463319	13653%13875%15370%16601%18626%53376
18128	Notch1	notch 1 [Source:MGI Symbol;Acc:MGI:97363]	0	3	0.464247	13642%17869%18035
18508	Pax6	paired box 6 [Source:MGI Symbol;Acc:MGI:97490]	0	18	0.475878	11910%15242%15402%15937%16468%16658%17295%18024%19016%19258%20677%23871%60533%70598%71389%211770%216233%330192
99982	Kdm1a	lysine (K)-specific demethylase 1A [Source:MGI Symbol;Acc:MGI:1196256]	0	2	0.497818	12606%17869
18046	Nfyc	nuclear transcription factor-Y gamma [Source:MGI Symbol;Acc:MGI:107901]	0	44	0.504277	11852%11865%12048%12700%12741%13170%13642%14166%14969%15277%16468%16601%17118%18569%18628%18739%18952%19736%20471%20677%21685%22390%23849%50708%53376%53412%54153%55942%56275%66146%67579%67876%69053%69065%74155%74360%75339%100342%110893%211770%231070%235130%240514%433938
21909	Tlx2	T cell leukemia, homeobox 2 [Source:MGI Symbol;Acc:MGI:1350935]	0	7	0.510685	13865%16600%19258%22418%56405%76901%241296
19724	Rfx1	regulatory factor X, 1 (influences HLA class II expression) [Source:MGI Symbol;Acc:MGI:105982]	0	24	0.516856	12048%12192%13557%13636%17295%17684%17869%18627%20471%67393%67590%70097%70598%71584%76901%105278%110893%207592%209039%214137%230789%241296%268709%384783
20613	Snai1	snail family zinc finger 1 [Source:MGI Symbol;Acc:MGI:98330]	0	3	0.518812	12562%13653%16776
18991	Pou3f1	POU domain, class 3, transcription factor 1 [Source:MGI Symbol;Acc:MGI:101896]	0	18	0.523703	11852%13557%14366%14605%15402%16468%17684%18639%18712%19696%20788%67455%67603%71389%108655%192285%215418%387609
22062	Trp73	transformation related protein 73 [Source:MGI Symbol;Acc:MGI:1336991]	0	22	0.527005	11515%11733%11910%12826%13713%14166%14766%16531%18712%19041%19401%20512%20893%23893%56437%64009%67731%74155%76293%212163%218215%235493
13559	E2f5	E2F transcription factor 5 [Source:MGI Symbol;Acc:MGI:105091]	0	9	0.538525	13557%14204%15903%17869%18712%53422%67333%76901%77579
16597	Klf12	Kruppel-like factor 12 [Source:MGI Symbol;Acc:MGI:1333796]	0	7	0.544884	13641%16816%17523%53422%56275%103724%387609
18045	Nfyb	nuclear transcription factor-Y beta [Source:MGI Symbol;Acc:MGI:97317]	0	44	0.570965	11852%11865%12048%12700%12741%13170%13642%14166%14969%15277%16468%16601%17118%18569%18628%18739%18952%19736%20471%20677%21685%22390%23849%50708%53376%53412%54153%55942%56275%66146%67579%67876%69053%69065%74155%74360%75339%100342%110893%211770%231070%235130%240514%433938
14030	Ewsr1	Ewing sarcoma breakpoint region 1 [Source:MGI Symbol;Acc:MGI:99960]	0	11	0.581303	15903%16186%16531%17869%17872%18787%23871%26427%56458%109246%226999
13557	E2f3	E2F transcription factor 3 [Source:MGI Symbol;Acc:MGI:1096340]	-1	38	0.589984	11504%12291%12340%13557%13875%14204%15903%16601%16647%17295%17356%17684%17869%18024%18712%18787%22390%23849%53376%53422%54485%57869%66146%67333%67603%67760%68039%72754%74360%76901%77579%78889%105278%192287%215418%230789%235584%320100
12189	Brca1	breast cancer 1, early onset [Source:MGI Symbol;Acc:MGI:104537]	0	2	0.605468	18024%23871
18609	Pdx1	pancreatic and duodenal homeobox 1 [Source:MGI Symbol;Acc:MGI:102851]	0	9	0.61366	13641%13732%14177%19088%19730%20677%20788%60533%100040972
216285	Alx1	ALX homeobox 1 [Source:MGI Symbol;Acc:MGI:104621]	0	8	0.623524	15402%16681%20677%54485%56072%66859%67455%72754
18023	Nfe2l1	nuclear factor, erythroid derived 2,-like 1 [Source:MGI Symbol;Acc:MGI:99421]	0	18	0.630693	12503%12839%13865%14166%16681%18639%18712%19016%19401%23882%50934%67579%110651%110893%114332%192285%327951%387609
26423	Nr5a1	nuclear receptor subfamily 5, group A, member 1 [Source:MGI Symbol;Acc:MGI:1346833]	0	12	0.641391	14371%17684%18111%18205%19736%20361%23821%76901%77037%83554%104252%234219
213054	Gabpb2	GA repeat binding protein, beta 2 [Source:MGI Symbol;Acc:MGI:95612]	0	25	0.648901	12048%12340%12503%12724%13557%13713%13875%17684%18550%18627%18639%20353%20498%64945%67579%68861%108655%110595%110651%209039%234725%237860%240514%641340%100503041
21415	Tcf7l1	transcription factor 7 like 1 (T cell specific, HMG box) [Source:MGI Symbol;Acc:MGI:1202876]	0	2	0.656291	16598%20677
15110	Hand1	heart and neural crest derivatives expressed 1 [Source:MGI Symbol;Acc:MGI:103577]	0	9	0.681902	11733%12192%12313%13614%18952%20893%67393%226251%242466
11921	Atoh1	atonal bHLH transcription factor 1 [Source:MGI Symbol;Acc:MGI:104654]	0	2	0.69007	14766%18205
15412	Hoxb4	homeobox B4 [Source:MGI Symbol;Acc:MGI:96185]	0	2	0.700577	17869%20677
319944	Taf2	TATA-box binding protein associated factor 2 [Source:MGI Symbol;Acc:MGI:2443028]	0	2	0.700577	16658%23821
21343	Taf6	TATA-box binding protein associated factor 6 [Source:MGI Symbol;Acc:MGI:109129]	0	2	0.700577	16658%23821
24074	Taf7	TATA-box binding protein associated factor 7 [Source:MGI Symbol;Acc:MGI:1346348]	0	2	0.700577	16658%23821
108143	Ak6	adenylate kinase 6 [Source:MGI Symbol;Acc:MGI:5510732]	0	2	0.700577	16658%23821
24075	Taf10	TATA-box binding protein associated factor 10 [Source:MGI Symbol;Acc:MGI:1346320]	0	2	0.700577	16658%23821
68776	Taf11	TATA-box binding protein associated factor 11 [Source:MGI Symbol;Acc:MGI:1916026]	0	2	0.700577	16658%23821
66464	Taf12	TATA-box binding protein associated factor 12 [Source:MGI Symbol;Acc:MGI:1913714]	0	2	0.700577	16658%23821
99730	Taf13	TATA-box binding protein associated factor 13 [Source:MGI Symbol;Acc:MGI:1913500]	0	2	0.700577	16658%23821
70439	Taf15	TATA-box binding protein associated factor 15 [Source:MGI Symbol;Acc:MGI:1917689]	0	2	0.700577	16658%23821
407786	Taf9b	TATA-box binding protein associated factor 9B [Source:MGI Symbol;Acc:MGI:3039562]	0	2	0.700577	16658%23821
74469	Taf7l	TATA-box binding protein associated factor 7 like [Source:MGI Symbol;Acc:MGI:1921719]	0	2	0.700577	16658%23821
209361	Taf3	TATA-box binding protein associated factor 3 [Source:MGI Symbol;Acc:MGI:2388097]	0	2	0.700577	16658%23821
63856	Taf8	TATA-box binding protein associated factor 8 [Source:MGI Symbol;Acc:MGI:1926879]	0	2	0.700577	16658%23821
20204	Prrx2	paired related homeobox 2 [Source:MGI Symbol;Acc:MGI:98218]	0	8	0.703047	11865%20471%21393%68867%72754%108655%227731%237860
72504	Taf4b	TATA-box binding protein associated factor 4b [Source:MGI Symbol;Acc:MGI:2152345]	0	2	0.710728	16658%23821
14536	Nr6a1	nuclear receptor subfamily 6, group A, member 1 [Source:MGI Symbol;Acc:MGI:1352459]	0	3	0.712378	18030%20893%56458
226182	Taf5	TATA-box binding protein associated factor 5 [Source:MGI Symbol;Acc:MGI:2442144]	0	2	0.720535	16658%23821
223922	Atf7	activating transcription factor 7 [Source:MGI Symbol;Acc:MGI:2443472]	0	8	0.726938	12291%20788%23893%69354%76901%112403%192285%330192
22221	Ubp1	upstream binding protein 1 [Source:MGI Symbol;Acc:MGI:104889]	0	7	0.726943	13636%14773%18205%74747%78787%235320%240514
18510	Pax8	paired box 8 [Source:MGI Symbol;Acc:MGI:97492]	0	12	0.733712	11910%15242%15402%15937%17684%23893%60533%67455%211770%216233%330192%100503041
20677	Sox4	SRY (sex determining region Y)-box 4 [Source:MGI Symbol;Acc:MGI:98366]	-1	4	0.751445	15937%26427%270198%387609
15373	Hmx3	H6 homeobox 3 [Source:MGI Symbol;Acc:MGI:107160]	0	2	0.756554	15901%17127
17132	Maf	avian musculoaponeurotic fibrosarcoma oncogene homolog [Source:MGI Symbol;Acc:MGI:96909]	0	2	0.76481	14219%77976
18503	Pax1	paired box 1 [Source:MGI Symbol;Acc:MGI:97485]	0	8	0.770667	11910%15242%15402%15937%60533%211770%216233%330192
15361	Hmga1	high mobility group AT-hook 1 [Source:MGI Symbol;Acc:MGI:96160]	0	10	0.77165	13614%13713%15903%15937%18035%53376%67603%108655%110385%114332
26424	Nr5a2	nuclear receptor subfamily 5, group A, member 2 [Source:MGI Symbol;Acc:MGI:1346834]	0	8	0.774068	14371%16598%17869%18111%18205%20361%76901%83554
21869	Nkx2-1	NK2 homeobox 1 [Source:MGI Symbol;Acc:MGI:108067]	0	14	0.786841	11891%12952%15242%16468%16658%17769%17869%56405%65256%67579%76901%77976%108655%226251
20788	Srebf2	sterol regulatory element binding factor 2 [Source:MGI Symbol;Acc:MGI:107585]	-1	8	0.7873	12192%12608%15926%20788%23882%23893%76901%433766
20375	Spi1	spleen focus forming virus (SFFV) proviral integration oncogene [Source:MGI Symbol;Acc:MGI:98282]	0	273	0.792993	11433%11504%11515%11546%11555%11567%11733%11865%11910%12048%12051%12192%12291%12313%12340%12398%12457%12606%12609%12683%12702%12724%12753%12778%12796%12826%12827%12953%13056%13106%13134%13170%13557%13610%13614%13618%13636%13653%13685%13732%13865%14172%14182%14204%14296%14605%14645%14766%15242%15277%15370%15402%15901%15903%15926%15936%15937%16531%16590%16600%16601%16658%16706%16800%16924%17001%170…
21425	Tfeb	transcription factor EB [Source:MGI Symbol;Acc:MGI:103270]	0	3	0.798159	11433%14955%18787
19712	Rest	RE1-silencing transcription factor [Source:MGI Symbol;Acc:MGI:104897]	0	4	0.828453	17869%23871%26380%100503041
21685	Tef	thyrotroph embryonic factor [Source:MGI Symbol;Acc:MGI:98663]	1	7	0.848417	13809%13875%18205%20677%101437%108655%240514
16871	Lhx3	LIM homeobox protein 3 [Source:MGI Symbol;Acc:MGI:102673]	0	5	0.88126	11865%15937%17118%54485%72754
79401	Spz1	spermatogenic leucine zipper 1 [Source:MGI Symbol;Acc:MGI:1930801]	0	6	0.890684	11865%11910%14773%66146%67333%209039
18091	Nkx2-5	NK2 homeobox 5 [Source:MGI Symbol;Acc:MGI:97350]	0	10	0.904688	11891%16468%17684%22229%23849%56458%67455%72754%212163%227731
242705	E2f2	E2F transcription factor 2 [Source:MGI Symbol;Acc:MGI:1096341]	0	13	0.910215	13557%14204%15903%17869%18712%18787%27355%53422%67333%68240%68585%76901%77579
15364	Hmga2	high mobility group AT-hook 2 [Source:MGI Symbol;Acc:MGI:101761]	0	6	0.914053	18035%53376%67603%108655%110385%114332
20841	Zfp143	zinc finger protein 143 [Source:MGI Symbol;Acc:MGI:1277969]	0	3	0.954249	11546%13849%22390
23871	Ets1	E26 avian leukemia oncogene 1, 5' domain [Source:MGI Symbol;Acc:MGI:95455]	-1	315	0.968349	11433%11475%11479%11492%11546%11733%11832%11865%11891%11910%12048%12051%12192%12313%12340%12398%12457%12503%12562%12608%12700%12702%12724%12753%12778%12796%12877%12952%12953%13056%13106%13170%13557%13614%13636%13641%13653%13713%13732%13865%13875%14182%14219%14296%14605%14645%14766%14773%15277%15370%15901%15903%15926%15936%15937%16186%16468%16514%16531%16542%16590%16598%16647%16681%16706%16800%168…
13798	En1	engrailed 1 [Source:MGI Symbol;Acc:MGI:95389]	0	2	0.978347	66277%237504
21677	Tead2	TEA domain family member 2 [Source:MGI Symbol;Acc:MGI:104904]	0	2	0.98301	107449%230789
13709	Elf1	E74-like factor 1 [Source:MGI Symbol;Acc:MGI:107180]	0	66	0.990174	11504%12313%12340%12398%12503%12562%13557%13611%13685%13713%13732%13875%14371%14773%14969%15926%16186%16468%17118%17684%18115%18550%18639%18739%19124%19696%20353%20514%20677%20887%21354%21853%22190%53601%56297%58207%59045%60533%64945%66200%67579%67760%67876%68041%68585%70575%70757%72141%74360%75339%78889%99889%102414%103724%108655%110595%112403%209039%213484%218215%227731%239743%240514%241296%270…
13712	Elk1	ELK1, member of ETS oncogene family [Source:MGI Symbol;Acc:MGI:101833]	0	48	0.992924	11475%12048%12340%12398%12503%12724%12741%12826%13170%13557%13653%13685%13713%14166%14219%14969%15903%15936%16500%16531%17684%17869%18550%18626%18627%18787%20353%20677%23821%27387%51789%53608%55942%59045%66200%66549%67579%99889%108655%110595%110651%209039%211949%217082%234725%240514%399603%100502698
22771	Zic1	zinc finger protein of the cerebellum 1 [Source:MGI Symbol;Acc:MGI:106683]	0	4	0.994109	54485%67393%72690%83554
104394	E2f4	E2F transcription factor 4 [Source:MGI Symbol;Acc:MGI:103012]	0	178	0.996288	11475%11546%11555%11733%11875%11910%12192%12291%12313%12340%12826%12827%12952%13134%13170%13557%13611%13614%13618%13636%13653%13865%13875%14013%14182%14204%14296%14366%15277%15901%15903%15937%16468%16600%16601%16647%16776%17118%17356%17684%17750%17751%17869%17872%17909%17927%18024%18030%18115%18534%18569%18585%18626%18712%18787%19016%19258%19696%19716%19736%20512%20514%20623%20677%20788%21354%216…
18181	Nrf1	nuclear respiratory factor 1 [Source:MGI Symbol;Acc:MGI:1332235]	0	26	0.999769	11546%12724%12753%12952%14204%14773%18111%18569%19258%21648%22418%24001%50708%51789%55942%56275%67603%67876%69053%70575%74155%104252%212555%223775%237860%270198
22632	Yy1	YY1 transcription factor [Source:MGI Symbol;Acc:MGI:99150]	0	33	0.99995	11475%11555%12048%12608%12609%12778%13557%13713%14013%15901%15936%16468%16531%16590%16939%17869%17927%19730%22190%23821%65256%67425%67579%69053%70757%78889%108655%110651%230848%235497%235584%237459%237860
14390	Gabpa	GA repeat binding protein, alpha [Source:MGI Symbol;Acc:MGI:95610]	0	35	1	12048%12340%12503%12724%12797%13557%13713%13875%17684%18550%18627%18639%20353%20498%22190%59045%64945%67579%67876%68861%71682%74360%99889%108655%110460%110595%110651%209039%218215%234725%237860%239743%240514%641340%100503041
11804	Aplp2	amyloid beta (A4) precursor-like protein 2 [Source:MGI Symbol;Acc:MGI:88047]	0	0	1	0
11859	Phox2a	paired-like homeobox 2a [Source:MGI Symbol;Acc:MGI:106633]	0	0	1	0
68703	Rere	arginine glutamic acid dipeptide (RE) repeats [Source:MGI Symbol;Acc:MGI:2683486]	0	0	1	0
12015	Bad	BCL2-associated agonist of cell death [Source:MGI Symbol;Acc:MGI:1096330]	0	0	1	0
12173	Bnc1	basonuclin 1 [Source:MGI Symbol;Acc:MGI:1097164]	0	0	1	0
16601	Klf9	Kruppel-like factor 9 [Source:MGI Symbol;Acc:MGI:1333856]	1	0	1	0
12389	Cav1	caveolin 1, caveolae protein [Source:MGI Symbol;Acc:MGI:102709]	0	0	1	0
12452	Ccng2	cyclin G2 [Source:MGI Symbol;Acc:MGI:1095734]	0	0	1	0
66671	Ccnh	cyclin H [Source:MGI Symbol;Acc:MGI:1913921]	0	0	1	0
12567	Cdk4	cyclin-dependent kinase 4 [Source:MGI Symbol;Acc:MGI:88357]	0	0	1	0
107951	Cdk9	cyclin-dependent kinase 9 (CDC2-related kinase) [Source:MGI Symbol;Acc:MGI:1328368]	0	1	1	17869
12575	Cdkn1a	cyclin-dependent kinase inhibitor 1A (P21) [Source:MGI Symbol;Acc:MGI:104556]	0	1	1	17869
26410	Map3k8	mitogen-activated protein kinase kinase kinase 8 [Source:MGI Symbol;Acc:MGI:1346878]	0	0	1	0
13194	Ddb1	damage specific DNA binding protein 1 [Source:MGI Symbol;Acc:MGI:1202384]	0	0	1	0
107986	Ddb2	damage specific DNA binding protein 2 [Source:MGI Symbol;Acc:MGI:1355314]	0	0	1	0
104721	Ddx1	DEAD (Asp-Glu-Ala-Asp) box polypeptide 1 [Source:MGI Symbol;Acc:MGI:2144727]	0	0	1	0
13205	Ddx3x	DEAD/H (Asp-Glu-Ala-Asp/His) box polypeptide 3, X-linked [Source:MGI Symbol;Acc:MGI:103064]	0	0	1	0
13390	Dlx1	distal-less homeobox 1 [Source:MGI Symbol;Acc:MGI:94901]	0	0	1	0
13393	Dlx3	distal-less homeobox 3 [Source:MGI Symbol;Acc:MGI:94903]	0	0	1	0
13435	Dnmt3a	DNA methyltransferase 3A [Source:MGI Symbol;Acc:MGI:1261827]	0	1	1	12609
15571	Elavl3	ELAV like RNA binding protein 3 [Source:MGI Symbol;Acc:MGI:109157]	0	0	1	0
13806	Eno1	enolase 1, alpha non-neuron [Source:MGI Symbol;Acc:MGI:95393]	0	1	1	17869
22592	Ercc5	excision repair cross-complementing rodent repair deficiency, complementation group 5 [Source:MGI Symbol;Acc:MGI:103582]	0	0	1	0
26381	Esrrg	estrogen-related receptor gamma [Source:MGI Symbol;Acc:MGI:1347056]	0	0	1	0
27049	Etv3	ets variant 3 [Source:MGI Symbol;Acc:MGI:1350926]	0	0	1	0
104156	Etv5	ets variant 5 [Source:MGI Symbol;Acc:MGI:1096867]	0	0	1	0
14055	Ezh1	enhancer of zeste 1 polycomb repressive complex 2 subunit [Source:MGI Symbol;Acc:MGI:1097695]	0	0	1	0
11770	Fabp4	fatty acid binding protein 4, adipocyte [Source:MGI Symbol;Acc:MGI:88038]	0	0	1	0
14087	Fanca	Fanconi anemia, complementation group A [Source:MGI Symbol;Acc:MGI:1341823]	0	0	1	0
110805	Foxe1	forkhead box E1 [Source:MGI Symbol;Acc:MGI:1353500]	0	0	1	0
14254	Flt1	FMS-like tyrosine kinase 1 [Source:MGI Symbol;Acc:MGI:95558]	0	0	1	0
232906	Arhgap35	Rho GTPase activating protein 35 [Source:MGI Symbol;Acc:MGI:1929494]	0	0	1	0
74197	Gtf2e1	general transcription factor II E, polypeptide 1 (alpha subunit) [Source:MGI Symbol;Acc:MGI:1921447]	0	0	1	0
98053	Gtf2f1	general transcription factor IIF, polypeptide 1 [Source:MGI Symbol;Acc:MGI:1923848]	0	0	1	0
68705	Gtf2f2	general transcription factor IIF, polypeptide 2 [Source:MGI Symbol;Acc:MGI:1915955]	0	0	1	0
23894	Gtf2h2	general transcription factor II H, polypeptide 2 [Source:MGI Symbol;Acc:MGI:1345669]	0	0	1	0
50708	Hist1h1c	histone cluster 1, H1c [Source:MGI Symbol;Acc:MGI:1931526]	1	0	1	0
15078	H3f3a	H3 histone, family 3A [Source:MGI Symbol;Acc:MGI:1097686]	0	0	1	0
15081	H3f3b	H3 histone, family 3B [Source:MGI Symbol;Acc:MGI:1101768]	0	0	1	0
15161	Hcfc1	host cell factor C1 [Source:MGI Symbol;Acc:MGI:105942]	0	0	1	0
110521	Hivep1	human immunodeficiency virus type I enhancer binding protein 1 [Source:MGI Symbol;Acc:MGI:96100]	0	0	1	0
15382	Hnrnpa1	heterogeneous nuclear ribonucleoprotein A1 [Source:MGI Symbol;Acc:MGI:104820]	0	0	1	0
15400	Hoxa3	homeobox A3 [Source:MGI Symbol;Acc:MGI:96175]	0	1	1	330723
15398	Hoxa13	homeobox A13 [Source:MGI Symbol;Acc:MGI:96173]	0	0	1	0
15413	Hoxb5	homeobox B5 [Source:MGI Symbol;Acc:MGI:96186]	0	1	1	16542
15415	Hoxb7	homeobox B7 [Source:MGI Symbol;Acc:MGI:96188]	0	0	1	0
109663	Hoxc11	homeobox C11 [Source:MGI Symbol;Acc:MGI:96193]	0	0	1	0
15437	Hoxd8	homeobox D8 [Source:MGI Symbol;Acc:MGI:96209]	0	0	1	0
15461	Hras	Harvey rat sarcoma virus oncogene [Source:MGI Symbol;Acc:MGI:96224]	0	0	1	0
16150	Ikbkb	inhibitor of kappaB kinase beta [Source:MGI Symbol;Acc:MGI:1338071]	0	0	1	0
68837	Foxk2	forkhead box K2 [Source:MGI Symbol;Acc:MGI:1916087]	0	0	1	0
16202	Ilk	integrin linked kinase [Source:MGI Symbol;Acc:MGI:1195267]	0	0	1	0
16367	Irs1	insulin receptor substrate 1 [Source:MGI Symbol;Acc:MGI:99454]	0	0	1	0
16917	Lmx1b	LIM homeobox transcription factor 1 beta [Source:MGI Symbol;Acc:MGI:1100513]	0	0	1	0
17075	Epcam	epithelial cell adhesion molecule [Source:MGI Symbol;Acc:MGI:106653]	0	1	1	17869
17130	Smad6	SMAD family member 6 [Source:MGI Symbol;Acc:MGI:1336883]	0	0	1	0
17449	Mdh1	malate dehydrogenase 1, NAD (soluble) [Source:MGI Symbol;Acc:MGI:97051]	0	0	1	0
17283	Men1	multiple endocrine neoplasia 1 [Source:MGI Symbol;Acc:MGI:1316736]	0	0	1	0
433938	Mn1	meningioma 1 [Source:MGI Symbol;Acc:MGI:1261813]	1	1	1	16011
17702	Msx2	msh homeobox 2 [Source:MGI Symbol;Acc:MGI:97169]	0	0	1	0
17829	Muc1	mucin 1, transmembrane [Source:MGI Symbol;Acc:MGI:97231]	0	0	1	0
17859	Mxi1	MAX interactor 1, dimerization protein [Source:MGI Symbol;Acc:MGI:97245]	0	0	1	0
17932	Myt1	myelin transcription factor 1 [Source:MGI Symbol;Acc:MGI:1100535]	0	1	1	60596
17937	Nab2	Ngfi-A binding protein 2 [Source:MGI Symbol;Acc:MGI:107563]	0	0	1	0
18002	Nedd8	neural precursor cell expressed, developmentally down-regulated gene 8 [Source:MGI Symbol;Acc:MGI:97301]	0	0	1	0
18013	Neurod2	neurogenic differentiation 2 [Source:MGI Symbol;Acc:MGI:107755]	0	0	1	0
18014	Neurog1	neurogenin 1 [Source:MGI Symbol;Acc:MGI:107754]	0	1	1	67122
18035	Nfkbia	nuclear factor of kappa light polypeptide gene enhancer in B cells inhibitor, alpha [Source:MGI Symbol;Acc:MGI:104741]	1	0	1	0
18129	Notch2	notch 2 [Source:MGI Symbol;Acc:MGI:97364]	0	0	1	0
18148	Npm1	nucleophosmin 1 [Source:MGI Symbol;Acc:MGI:106184]	0	0	1	0
18185	Nrl	neural retina leucine zipper gene [Source:MGI Symbol;Acc:MGI:102567]	0	0	1	0
18479	Pak1	p21 (RAC1) activated kinase 1 [Source:MGI Symbol;Acc:MGI:1339975]	0	0	1	0
18509	Pax7	paired box 7 [Source:MGI Symbol;Acc:MGI:97491]	0	0	1	0
18712	Pim1	proviral integration site 1 [Source:MGI Symbol;Acc:MGI:97584]	-1	0	1	0
18771	Pknox1	Pbx/knotted 1 homeobox [Source:MGI Symbol;Acc:MGI:1201409]	0	0	1	0
56711	Plag1	pleiomorphic adenoma gene 1 [Source:MGI Symbol;Acc:MGI:1891916]	0	0	1	0
18933	Prrx1	paired related homeobox 1 [Source:MGI Symbol;Acc:MGI:97712]	0	0	1	0
19052	Ppp2ca	protein phosphatase 2 (formerly 2A), catalytic subunit, alpha isoform [Source:MGI Symbol;Acc:MGI:1321159]	0	0	1	0
19053	Ppp2cb	protein phosphatase 2 (formerly 2A), catalytic subunit, beta isoform [Source:MGI Symbol;Acc:MGI:1321161]	0	0	1	0
108079	Prkaa2	protein kinase, AMP-activated, alpha 2 catalytic subunit [Source:MGI Symbol;Acc:MGI:1336173]	0	0	1	0
18753	Prkcd	protein kinase C, delta [Source:MGI Symbol;Acc:MGI:97598]	-1	1	1	235320
19127	Prop1	paired like homeodomain factor 1 [Source:MGI Symbol;Acc:MGI:109330]	0	0	1	0
19291	Purb	purine rich element binding protein B [Source:MGI Symbol;Acc:MGI:1338779]	0	1	1	11475
19353	Rac1	Rac family small GTPase 1 [Source:MGI Symbol;Acc:MGI:97845]	0	1	1	17869
56878	Rbms1	RNA binding motif, single stranded interacting protein 1 [Source:MGI Symbol;Acc:MGI:1861774]	0	0	1	0
19687	Rfc1	replication factor C (activator 1) 1 [Source:MGI Symbol;Acc:MGI:97891]	0	0	1	0
19720	Trim27	tripartite motif-containing 27 [Source:MGI Symbol;Acc:MGI:97904]	0	0	1	0
50524	Sall2	spalt like transcription factor 2 [Source:MGI Symbol;Acc:MGI:1354373]	0	0	1	0
246103	Atxn7	ataxin 7 [Source:MGI Symbol;Acc:MGI:2179277]	0	0	1	0
20471	Six1	sine oculis-related homeobox 1 [Source:MGI Symbol;Acc:MGI:102780]	-1	0	1	0
18173	Slc11a1	solute carrier family 11 (proton-coupled divalent metal ion transporters), member 1 [Source:MGI Symbol;Acc:MGI:1345275]	0	0	1	0
20666	Sox11	SRY (sex determining region Y)-box 11 [Source:MGI Symbol;Acc:MGI:98359]	0	0	1	0
20775	Sqle	squalene epoxidase [Source:MGI Symbol;Acc:MGI:109296]	0	0	1	0
21385	Tbx2	T-box 2 [Source:MGI Symbol;Acc:MGI:98494]	0	0	1	0
21388	Tbx5	T-box 5 [Source:MGI Symbol;Acc:MGI:102541]	0	0	1	0
21427	Vps72	vacuolar protein sorting 72 [Source:MGI Symbol;Acc:MGI:1202305]	0	0	1	0
209446	Tfe3	transcription factor E3 [Source:MGI Symbol;Acc:MGI:98511]	0	1	1	231070
21843	Tial1	Tia1 cytotoxic granule-associated RNA binding protein-like 1 [Source:MGI Symbol;Acc:MGI:107913]	0	0	1	0
21887	Tle3	transducin-like enhancer of split 3 [Source:MGI Symbol;Acc:MGI:104634]	0	0	1	0
21974	Top2b	topoisomerase (DNA) II beta [Source:MGI Symbol;Acc:MGI:98791]	0	0	1	0
27223	Trp53bp1	transformation related protein 53 binding protein 1 [Source:MGI Symbol;Acc:MGI:1351320]	0	0	1	0
22026	Nr2c2	nuclear receptor subfamily 2, group C, member 2 [Source:MGI Symbol;Acc:MGI:1352466]	0	1	1	18550
22165	Txk	TXK tyrosine kinase [Source:MGI Symbol;Acc:MGI:102960]	0	0	1	0
22215	Ube3a	ubiquitin protein ligase E3A [Source:MGI Symbol;Acc:MGI:105098]	0	0	1	0
107684	Coro2a	coronin, actin binding protein 2A [Source:MGI Symbol;Acc:MGI:1345966]	0	0	1	0
22590	Xpa	xeroderma pigmentosum, complementation group A [Source:MGI Symbol;Acc:MGI:99135]	0	0	1	0
22627	Ywhae	tyrosine 3-monooxygenase/tryptophan 5-monooxygenase activation protein, epsilon polypeptide [Source:MGI Symbol;Acc:MGI:894689]	0	0	1	0
22631	Ywhaz	tyrosine 3-monooxygenase/tryptophan 5-monooxygenase activation protein, zeta polypeptide [Source:MGI Symbol;Acc:MGI:109484]	0	0	1	0
22695	Zfp36	zinc finger protein 36 [Source:MGI Symbol;Acc:MGI:99180]	0	0	1	0
12785	Cnbp	cellular nucleic acid binding protein [Source:MGI Symbol;Acc:MGI:88431]	0	1	1	17869
109947	NA	NA	0	0	1	0
193452	Zfp184	zinc finger protein 184 (Kruppel-like) [Source:MGI Symbol;Acc:MGI:1922244]	0	0	1	0
230162	Zfp189	zinc finger protein 189 [Source:MGI Symbol;Acc:MGI:2444707]	0	0	1	0
228913	Zfp217	zinc finger protein 217 [Source:MGI Symbol;Acc:MGI:2685408]	0	1	1	17869
110052	Dek	DEK oncogene (DNA binding) [Source:MGI Symbol;Acc:MGI:1926209]	0	0	1	0
244349	Kat6a	K(lysine) acetyltransferase 6A [Source:MGI Symbol;Acc:MGI:2442415]	0	0	1	0
18124	Nr4a3	nuclear receptor subfamily 4, group A, member 3 [Source:MGI Symbol;Acc:MGI:1352457]	0	0	1	0
227720	Nup214	nucleoporin 214 [Source:MGI Symbol;Acc:MGI:1095411]	0	0	1	0
64050	Yeats4	YEATS domain containing 4 [Source:MGI Symbol;Acc:MGI:1927224]	0	0	1	0
70127	Dpf3	D4, zinc and double PHD fingers, family 3 [Source:MGI Symbol;Acc:MGI:1917377]	0	0	1	0
319158	Hist1h4i	histone cluster 1, H4i [Source:MGI Symbol;Acc:MGI:2448432]	0	0	1	0
326619	Hist1h4a	histone cluster 1, H4a [Source:MGI Symbol;Acc:MGI:2448419]	0	0	1	0
319156	Hist1h4d	histone cluster 1, H4d [Source:MGI Symbol;Acc:MGI:2448423]	0	0	1	0
319157	Hist1h4f	histone cluster 1, H4f [Source:MGI Symbol;Acc:MGI:2448425]	0	0	1	0
319160	Hist1h4k	histone cluster 1, H4k [Source:MGI Symbol;Acc:MGI:2448439]	0	0	1	0
319159	Hist1h4j	histone cluster 1, H4j [Source:MGI Symbol;Acc:MGI:2448436]	0	0	1	0
319155	Hist1h4c	histone cluster 1, H4c [Source:MGI Symbol;Acc:MGI:2448421]	0	0	1	0
69386	Hist1h4h	histone cluster 1, H4h [Source:MGI Symbol;Acc:MGI:2448427]	0	0	1	0
326620	Hist1h4b	histone cluster 1, H4b [Source:MGI Symbol;Acc:MGI:2448420]	0	0	1	0
97122	Hist2h4	histone cluster 2, H4 [Source:MGI Symbol;Acc:MGI:2140113]	0	0	1	0
17120	Mad1l1	MAD1 mitotic arrest deficient 1-like 1 [Source:MGI Symbol;Acc:MGI:1341857]	0	0	1	0
109115	Supt3	suppressor of Ty 3 [Source:MGI Symbol;Acc:MGI:1923723]	0	0	1	0
13626	Eed	embryonic ectoderm development [Source:MGI Symbol;Acc:MGI:95286]	0	0	1	0
15209	Hesx1	homeobox gene expressed in ES cells [Source:MGI Symbol;Acc:MGI:96071]	0	0	1	0
18628	Per3	period circadian clock 3 [Source:MGI Symbol;Acc:MGI:1277134]	1	0	1	0
12427	Ccna1	cyclin A1 [Source:MGI Symbol;Acc:MGI:108042]	0	0	1	0
18935	Phox2b	paired-like homeobox 2b [Source:MGI Symbol;Acc:MGI:1100882]	0	0	1	0
17344	Pias2	protein inhibitor of activated STAT 2 [Source:MGI Symbol;Acc:MGI:1096566]	0	0	1	0
12237	Bub3	BUB3 mitotic checkpoint protein [Source:MGI Symbol;Acc:MGI:1343463]	0	0	1	0
16978	Lrrfip1	leucine rich repeat (in FLII) interacting protein 1 [Source:MGI Symbol;Acc:MGI:1342770]	0	0	1	0
16870	Lhx2	LIM homeobox protein 2 [Source:MGI Symbol;Acc:MGI:96785]	0	0	1	0
21873	Tjp2	tight junction protein 2 [Source:MGI Symbol;Acc:MGI:1341872]	0	0	1	0
70208	Med23	mediator complex subunit 23 [Source:MGI Symbol;Acc:MGI:1917458]	0	1	1	13653
234959	Med17	mediator complex subunit 17 [Source:MGI Symbol;Acc:MGI:2182585]	0	0	1	0
56722	Litaf	LPS-induced TN factor [Source:MGI Symbol;Acc:MGI:1929512]	0	0	1	0
68058	Chd1l	chromodomain helicase DNA binding protein 1-like [Source:MGI Symbol;Acc:MGI:1915308]	0	0	1	0
56489	Ikbke	inhibitor of kappaB kinase epsilon [Source:MGI Symbol;Acc:MGI:1929612]	0	0	1	0
224170	Dzip3	DAZ interacting protein 3, zinc finger [Source:MGI Symbol;Acc:MGI:1917433]	0	0	1	0
224902	Safb2	scaffold attachment factor B2 [Source:MGI Symbol;Acc:MGI:2146808]	0	0	1	0
79221	Hdac9	histone deacetylase 9 [Source:MGI Symbol;Acc:MGI:1931221]	0	1	1	12606
208727	Hdac4	histone deacetylase 4 [Source:MGI Symbol;Acc:MGI:3036234]	0	1	1	16598
12421	Rb1cc1	RB1-inducible coiled-coil 1 [Source:MGI Symbol;Acc:MGI:1341850]	0	0	1	0
23989	Med24	mediator complex subunit 24 [Source:MGI Symbol;Acc:MGI:1344385]	0	0	1	0
77976	Nuak1	NUAK family, SNF1-like kinase, 1 [Source:MGI Symbol;Acc:MGI:1925226]	-1	0	1	0
16658	Mafb	v-maf musculoaponeurotic fibrosarcoma oncogene family, protein B (avian) [Source:MGI Symbol;Acc:MGI:104555]	1	0	1	0
59024	Med12	mediator complex subunit 12 [Source:MGI Symbol;Acc:MGI:1926212]	0	0	1	0
353187	Nr1d2	nuclear receptor subfamily 1, group D, member 2 [Source:MGI Symbol;Acc:MGI:2449205]	1	0	1	0
23958	Nr2e3	nuclear receptor subfamily 2, group E, member 3 [Source:MGI Symbol;Acc:MGI:1346317]	0	0	1	0
24068	Sra1	steroid receptor RNA activator 1 [Source:MGI Symbol;Acc:MGI:1344414]	0	0	1	0
50913	Olig2	oligodendrocyte transcription factor 2 [Source:MGI Symbol;Acc:MGI:1355331]	0	0	1	0
56424	Stub1	STIP1 homology and U-Box containing protein 1 [Source:MGI Symbol;Acc:MGI:1891731]	0	0	1	0
109108	Slc30a9	solute carrier family 30 (zinc transporter), member 9 [Source:MGI Symbol;Acc:MGI:1923690]	0	0	1	0
17122	Mxd4	Max dimerization protein 4 [Source:MGI Symbol;Acc:MGI:104991]	0	0	1	0
192231	Hexim1	hexamethylene bis-acetamide inducible 1 [Source:MGI Symbol;Acc:MGI:2385923]	0	0	1	0
277353	Tcfl5	transcription factor-like 5 (basic helix-loop-helix) [Source:MGI Symbol;Acc:MGI:2672878]	0	0	1	0
57259	Tob2	transducer of ERBB2, 2 [Source:MGI Symbol;Acc:MGI:1888525]	1	0	1	0
65020	Zfp110	zinc finger protein 110 [Source:MGI Symbol;Acc:MGI:1890378]	0	0	1	0
78656	Brd8	bromodomain containing 8 [Source:MGI Symbol;Acc:MGI:1925906]	0	0	1	0
21761	Morf4l1	mortality factor 4 like 1 [Source:MGI Symbol;Acc:MGI:1096551]	0	0	1	0
12412	Cbx1	chromobox 1 [Source:MGI Symbol;Acc:MGI:105369]	0	0	1	0
217578	Baz1a	bromodomain adjacent to zinc finger domain 1A [Source:MGI Symbol;Acc:MGI:1309478]	0	0	1	0
245671	Klf8	Kruppel-like factor 8 [Source:MGI Symbol;Acc:MGI:2442430]	0	0	1	0
218030	Pou6f2	POU domain, class 6, transcription factor 2 [Source:MGI Symbol;Acc:MGI:2443631]	0	0	1	0
107503	Atf5	activating transcription factor 5 [Source:MGI Symbol;Acc:MGI:2141857]	0	1	1	13653
235623	Scap	SREBF chaperone [Source:MGI Symbol;Acc:MGI:2135958]	0	0	1	0
66354	Snw1	SNW domain containing 1 [Source:MGI Symbol;Acc:MGI:1913604]	0	0	1	0
320244	Ttll5	tubulin tyrosine ligase-like family, member 5 [Source:MGI Symbol;Acc:MGI:2443657]	0	0	1	0
71722	Cic	capicua transcriptional repressor [Source:MGI Symbol;Acc:MGI:1918972]	0	0	1	0
76246	Rtf1	RTF1, Paf1/RNA polymerase II complex component [Source:MGI Symbol;Acc:MGI:1309480]	0	0	1	0
382056	Crtc1	CREB regulated transcription coactivator 1 [Source:MGI Symbol;Acc:MGI:2142523]	0	0	1	0
68379	Ciz1	CDKN1A interacting zinc finger protein 1 [Source:MGI Symbol;Acc:MGI:1920234]	0	0	1	0
240427	Setbp1	SET binding protein 1 [Source:MGI Symbol;Acc:MGI:1933199]	0	0	1	0
227867	Epc2	enhancer of polycomb homolog 2 [Source:MGI Symbol;Acc:MGI:1278321]	0	0	1	0
72459	Htatsf1	HIV TAT specific factor 1 [Source:MGI Symbol;Acc:MGI:1919709]	0	0	1	0
235132	Zbtb44	zinc finger and BTB domain containing 44 [Source:MGI Symbol;Acc:MGI:1925123]	0	0	1	0
227627	Obp2a	odorant binding protein 2A [Source:MGI Symbol;Acc:MGI:2387617]	0	0	1	0
74322	Cxxc1	CXXC finger 1 (PHD domain) [Source:MGI Symbol;Acc:MGI:1921572]	0	0	1	0
225131	Wac	WW domain containing adaptor with coiled-coil [Source:MGI Symbol;Acc:MGI:2387357]	0	0	1	0
94112	Med15	mediator complex subunit 15 [Source:MGI Symbol;Acc:MGI:2137379]	0	0	1	0
94093	Trim33	tripartite motif-containing 33 [Source:MGI Symbol;Acc:MGI:2137357]	0	0	1	0
14025	Bcl11a	B cell CLL/lymphoma 11A (zinc finger protein) [Source:MGI Symbol;Acc:MGI:106190]	0	0	1	0
57321	Terf2ip	telomeric repeat binding factor 2, interacting protein [Source:MGI Symbol;Acc:MGI:1929871]	0	0	1	0
71777	Ing3	inhibitor of growth family, member 3 [Source:MGI Symbol;Acc:MGI:1919027]	0	0	1	0
71458	Bcor	BCL6 interacting corepressor [Source:MGI Symbol;Acc:MGI:1918708]	0	0	1	0
54713	Fezf2	Fez family zinc finger 2 [Source:MGI Symbol;Acc:MGI:1859823]	0	0	1	0
74195	Elp3	elongator acetyltransferase complex subunit 3 [Source:MGI Symbol;Acc:MGI:1921445]	0	0	1	0
99890	Prmt6	protein arginine N-methyltransferase 6 [Source:MGI Symbol;Acc:MGI:2139971]	0	0	1	0
75302	Asxl2	additional sex combs like 2, transcriptional regulator [Source:MGI Symbol;Acc:MGI:1922552]	0	0	1	0
73247	Mrgbp	MRG/MORF4L binding protein [Source:MGI Symbol;Acc:MGI:1920497]	0	0	1	0
56790	Supt20	suppressor of Ty 20 [Source:MGI Symbol;Acc:MGI:1929651]	0	0	1	0
68734	Ppp4r3a	protein phosphatase 4 regulatory subunit 3A [Source:MGI Symbol;Acc:MGI:1915984]	0	0	1	0
67500	Ccar1	cell division cycle and apoptosis regulator 1 [Source:MGI Symbol;Acc:MGI:1914750]	0	0	1	0
224829	Trerf1	transcriptional regulating factor 1 [Source:MGI Symbol;Acc:MGI:2442086]	0	0	1	0
106389	Eaf2	ELL associated factor 2 [Source:MGI Symbol;Acc:MGI:2146616]	0	0	1	0
17292	Mesp1	mesoderm posterior 1 [Source:MGI Symbol;Acc:MGI:107785]	0	0	1	0
66233	Dmap1	DNA methyltransferase 1-associated protein 1 [Source:MGI Symbol;Acc:MGI:1913483]	0	0	1	0
56632	Sphk2	sphingosine kinase 2 [Source:MGI Symbol;Acc:MGI:1861380]	-1	0	1	0
382066	Prdm10	PR domain containing 10 [Source:MGI Symbol;Acc:MGI:2682952]	0	0	1	0
328365	Zmiz1	zinc finger, MIZ-type containing 1 [Source:MGI Symbol;Acc:MGI:3040693]	0	0	1	0
104570	Ppp4r3b	protein phosphatase 4 regulatory subunit 3B [Source:MGI Symbol;Acc:MGI:2144474]	0	0	1	0
116871	Mta3	metastasis associated 3 [Source:MGI Symbol;Acc:MGI:2151172]	0	0	1	0
272347	Zfp398	zinc finger protein 398 [Source:MGI Symbol;Acc:MGI:1917856]	0	0	1	0
381990	Zbtb2	zinc finger and BTB domain containing 2 [Source:MGI Symbol;Acc:MGI:2685949]	0	0	1	0
75560	Ep400	E1A binding protein p400 [Source:MGI Symbol;Acc:MGI:1276124]	0	0	1	0
67488	Calcoco1	calcium binding and coiled coil domain 1 [Source:MGI Symbol;Acc:MGI:1914738]	0	0	1	0
104806	Fancm	Fanconi anemia, complementation group M [Source:MGI Symbol;Acc:MGI:2442306]	0	0	1	0
228775	Trib3	tribbles pseudokinase 3 [Source:MGI Symbol;Acc:MGI:1345675]	0	0	1	0
233490	Crebzf	CREB/ATF bZIP transcription factor [Source:MGI Symbol;Acc:MGI:2675296]	0	0	1	0
231051	Kmt2c	lysine (K)-specific methyltransferase 2C [Source:MGI Symbol;Acc:MGI:2444959]	0	0	1	0
242523	Dmrta1	doublesex and mab-3 related transcription factor like family A1 [Source:MGI Symbol;Acc:MGI:2653627]	0	0	1	0
11922	Neurod6	neurogenic differentiation 6 [Source:MGI Symbol;Acc:MGI:106593]	0	0	1	0
70673	Prdm16	PR domain containing 16 [Source:MGI Symbol;Acc:MGI:1917923]	0	0	1	0
74533	Gzf1	GDNF-inducible zinc finger protein 1 [Source:MGI Symbol;Acc:MGI:1921783]	0	0	1	0
70088	Meaf6	MYST/Esa1-associated factor 6 [Source:MGI Symbol;Acc:MGI:1917338]	0	0	1	0
232875	Zscan18	zinc finger and SCAN domain containing 18 [Source:MGI Symbol;Acc:MGI:3643810]	0	0	1	0
16371	Irx1	Iroquois homeobox 1 [Source:MGI Symbol;Acc:MGI:1197515]	0	0	1	0
80292	Zxdc	ZXD family zinc finger C [Source:MGI Symbol;Acc:MGI:1933108]	0	0	1	0
79362	Bhlhe41	basic helix-loop-helix family, member e41 [Source:MGI Symbol;Acc:MGI:1930704]	0	0	1	0
628145	NA	NA	0	0	1	0
67694	Ift74	intraflagellar transport 74 [Source:MGI Symbol;Acc:MGI:1914944]	0	0	1	0
52463	Tet1	tet methylcytosine dioxygenase 1 [Source:MGI Symbol;Acc:MGI:1098693]	0	1	1	16600
13831	Epc1	enhancer of polycomb homolog 1 [Source:MGI Symbol;Acc:MGI:1278322]	0	0	1	0
100182	Akna	AT-hook transcription factor [Source:MGI Symbol;Acc:MGI:2140340]	0	0	1	0
69009	Thap7	THAP domain containing 7 [Source:MGI Symbol;Acc:MGI:1916259]	0	0	1	0
67049	Pus3	pseudouridine synthase 3 [Source:MGI Symbol;Acc:MGI:1914299]	0	0	1	0
170787	Hdac10	histone deacetylase 10 [Source:MGI Symbol;Acc:MGI:2158340]	0	0	1	0
208908	Ccdc62	coiled-coil domain containing 62 [Source:MGI Symbol;Acc:MGI:2684996]	0	0	1	0
83396	Glis2	GLIS family zinc finger 2 [Source:MGI Symbol;Acc:MGI:1932535]	0	0	1	0
74427	Eaf1	ELL associated factor 1 [Source:MGI Symbol;Acc:MGI:1921677]	0	0	1	0
26427	Creb3l1	cAMP responsive element binding protein 3-like 1 [Source:MGI Symbol;Acc:MGI:1347062]	-1	0	1	0
80509	Med8	mediator complex subunit 8 [Source:MGI Symbol;Acc:MGI:1915269]	0	0	1	0
319601	Zfp653	zinc finger protein 653 [Source:MGI Symbol;Acc:MGI:2442362]	0	0	1	0
13345	Twist2	twist basic helix-loop-helix transcription factor 2 [Source:MGI Symbol;Acc:MGI:104685]	1	0	1	0
170574	Sp7	Sp7 transcription factor 7 [Source:MGI Symbol;Acc:MGI:2153568]	0	0	1	0
320332	Hist4h4	histone cluster 4, H4 [Source:MGI Symbol;Acc:MGI:2448443]	0	0	1	0
20728	Spic	Spi-C transcription factor (Spi-1/PU.1 related) [Source:MGI Symbol;Acc:MGI:1341168]	0	0	1	0
81703	Jdp2	Jun dimerization protein 2 [Source:MGI Symbol;Acc:MGI:1932093]	0	1	1	12609
225280	Ino80c	INO80 complex subunit C [Source:MGI Symbol;Acc:MGI:2443014]	0	0	1	0
75753	Klf17	Kruppel-like factor 17 [Source:MGI Symbol;Acc:MGI:2181068]	0	1	1	15901
20475	Six5	sine oculis-related homeobox 5 [Source:MGI Symbol;Acc:MGI:106220]	0	1	1	16011
230761	Zfp362	zinc finger protein 362 [Source:MGI Symbol;Acc:MGI:2652839]	0	0	1	0
18089	Nkx2-3	NK2 homeobox 3 [Source:MGI Symbol;Acc:MGI:97348]	0	0	1	0
17341	Bhlha15	basic helix-loop-helix family, member a15 [Source:MGI Symbol;Acc:MGI:891976]	0	0	1	0
72162	Dhx36	DEAH (Asp-Glu-Ala-His) box polypeptide 36 [Source:MGI Symbol;Acc:MGI:1919412]	0	0	1	0
77044	Arid2	AT rich interactive domain 2 (ARID, RFX-like) [Source:MGI Symbol;Acc:MGI:1924294]	0	0	1	0
319965	Cc2d1b	coiled-coil and C2 domain containing 1B [Source:MGI Symbol;Acc:MGI:2443076]	0	0	1	0
216021	Stox1	storkhead box 1 [Source:MGI Symbol;Acc:MGI:2684909]	0	0	1	0
17425	Foxk1	forkhead box K1 [Source:MGI Symbol;Acc:MGI:1347488]	0	1	1	11475
225872	Npas4	neuronal PAS domain protein 4 [Source:MGI Symbol;Acc:MGI:2664186]	0	0	1	0
320271	Scai	suppressor of cancer cell invasion [Source:MGI Symbol;Acc:MGI:2443716]	0	0	1	0
52335	Atxn1l	ataxin 1-like [Source:MGI Symbol;Acc:MGI:3694797]	0	0	1	0
56184	Msgn1	mesogenin 1 [Source:MGI Symbol;Acc:MGI:1860483]	0	0	1	0
64406	Sp5	trans-acting transcription factor 5 [Source:MGI Symbol;Acc:MGI:1927715]	0	0	1	0
73191	Fezf1	Fez family zinc finger 1 [Source:MGI Symbol;Acc:MGI:1920441]	0	0	1	0
378435	Mafa	v-maf musculoaponeurotic fibrosarcoma oncogene family, protein A (avian) [Source:MGI Symbol;Acc:MGI:2673307]	0	0	1	0
433968	NA	NA	0	0	1	0
11350	Abl1	c-abl oncogene 1, non-receptor tyrosine kinase [Source:MGI Symbol;Acc:MGI:87859]	0	0	1	0
11461	Actb	actin, beta [Source:MGI Symbol;Acc:MGI:87904]	0	0	1	0
11545	Parp1	poly (ADP-ribose) polymerase family, member 1 [Source:MGI Symbol;Acc:MGI:1340806]	0	0	1	0
11614	Nr0b1	nuclear receptor subfamily 0, group B, member 1 [Source:MGI Symbol;Acc:MGI:1352460]	0	1	1	16601
11792	Apex1	apurinic/apyrimidinic endonuclease 1 [Source:MGI Symbol;Acc:MGI:88042]	0	1	1	12702
11820	App	amyloid beta (A4) precursor protein [Source:MGI Symbol;Acc:MGI:88059]	0	0	1	0
11865	Arntl	aryl hydrocarbon receptor nuclear translocator-like [Source:MGI Symbol;Acc:MGI:1096381]	-1	1	1	17869
17173	Ascl2	achaete-scute family bHLH transcription factor 2 [Source:MGI Symbol;Acc:MGI:96920]	0	1	1	17869
12020	Nkx3-2	NK3 homeobox 2 [Source:MGI Symbol;Acc:MGI:108015]	0	0	1	0
12443	Ccnd1	cyclin D1 [Source:MGI Symbol;Acc:MGI:88313]	0	1	1	15903
12142	Prdm1	PR domain containing 1, with ZNF domain [Source:MGI Symbol;Acc:MGI:99655]	0	1	1	17869
12190	Brca2	breast cancer 2, early onset [Source:MGI Symbol;Acc:MGI:109337]	0	0	1	0
12455	Ccnt1	cyclin T1 [Source:MGI Symbol;Acc:MGI:1328363]	0	0	1	0
12572	Cdk7	cyclin-dependent kinase 7 [Source:MGI Symbol;Acc:MGI:102956]	0	0	1	0
264064	Cdk8	cyclin-dependent kinase 8 [Source:MGI Symbol;Acc:MGI:1196224]	0	1	1	17869
12590	Cdx1	caudal type homeobox 1 [Source:MGI Symbol;Acc:MGI:88360]	0	0	1	0
12592	Cdx4	caudal type homeobox 4 [Source:MGI Symbol;Acc:MGI:88362]	0	1	1	15402
12648	Chd1	chromodomain helicase DNA binding protein 1 [Source:MGI Symbol;Acc:MGI:88393]	0	0	1	0
216848	Chd3	chromodomain helicase DNA binding protein 3 [Source:MGI Symbol;Acc:MGI:1344395]	0	1	1	17869
107932	Chd4	chromodomain helicase DNA binding protein 4 [Source:MGI Symbol;Acc:MGI:1344380]	0	1	1	17869
12675	Chuk	conserved helix-loop-helix ubiquitous kinase [Source:MGI Symbol;Acc:MGI:99484]	0	1	1	17869
23849	Klf6	Kruppel-like factor 6 [Source:MGI Symbol;Acc:MGI:1346318]	1	1	1	11910
12952	Cry1	cryptochrome 1 (photolyase-like) [Source:MGI Symbol;Acc:MGI:1270841]	-1	1	1	13170
110750	Cse1l	chromosome segregation 1-like (S. cerevisiae) [Source:MGI Symbol;Acc:MGI:1339951]	0	0	1	0
13016	Ctbp1	C-terminal binding protein 1 [Source:MGI Symbol;Acc:MGI:1201685]	0	1	1	17869
13017	Ctbp2	C-terminal binding protein 2 [Source:MGI Symbol;Acc:MGI:1201686]	0	0	1	0
13134	Dach1	dachshund family transcription factor 1 [Source:MGI Symbol;Acc:MGI:1277991]	-1	1	1	16600
13207	Ddx5	DEAD (Asp-Glu-Ala-Asp) box polypeptide 5 [Source:MGI Symbol;Acc:MGI:105037]	0	1	1	17869
13392	Dlx2	distal-less homeobox 2 [Source:MGI Symbol;Acc:MGI:94902]	0	0	1	0
13394	Dlx4	distal-less homeobox 4 [Source:MGI Symbol;Acc:MGI:94904]	0	0	1	0
13395	Dlx5	distal-less homeobox 5 [Source:MGI Symbol;Acc:MGI:101926]	0	0	1	0
50796	Dmrt1	doublesex and mab-3 related transcription factor 1 [Source:MGI Symbol;Acc:MGI:1354733]	0	0	1	0
13433	Dnmt1	DNA methyltransferase (cytosine-5) 1 [Source:MGI Symbol;Acc:MGI:94912]	0	1	1	12609
13436	Dnmt3b	DNA methyltransferase 3B [Source:MGI Symbol;Acc:MGI:1261819]	0	1	1	12609
54383	Phc2	polyhomeotic 2 [Source:MGI Symbol;Acc:MGI:1860454]	0	0	1	0
13649	Egfr	epidermal growth factor receptor [Source:MGI Symbol;Acc:MGI:95294]	0	1	1	17869
13710	Elf3	E74-like factor 3 [Source:MGI Symbol;Acc:MGI:1101781]	0	1	1	13653
56501	Elf4	E74-like factor 4 (ets domain transcription factor) [Source:MGI Symbol;Acc:MGI:1928377]	0	1	1	16600
13711	Elf5	E74-like factor 5 [Source:MGI Symbol;Acc:MGI:1335079]	0	0	1	0
13713	Elk3	ELK3, member of ETS oncogene family [Source:MGI Symbol;Acc:MGI:101762]	-1	1	1	17869
13871	Ercc2	excision repair cross-complementing rodent repair deficiency, complementation group 2 [Source:MGI Symbol;Acc:MGI:95413]	0	0	1	0
13872	Ercc3	excision repair cross-complementing rodent repair deficiency, complementation group 3 [Source:MGI Symbol;Acc:MGI:95414]	0	0	1	0
319955	Ercc6	excision repair cross-complementing rodent repair deficiency, complementation group 6 [Source:MGI Symbol;Acc:MGI:1100494]	0	0	1	0
14009	Etv1	ets variant 1 [Source:MGI Symbol;Acc:MGI:99254]	0	0	1	0
14008	Etv2	ets variant 2 [Source:MGI Symbol;Acc:MGI:99253]	0	1	1	16542
14011	Etv6	ets variant 6 [Source:MGI Symbol;Acc:MGI:109336]	0	1	1	54485
14199	Fhl1	four and a half LIM domains 1 [Source:MGI Symbol;Acc:MGI:1298387]	0	1	1	17869
14375	Xrcc6	X-ray repair complementing defective repair in Chinese hamster cells 6 [Source:MGI Symbol;Acc:MGI:95606]	0	0	1	0
14391	Gabpb1	GA repeat binding protein, beta 1 [Source:MGI Symbol;Acc:MGI:95611]	0	0	1	0
14632	Gli1	GLI-Kruppel family member GLI1 [Source:MGI Symbol;Acc:MGI:95727]	0	0	1	0
14633	Gli2	GLI-Kruppel family member GLI2 [Source:MGI Symbol;Acc:MGI:95728]	0	0	1	0
14634	Gli3	GLI-Kruppel family member GLI3 [Source:MGI Symbol;Acc:MGI:95729]	0	1	1	13636
66596	Gtf3a	general transcription factor III A [Source:MGI Symbol;Acc:MGI:1913846]	0	0	1	0
71752	Gtf3c2	general transcription factor IIIC, polypeptide 2, beta [Source:MGI Symbol;Acc:MGI:1919002]	0	1	1	17927
15242	Hhex	hematopoietically expressed homeobox [Source:MGI Symbol;Acc:MGI:96086]	-1	0	1	0
15248	Hic1	hypermethylated in cancer 1 [Source:MGI Symbol;Acc:MGI:1338010]	0	1	1	13636
15312	Hmgn1	high mobility group nucleosomal binding domain 1 [Source:MGI Symbol;Acc:MGI:96120]	0	0	1	0
15370	Nr4a1	nuclear receptor subfamily 4, group A, member 1 [Source:MGI Symbol;Acc:MGI:1352454]	1	0	1	0
11991	Hnrnpd	heterogeneous nuclear ribonucleoprotein D [Source:MGI Symbol;Acc:MGI:101947]	0	1	1	16598
15388	Hnrnpl	heterogeneous nuclear ribonucleoprotein L [Source:MGI Symbol;Acc:MGI:104816]	0	0	1	0
21908	Tlx1	T cell leukemia, homeobox 1 [Source:MGI Symbol;Acc:MGI:98769]	0	0	1	0
15395	Hoxa10	homeobox A10 [Source:MGI Symbol;Acc:MGI:96171]	0	0	1	0
15396	Hoxa11	homeobox A11 [Source:MGI Symbol;Acc:MGI:96172]	0	0	1	0
15416	Hoxb8	homeobox B8 [Source:MGI Symbol;Acc:MGI:96189]	0	1	1	11475
15427	Hoxc9	homeobox C9 [Source:MGI Symbol;Acc:MGI:96199]	0	0	1	0
15429	Hoxd1	homeobox D1 [Source:MGI Symbol;Acc:MGI:96201]	0	0	1	0
15433	Hoxd13	homeobox D13 [Source:MGI Symbol;Acc:MGI:96205]	0	1	1	13134
15469	Prmt1	protein arginine N-methyltransferase 1 [Source:MGI Symbol;Acc:MGI:107846]	0	1	1	17869
26386	Hsf4	heat shock transcription factor 4 [Source:MGI Symbol;Acc:MGI:1347058]	0	0	1	0
16392	Isl1	ISL1 transcription factor, LIM/homeodomain [Source:MGI Symbol;Acc:MGI:101791]	0	1	1	17869
16468	Jarid2	jumonji, AT rich interactive domain 2 [Source:MGI Symbol;Acc:MGI:104813]	1	1	1	13134
110648	Lmx1a	LIM homeobox transcription factor 1 alpha [Source:MGI Symbol;Acc:MGI:1888519]	0	0	1	0
17119	Mxd1	MAX dimerization protein 1 [Source:MGI Symbol;Acc:MGI:96908]	0	0	1	0
55994	Smad9	SMAD family member 9 [Source:MGI Symbol;Acc:MGI:1859993]	0	1	1	15901
17134	Mafg	v-maf musculoaponeurotic fibrosarcoma oncogene family, protein G (avian) [Source:MGI Symbol;Acc:MGI:96911]	0	0	1	0
17190	Mbd1	methyl-CpG binding domain protein 1 [Source:MGI Symbol;Acc:MGI:1333811]	0	0	1	0
17246	Mdm2	transformed mouse 3T3 cell double minute 2 [Source:MGI Symbol;Acc:MGI:96952]	0	0	1	0
17536	Meis2	Meis homeobox 2 [Source:MGI Symbol;Acc:MGI:108564]	0	0	1	0
17286	Meox2	mesenchyme homeobox 2 [Source:MGI Symbol;Acc:MGI:103219]	0	0	1	0
214162	Kmt2a	lysine (K)-specific methyltransferase 2A [Source:MGI Symbol;Acc:MGI:96995]	0	1	1	17869
110784	Nr3c2	nuclear receptor subfamily 3, group C, member 2 [Source:MGI Symbol;Acc:MGI:99459]	0	0	1	0
17428	Mnt	max binding protein [Source:MGI Symbol;Acc:MGI:109150]	0	1	1	23849
19882	Mst1r	macrophage stimulating 1 receptor (c-met-related tyrosine kinase) [Source:MGI Symbol;Acc:MGI:99614]	0	0	1	0
17864	Mybl1	myeloblastosis oncogene-like 1 [Source:MGI Symbol;Acc:MGI:99925]	0	1	1	14605
17877	Myf5	myogenic factor 5 [Source:MGI Symbol;Acc:MGI:97252]	0	0	1	0
17878	Myf6	myogenic factor 6 [Source:MGI Symbol;Acc:MGI:97253]	0	0	1	0
17975	Ncl	nucleolin [Source:MGI Symbol;Acc:MGI:97286]	0	1	1	16598
18102	Nme1	NME/NM23 nucleoside diphosphate kinase 1 [Source:MGI Symbol;Acc:MGI:97355]	0	1	1	17869
18103	Nme2	NME/NM23 nucleoside diphosphate kinase 2 [Source:MGI Symbol;Acc:MGI:97356]	0	1	1	17869
53610	Nono	non-POU-domain-containing, octamer binding protein [Source:MGI Symbol;Acc:MGI:1855692]	0	0	1	0
18131	Notch3	notch 3 [Source:MGI Symbol;Acc:MGI:99460]	0	0	1	0
18143	Npas2	neuronal PAS domain protein 2 [Source:MGI Symbol;Acc:MGI:109232]	-1	1	1	214137
18227	Nr4a2	nuclear receptor subfamily 4, group A, member 2 [Source:MGI Symbol;Acc:MGI:1352456]	0	0	1	0
18511	Pax9	paired box 9 [Source:MGI Symbol;Acc:MGI:97493]	0	0	1	0
18515	Pbx2	pre B cell leukemia homeobox 2 [Source:MGI Symbol;Acc:MGI:1341793]	0	0	1	0
21652	Phf1	PHD finger protein 1 [Source:MGI Symbol;Acc:MGI:98647]	0	0	1	0
22634	Plagl1	pleiomorphic adenoma gene-like 1 [Source:MGI Symbol;Acc:MGI:1100874]	0	1	1	19016
18997	Pou4f2	POU domain, class 4, transcription factor 2 [Source:MGI Symbol;Acc:MGI:102524]	0	0	1	0
19014	Med1	mediator complex subunit 1 [Source:MGI Symbol;Acc:MGI:1100846]	0	1	1	17869
100336	Ppp1r8	protein phosphatase 1, regulatory subunit 8 [Source:MGI Symbol;Acc:MGI:2140494]	0	0	1	0
19225	Ptgs2	prostaglandin-endoperoxide synthase 2 [Source:MGI Symbol;Acc:MGI:97798]	0	0	1	0
19231	Ptma	prothymosin alpha [Source:MGI Symbol;Acc:MGI:97803]	0	0	1	0
19290	Pura	purine rich element binding protein A [Source:MGI Symbol;Acc:MGI:103079]	0	1	1	11475
170758	Rac3	Rac family small GTPase 3 [Source:MGI Symbol;Acc:MGI:2180784]	1	1	1	17869
19359	Rad23b	RAD23 homolog B, nucleotide excision repair protein [Source:MGI Symbol;Acc:MGI:105128]	0	0	1	0
214899	Kdm5a	lysine (K)-specific demethylase 5A [Source:MGI Symbol;Acc:MGI:2136980]	0	0	1	0
19646	Rbbp4	retinoblastoma binding protein 4, chromatin remodeling factor [Source:MGI Symbol;Acc:MGI:1194912]	0	1	1	17869
245688	Rbbp7	retinoblastoma binding protein 7, chromatin remodeling factor [Source:MGI Symbol;Acc:MGI:1194910]	0	1	1	17869
225182	Rbbp8	retinoblastoma binding protein 8, endonuclease [Source:MGI Symbol;Acc:MGI:2442995]	0	0	1	0
19650	Rbl1	RB transcriptional corepressor like 1 [Source:MGI Symbol;Acc:MGI:103300]	0	0	1	0
19651	Rbl2	RB transcriptional corepressor like 2 [Source:MGI Symbol;Acc:MGI:105085]	0	1	1	17869
53970	Rfx5	regulatory factor X, 5 (influences HLA class II expression) [Source:MGI Symbol;Acc:MGI:1858421]	0	1	1	14960
19763	Ring1	ring finger protein 1 [Source:MGI Symbol;Acc:MGI:1101770]	0	0	1	0
19821	Rnf2	ring finger protein 2 [Source:MGI Symbol;Acc:MGI:1101759]	0	0	1	0
19885	Rorc	RAR-related orphan receptor gamma [Source:MGI Symbol;Acc:MGI:104856]	0	1	1	18143
68275	Rpa1	replication protein A1 [Source:MGI Symbol;Acc:MGI:1915525]	0	0	1	0
58198	Sall1	spalt like transcription factor 1 [Source:MGI Symbol;Acc:MGI:1889585]	0	0	1	0
56086	Set	SET nuclear oncogene [Source:MGI Symbol;Acc:MGI:1860267]	0	0	1	0
20481	Ski	ski sarcoma viral oncogene homolog (avian) [Source:MGI Symbol;Acc:MGI:98310]	0	0	1	0
20482	Skil	SKI-like [Source:MGI Symbol;Acc:MGI:106203]	0	0	1	0
20583	Snai2	snail family zinc finger 2 [Source:MGI Symbol;Acc:MGI:1096393]	0	1	1	19016
20587	Smarcb1	SWI/SNF related, matrix associated, actin dependent regulator of chromatin, subfamily b, member 1 [Source:MGI Symbol;Acc:MGI:1328366]	0	1	1	19016
68094	Smarcc2	SWI/SNF related, matrix associated, actin dependent regulator of chromatin, subfamily c, member 2 [Source:MGI Symbol;Acc:MGI:1915344]	0	0	1	0
20617	Snca	synuclein, alpha [Source:MGI Symbol;Acc:MGI:1277151]	0	0	1	0
20665	Sox10	SRY (sex determining region Y)-box 10 [Source:MGI Symbol;Acc:MGI:98358]	0	1	1	13618
20670	Sox15	SRY (sex determining region Y)-box 15 [Source:MGI Symbol;Acc:MGI:98363]	0	0	1	0
272382	Spib	Spi-B transcription factor (Spi-1/PU.1 related) [Source:MGI Symbol;Acc:MGI:892986]	0	0	1	0
20924	Supt5	suppressor of Ty 5 [Source:MGI Symbol;Acc:MGI:1202400]	0	0	1	0
20937	Suv39h1	suppressor of variegation 3-9 1 [Source:MGI Symbol;Acc:MGI:1099440]	0	0	1	0
21399	Tcea1	transcription elongation factor A (SII) 1 [Source:MGI Symbol;Acc:MGI:1196624]	0	0	1	0
330361	Gcfc2	GC-rich sequence DNA binding factor 2 [Source:MGI Symbol;Acc:MGI:2141656]	0	0	1	0
21665	Tdg	thymine DNA glycosylase [Source:MGI Symbol;Acc:MGI:108247]	0	0	1	0
21752	Tert	telomerase reverse transcriptase [Source:MGI Symbol;Acc:MGI:1202709]	0	1	1	17869
21847	Klf10	Kruppel-like factor 10 [Source:MGI Symbol;Acc:MGI:1101353]	0	0	1	0
21885	Tle1	transducin-like enhancer of split 1 [Source:MGI Symbol;Acc:MGI:104636]	0	1	1	17869
21907	Nr2e1	nuclear receptor subfamily 2, group E, member 1 [Source:MGI Symbol;Acc:MGI:1100526]	0	0	1	0
22025	Nr2c1	nuclear receptor subfamily 2, group C, member 1 [Source:MGI Symbol;Acc:MGI:1352465]	0	0	1	0
83925	Trps1	transcriptional repressor GATA binding 1 [Source:MGI Symbol;Acc:MGI:1927616]	0	0	1	0
22160	Twist1	twist basic helix-loop-helix transcription factor 1 [Source:MGI Symbol;Acc:MGI:98872]	0	0	1	0
22196	Ube2i	ubiquitin-conjugating enzyme E2I [Source:MGI Symbol;Acc:MGI:107365]	0	0	1	0
21429	Ubtf	upstream binding transcription factor, RNA polymerase I [Source:MGI Symbol;Acc:MGI:98512]	0	1	1	17869
22289	Kdm6a	lysine (K)-specific demethylase 6A [Source:MGI Symbol;Acc:MGI:1095419]	0	0	1	0
24116	Nelfa	negative elongation factor complex member A, Whsc2 [Source:MGI Symbol;Acc:MGI:1346098]	0	0	1	0
22591	Xpc	xeroderma pigmentosum, complementation group C [Source:MGI Symbol;Acc:MGI:103557]	0	0	1	0
22596	Xrcc5	X-ray repair complementing defective repair in Chinese hamster cells 5 [Source:MGI Symbol;Acc:MGI:104517]	0	0	1	0
22658	Pcgf2	polycomb group ring finger 2 [Source:MGI Symbol;Acc:MGI:99161]	0	0	1	0
22642	Zbtb17	zinc finger and BTB domain containing 17 [Source:MGI Symbol;Acc:MGI:107410]	0	1	1	12609
80902	Zfp202	zinc finger protein 202 [Source:MGI Symbol;Acc:MGI:1933401]	0	1	1	23821
12227	Btg2	B cell translocation gene 2, anti-proliferative [Source:MGI Symbol;Acc:MGI:108384]	0	0	1	0
17135	Mafk	v-maf musculoaponeurotic fibrosarcoma oncogene family, protein K (avian) [Source:MGI Symbol;Acc:MGI:99951]	0	0	1	0
17354	Mllt10	myeloid/lymphoid or mixed-lineage leukemia; translocated to, 10 [Source:MGI Symbol;Acc:MGI:1329038]	0	1	1	17869
27402	Pdhx	pyruvate dehydrogenase complex, component X [Source:MGI Symbol;Acc:MGI:1351627]	0	0	1	0
381022	Kmt2d	lysine (K)-specific methyltransferase 2D [Source:MGI Symbol;Acc:MGI:2682319]	0	1	1	17869
268903	Nrip1	nuclear receptor interacting protein 1 [Source:MGI Symbol;Acc:MGI:1315213]	1	1	1	11865
93760	Arid1a	AT rich interactive domain 1A (SWI-like) [Source:MGI Symbol;Acc:MGI:1935147]	0	1	1	17127
100683	Trrap	transformation/transcription domain-associated protein [Source:MGI Symbol;Acc:MGI:2153272]	0	0	1	0
13813	Eomes	eomesodermin [Source:MGI Symbol;Acc:MGI:1201683]	0	1	1	16542
14582	Gfi1b	growth factor independent 1B [Source:MGI Symbol;Acc:MGI:1276578]	0	1	1	17869
194655	Klf11	Kruppel-like factor 11 [Source:MGI Symbol;Acc:MGI:2653368]	0	1	1	17869
26430	Parg	poly (ADP-ribose) glycohydrolase [Source:MGI Symbol;Acc:MGI:1347094]	0	0	1	0
56449	Ybx3	Y box protein 3 [Source:MGI Symbol;Acc:MGI:2137670]	0	0	1	0
12418	Cbx4	chromobox 4 [Source:MGI Symbol;Acc:MGI:1195985]	0	0	1	0
12023	Barx2	BarH-like homeobox 2 [Source:MGI Symbol;Acc:MGI:109617]	0	0	1	0
20893	Bhlhe40	basic helix-loop-helix family, member e40 [Source:MGI Symbol;Acc:MGI:1097714]	1	1	1	12051
56469	Pias1	protein inhibitor of activated STAT 1 [Source:MGI Symbol;Acc:MGI:1913125]	0	0	1	0
56505	Ruvbl1	RuvB-like protein 1 [Source:MGI Symbol;Acc:MGI:1928760]	0	1	1	23871
16825	Ldb1	LIM domain binding 1 [Source:MGI Symbol;Acc:MGI:894762]	0	0	1	0
51886	Fubp1	far upstream element (FUSE) binding protein 1 [Source:MGI Symbol;Acc:MGI:1196294]	0	1	1	17869
12234	Btrc	beta-transducin repeat containing protein [Source:MGI Symbol;Acc:MGI:1338871]	0	0	1	0
23808	Ash2l	ASH2 like histone lysine methyltransferase complex subunit [Source:MGI Symbol;Acc:MGI:1344416]	0	0	1	0
116870	Mta1	metastasis associated 1 [Source:MGI Symbol;Acc:MGI:2150037]	0	1	1	17869
73086	Rps6ka5	ribosomal protein S6 kinase, polypeptide 5 [Source:MGI Symbol;Acc:MGI:1920336]	0	1	1	13653
70625	Med26	mediator complex subunit 26 [Source:MGI Symbol;Acc:MGI:1917875]	0	1	1	17869
57080	Gtf2ird1	general transcription factor II I repeat domain-containing 1 [Source:MGI Symbol;Acc:MGI:1861942]	-1	0	1	0
18025	Nfe2l3	nuclear factor, erythroid derived 2, like 3 [Source:MGI Symbol;Acc:MGI:1339958]	0	1	1	11475
22083	Ctr9	CTR9 homolog, Paf1/RNA polymerase II complex component [Source:MGI Symbol;Acc:MGI:109345]	0	0	1	0
230674	Kdm4a	lysine (K)-specific demethylase 4A [Source:MGI Symbol;Acc:MGI:2446210]	0	0	1	0
75410	Kmt2b	lysine (K)-specific methyltransferase 2B [Source:MGI Symbol;Acc:MGI:109565]	0	1	1	19016
103806	Maml1	mastermind like transcriptional coactivator 1 [Source:MGI Symbol;Acc:MGI:1890504]	0	0	1	0
24136	Zeb2	zinc finger E-box binding homeobox 2 [Source:MGI Symbol;Acc:MGI:1344407]	0	0	1	0
84505	Setdb1	SET domain, bifurcated 1 [Source:MGI Symbol;Acc:MGI:1934229]	0	1	1	12606
230119	Zbtb5	zinc finger and BTB domain containing 5 [Source:MGI Symbol;Acc:MGI:1924601]	0	0	1	0
26885	Casp8ap2	caspase 8 associated protein 2 [Source:MGI Symbol;Acc:MGI:1349399]	0	1	1	17869
69792	Med6	mediator complex subunit 6 [Source:MGI Symbol;Acc:MGI:1917042]	0	0	1	0
56805	Zbtb33	zinc finger and BTB domain containing 33 [Source:MGI Symbol;Acc:MGI:1927290]	0	0	1	0
15185	Hdac6	histone deacetylase 6 [Source:MGI Symbol;Acc:MGI:1333752]	0	1	1	17869
15184	Hdac5	histone deacetylase 5 [Source:MGI Symbol;Acc:MGI:1333784]	0	0	1	0
74120	Zfp263	zinc finger protein 263 [Source:MGI Symbol;Acc:MGI:1921370]	0	1	1	14773
12607	Cebpz	CCAAT/enhancer binding protein zeta [Source:MGI Symbol;Acc:MGI:109386]	0	0	1	0
21849	Trim28	tripartite motif-containing 28 [Source:MGI Symbol;Acc:MGI:109274]	0	1	1	18024
70350	Basp1	brain abundant, membrane attached signal protein 1 [Source:MGI Symbol;Acc:MGI:1917600]	0	1	1	17869
22601	Yap1	yes-associated protein 1 [Source:MGI Symbol;Acc:MGI:103262]	0	1	1	26380
27374	Prmt5	protein arginine N-methyltransferase 5 [Source:MGI Symbol;Acc:MGI:1351645]	0	0	1	0
12913	Creb3	cAMP responsive element binding protein 3 [Source:MGI Symbol;Acc:MGI:99946]	0	0	1	0
59035	Carm1	coactivator-associated arginine methyltransferase 1 [Source:MGI Symbol;Acc:MGI:1913208]	0	1	1	17869
17978	Ncoa2	nuclear receptor coactivator 2 [Source:MGI Symbol;Acc:MGI:1276533]	0	0	1	0
54006	Deaf1	DEAF1, transcription factor [Source:MGI Symbol;Acc:MGI:1858496]	0	0	1	0
81601	Kat5	K(lysine) acetyltransferase 5 [Source:MGI Symbol;Acc:MGI:1932051]	0	1	1	17869
53314	Batf	basic leucine zipper transcription factor, ATF-like [Source:MGI Symbol;Acc:MGI:1859147]	0	0	1	0
66556	Drap1	Dr1 associated protein 1 (negative cofactor 2 alpha) [Source:MGI Symbol;Acc:MGI:1913806]	0	0	1	0
16814	Lbx1	ladybird homeobox 1 [Source:MGI Symbol;Acc:MGI:104867]	0	0	1	0
54446	Nfat5	nuclear factor of activated T cells 5 [Source:MGI Symbol;Acc:MGI:1859333]	0	0	1	0
75605	Kdm5b	lysine (K)-specific demethylase 5B [Source:MGI Symbol;Acc:MGI:1922855]	0	1	1	13653
100043597	Srcap	Snf2-related CREBBP activator protein [Source:MGI Symbol;Acc:MGI:2444036]	0	0	1	0
20174	Ruvbl2	RuvB-like protein 2 [Source:MGI Symbol;Acc:MGI:1342299]	0	0	1	0
110147	Ehmt2	euchromatic histone lysine N-methyltransferase 2 [Source:MGI Symbol;Acc:MGI:2148922]	0	0	1	0
63830	NA	NA	0	0	1	0
217127	Kat7	K(lysine) acetyltransferase 7 [Source:MGI Symbol;Acc:MGI:2182799]	0	0	1	0
114741	Supt16	suppressor of Ty 16 [Source:MGI Symbol;Acc:MGI:1890948]	0	1	1	13653
19668	Rbpjl	recombination signal binding protein for immunoglobulin kappa J region-like [Source:MGI Symbol;Acc:MGI:1196616]	0	0	1	0
12417	Cbx3	chromobox 3 [Source:MGI Symbol;Acc:MGI:108515]	0	0	1	0
22780	Ikzf3	IKAROS family zinc finger 3 [Source:MGI Symbol;Acc:MGI:1342542]	0	1	1	17869
22779	Ikzf2	IKAROS family zinc finger 2 [Source:MGI Symbol;Acc:MGI:1342541]	0	0	1	0
17765	Mtf2	metal response element binding transcription factor 2 [Source:MGI Symbol;Acc:MGI:105050]	0	1	1	16600
268469	Zfp652	zinc finger protein 652 [Source:MGI Symbol;Acc:MGI:2442221]	0	0	1	0
55982	Paxip1	PAX interacting (with transcription-activation domain) protein 1 [Source:MGI Symbol;Acc:MGI:1890430]	0	1	1	12606
193796	Kdm4b	lysine (K)-specific demethylase 4B [Source:MGI Symbol;Acc:MGI:2442355]	0	1	1	268903
665113	Tnik	TRAF2 and NCK interacting kinase [Source:MGI Symbol;Acc:MGI:1916264]	0	1	1	17869
56406	Ncoa6	nuclear receptor coactivator 6 [Source:MGI Symbol;Acc:MGI:1929915]	0	1	1	17127
212712	Satb2	special AT-rich sequence binding protein 2 [Source:MGI Symbol;Acc:MGI:2679336]	0	1	1	16600
21981	Ppp1r13b	protein phosphatase 1, regulatory subunit 13B [Source:MGI Symbol;Acc:MGI:1336199]	0	0	1	0
11538	Adnp	activity-dependent neuroprotective protein [Source:MGI Symbol;Acc:MGI:1338758]	0	0	1	0
93759	Sirt1	sirtuin 1 [Source:MGI Symbol;Acc:MGI:2135607]	0	1	1	15402
12419	Cbx5	chromobox 5 [Source:MGI Symbol;Acc:MGI:109372]	0	1	1	19016
104248	Cabin1	calcineurin binding protein 1 [Source:MGI Symbol;Acc:MGI:1298375]	0	0	1	0
18602	Padi4	peptidyl arginine deiminase, type IV [Source:MGI Symbol;Acc:MGI:1338898]	0	0	1	0
17133	Maff	v-maf musculoaponeurotic fibrosarcoma oncogene family, protein F (avian) [Source:MGI Symbol;Acc:MGI:96910]	0	0	1	0
223770	Brd1	bromodomain containing 1 [Source:MGI Symbol;Acc:MGI:1924161]	0	0	1	0
30051	Spdef	SAM pointed domain containing ets transcription factor [Source:MGI Symbol;Acc:MGI:1353422]	0	0	1	0
58202	Nelfb	negative elongation factor complex member B [Source:MGI Symbol;Acc:MGI:1931035]	0	0	1	0
97064	Wwtr1	WW domain containing transcription regulator 1 [Source:MGI Symbol;Acc:MGI:1917649]	-1	0	1	0
102423	Hinfp	histone H4 transcription factor [Source:MGI Symbol;Acc:MGI:2429620]	0	0	1	0
241764	L3mbtl1	L3MBTL1 histone methyl-lysine binding protein [Source:MGI Symbol;Acc:MGI:2676663]	0	1	1	17869
13661	Ehf	ets homologous factor [Source:MGI Symbol;Acc:MGI:1270840]	0	0	1	0
50523	Lats2	large tumor suppressor 2 [Source:MGI Symbol;Acc:MGI:1354386]	0	0	1	0
56321	Aatf	apoptosis antagonizing transcription factor [Source:MGI Symbol;Acc:MGI:1929608]	0	0	1	0
22791	Dnajc2	DnaJ heat shock protein family (Hsp40) member C2 [Source:MGI Symbol;Acc:MGI:99470]	0	1	1	19401
108655	Foxp1	forkhead box P1 [Source:MGI Symbol;Acc:MGI:1914004]	-1	0	1	0
93736	Aff4	AF4/FMR2 family, member 4 [Source:MGI Symbol;Acc:MGI:2136171]	0	1	1	17869
70472	Atad2	ATPase family, AAA domain containing 2 [Source:MGI Symbol;Acc:MGI:1917722]	0	1	1	17869
26992	Brd7	bromodomain containing 7 [Source:MGI Symbol;Acc:MGI:1349766]	0	0	1	0
18140	Uhrf1	ubiquitin-like, containing PHD and RING finger domains, 1 [Source:MGI Symbol;Acc:MGI:1338889]	0	0	1	0
56461	Kcnip3	Kv channel interacting protein 3, calsenilin [Source:MGI Symbol;Acc:MGI:1929258]	0	0	1	0
11925	Neurog3	neurogenin 3 [Source:MGI Symbol;Acc:MGI:893591]	0	0	1	0
22724	Zbtb7b	zinc finger and BTB domain containing 7B [Source:MGI Symbol;Acc:MGI:102755]	0	0	1	0
58805	Mlxipl	MLX interacting protein-like [Source:MGI Symbol;Acc:MGI:1927999]	0	1	1	20893
28019	Ing4	inhibitor of growth family, member 4 [Source:MGI Symbol;Acc:MGI:107307]	0	0	1	0
69890	Zfp219	zinc finger protein 219 [Source:MGI Symbol;Acc:MGI:1917140]	0	1	1	18111
16969	Zbtb7a	zinc finger and BTB domain containing 7a [Source:MGI Symbol;Acc:MGI:1335091]	0	0	1	0
83766	Actl6b	actin-like 6B [Source:MGI Symbol;Acc:MGI:1933548]	0	1	1	17869
56233	Hdac7	histone deacetylase 7 [Source:MGI Symbol;Acc:MGI:1891835]	0	1	1	15370
59004	Pias4	protein inhibitor of activated STAT 4 [Source:MGI Symbol;Acc:MGI:2136940]	0	0	1	0
20474	Six4	sine oculis-related homeobox 4 [Source:MGI Symbol;Acc:MGI:106034]	0	0	1	0
17192	Mbd3	methyl-CpG binding domain protein 3 [Source:MGI Symbol;Acc:MGI:1333812]	0	1	1	17869
20672	Sox18	SRY (sex determining region Y)-box 18 [Source:MGI Symbol;Acc:MGI:103559]	0	1	1	15937
54624	Paf1	Paf1, RNA polymerase II complex component [Source:MGI Symbol;Acc:MGI:1923988]	0	1	1	17869
260298	Fev	FEV (ETS oncogene family) [Source:MGI Symbol;Acc:MGI:2449712]	0	0	1	0
234366	Gatad2a	GATA zinc finger domain containing 2A [Source:MGI Symbol;Acc:MGI:2384585]	0	1	1	17869
53325	Banp	BTG3 associated nuclear protein [Source:MGI Symbol;Acc:MGI:1889023]	0	0	1	0
66923	Pbrm1	polybromo 1 [Source:MGI Symbol;Acc:MGI:1923998]	0	1	1	17869
320790	Chd7	chromodomain helicase DNA binding protein 7 [Source:MGI Symbol;Acc:MGI:2444748]	-1	0	1	0
100502777	NA	NA	0	0	1	0
192195	Ash1l	ASH1 like histone lysine methyltransferase [Source:MGI Symbol;Acc:MGI:2183158]	0	0	1	0
109331	Rnf20	ring finger protein 20 [Source:MGI Symbol;Acc:MGI:1925927]	0	1	1	17869
217218	Atxn7l3	ataxin 7-like 3 [Source:MGI Symbol;Acc:MGI:3036270]	0	0	1	0
59016	Thap11	THAP domain containing 11 [Source:MGI Symbol;Acc:MGI:1930964]	0	1	1	17869
229542	Gatad2b	GATA zinc finger domain containing 2B [Source:MGI Symbol;Acc:MGI:2443225]	0	1	1	17869
239985	Arid1b	AT rich interactive domain 1B (SWI-like) [Source:MGI Symbol;Acc:MGI:1926129]	0	1	1	17869
239719	Mkl2	MKL/myocardin-like 2 [Source:MGI Symbol;Acc:MGI:3050795]	0	1	1	11475
223701	Mkl1	MKL (megakaryoblastic leukemia)/myocardin-like 1 [Source:MGI Symbol;Acc:MGI:2384495]	0	1	1	15903
380993	Zfat	zinc finger and AT hook domain containing [Source:MGI Symbol;Acc:MGI:2681865]	0	0	1	0
75580	Zbtb4	zinc finger and BTB domain containing 4 [Source:MGI Symbol;Acc:MGI:1922830]	0	0	1	0
67772	Chd8	chromodomain helicase DNA binding protein 8 [Source:MGI Symbol;Acc:MGI:1915022]	0	0	1	0
11695	Alx4	aristaless-like homeobox 4 [Source:MGI Symbol;Acc:MGI:108359]	0	0	1	0
11924	Neurog2	neurogenin 2 [Source:MGI Symbol;Acc:MGI:109619]	0	0	1	0
214498	Cdc73	cell division cycle 73, Paf1/RNA polymerase II complex component [Source:MGI Symbol;Acc:MGI:2384876]	0	0	1	0
81004	Tbl1xr1	transducin (beta)-like 1X-linked receptor 1 [Source:MGI Symbol;Acc:MGI:2441730]	0	1	1	17869
241066	Carf	calcium response factor [Source:MGI Symbol;Acc:MGI:2182269]	0	0	1	0
77683	Ehmt1	euchromatic histone methyltransferase 1 [Source:MGI Symbol;Acc:MGI:1924933]	0	0	1	0
72739	Zkscan3	zinc finger with KRAB and SCAN domains 3 [Source:MGI Symbol;Acc:MGI:1919989]	0	0	1	0
73251	Setd7	SET domain containing (lysine methyltransferase) 7 [Source:MGI Symbol;Acc:MGI:1920501]	0	1	1	12702
67773	Kat8	K(lysine) acetyltransferase 8 [Source:MGI Symbol;Acc:MGI:1915023]	0	0	1	0
68877	Maf1	MAF1 homolog, negative regulator of RNA polymerase III [Source:MGI Symbol;Acc:MGI:1916127]	0	1	1	13653
208266	Dot1l	DOT1-like, histone H3 methyltransferase (S. cerevisiae) [Source:MGI Symbol;Acc:MGI:2143886]	0	1	1	17869
229007	Zgpat	zinc finger, CCCH-type with G patch domain [Source:MGI Symbol;Acc:MGI:2449939]	0	0	1	0
30841	Kdm2b	lysine (K)-specific demethylase 2B [Source:MGI Symbol;Acc:MGI:1354737]	0	0	1	0
12416	Cbx2	chromobox 2 [Source:MGI Symbol;Acc:MGI:88289]	0	0	1	0
23877	Fiz1	Flt3 interacting zinc finger protein 1 [Source:MGI Symbol;Acc:MGI:1344336]	0	0	1	0
219022	Ttc5	tetratricopeptide repeat domain 5 [Source:MGI Symbol;Acc:MGI:2683584]	0	0	1	0
231151	Tada2b	transcriptional adaptor 2B [Source:MGI Symbol;Acc:MGI:3035274]	0	0	1	0
214384	Myocd	myocardin [Source:MGI Symbol;Acc:MGI:2137495]	0	1	1	11475
66830	Nacc1	nucleus accumbens associated 1, BEN and BTB (POZ) domain containing [Source:MGI Symbol;Acc:MGI:1914080]	0	0	1	0
11569	Aebp2	AE binding protein 2 [Source:MGI Symbol;Acc:MGI:1338038]	0	1	1	13618
235497	Leo1	Leo1, Paf1/RNA polymerase II complex component [Source:MGI Symbol;Acc:MGI:2685031]	-1	0	1	0
22702	Zfp42	zinc finger protein 42 [Source:MGI Symbol;Acc:MGI:99187]	0	1	1	16601
170826	Ppargc1b	peroxisome proliferative activated receptor, gamma, coactivator 1 beta [Source:MGI Symbol;Acc:MGI:2444934]	0	0	1	0
11878	Arx	aristaless related homeobox [Source:MGI Symbol;Acc:MGI:1097716]	0	0	1	0
269800	Zfp384	zinc finger protein 384 [Source:MGI Symbol;Acc:MGI:2443203]	0	0	1	0
228790	Asxl1	additional sex combs like 1 [Source:MGI Symbol;Acc:MGI:2684063]	0	0	1	0
74343	Crtc2	CREB regulated transcription coactivator 2 [Source:MGI Symbol;Acc:MGI:1921593]	0	1	1	17869
53404	Atoh7	atonal bHLH transcription factor 7 [Source:MGI Symbol;Acc:MGI:1355553]	0	1	1	16776
19213	Ptf1a	pancreas specific transcription factor, 1a [Source:MGI Symbol;Acc:MGI:1328312]	0	0	1	0
67956	Kmt5a	lysine methyltransferase 5A [Source:MGI Symbol;Acc:MGI:1915206]	0	1	1	17869
